# Supplementary material for: Postpartum hemorrhage incidence and risk factors: Evidence from a multicenter study in Zhejiang Province, China
Source: PLoS One. 2025 May 29;20(5):e0323190. doi: 10.1371/journal.pone.0323190 (PMC12121736; doi:10.1371/journal.pone.0323190)
Supplement: S1 Dataset — (XLSX) [file pone.0323190.s002.xlsx]

## Sheet: 母亲202312（加入是否有巨大儿）
Id	Year	Education level	Number of pregnancies	Parity	Number of prenatal checkups	Number of previous cesarean sections	history of cesarean section	Maternal vital status at discharge	Location of termination of pregnancy	Mode of delivery	Gestational age	Number of fetuses	Whether multiple births	Newborn 1 birth status	Newborn 2 birth status	Newborn 3 birth status	Apgar score of newborn 1 at 1 minutes	Apgar score of newborn 1 at 5 minutes	Apgar score of newborn 1 at 10 minutes	Apgar score of newborn 2 at 1 minutes	Apgar score of newborn 2 at 5 minutes	Apgar score of newborn 2 at 10 minutes	Apgar score of newborn 3 at 1 minutes	Apgar score of newborn 3 at 5 minutes	Apgar score of newborn 3 at 10 minutes	Newborn 1 weight	Newborn 2 weight	Newborn 3 weight	Health status of newborn 1 at the time of discharge	Health status of newborn 2 at the time of discharge	Health status of newborn 3 at the time of discharge	Postpartum hemorrhage	Uterine rupture	Placenta previa	Placental abruption	Soft birth canal laceration	Uterine atony	Retained placenta	hypertensive disorders of pregnancy	pregnancy-associated cardiac diseases	embolism	Thromboembolism	Amniotic fluid embolism	Air embolism	pregnancy-associated liver diseases	gestational diabetes	Maternal Near-Miss	Coagulation disorders	Macrosomia
1	32	3	5	1	11	1	1	1	2	0	38	1	0	1	#NULL!	#NULL!	10	10	10	#NULL!	#NULL!	#NULL!	#NULL!	#NULL!	#NULL!	4200	#NULL!	#NULL!	1	#NULL!	#NULL!	0	0	0	0	0	0	0	0	0	0	0	0	0	0	0	2	0	1
2	31	1	4	1	16	0	0	1	2	1	39	1	0	1	#NULL!	#NULL!	10	10	10	#NULL!	#NULL!	#NULL!	#NULL!	#NULL!	#NULL!	3650	#NULL!	#NULL!	1	#NULL!	#NULL!	0	0	0	0	0	0	0	0	0	0	0	0	0	0	1	2	0	0
3	25	1	2	1	14	0	0	1	2	1	40	1	0	1	#NULL!	#NULL!	10	10	10	#NULL!	#NULL!	#NULL!	#NULL!	#NULL!	#NULL!	3400	#NULL!	#NULL!	1	#NULL!	#NULL!	0	0	0	0	0	0	0	0	0	0	0	0	0	0	0	2	0	0
4	33	1	4	0	15	0	0	1	2	1	38	1	0	1	#NULL!	#NULL!	10	10	10	#NULL!	#NULL!	#NULL!	#NULL!	#NULL!	#NULL!	3000	#NULL!	#NULL!	1	#NULL!	#NULL!	1	0	0	0	0	1	0	1	0	0	0	0	0	0	1	2	0	0
5	30	1	1	0	12	0	0	1	2	1	40	1	0	1	#NULL!	#NULL!	10	10	10	#NULL!	#NULL!	#NULL!	#NULL!	#NULL!	#NULL!	3350	#NULL!	#NULL!	1	#NULL!	#NULL!	0	0	0	0	0	0	0	0	0	0	0	0	0	0	1	2	0	0
6	29	1	2	0	14	0	0	1	2	1	38	1	0	1	#NULL!	#NULL!	10	10	10	#NULL!	#NULL!	#NULL!	#NULL!	#NULL!	#NULL!	3050	#NULL!	#NULL!	1	#NULL!	#NULL!	0	0	0	0	1	0	0	0	0	0	0	0	0	0	0	2	0	0
7	33	3	3	1	12	0	0	1	2	1	39	1	0	1	#NULL!	#NULL!	10	10	10	#NULL!	#NULL!	#NULL!	#NULL!	#NULL!	#NULL!	3600	#NULL!	#NULL!	1	#NULL!	#NULL!	0	0	0	0	0	0	0	0	0	0	0	0	0	0	0	2	0	0
8	27	1	1	0	12	0	0	1	2	0	39	1	0	1	#NULL!	#NULL!	10	10	10	#NULL!	#NULL!	#NULL!	#NULL!	#NULL!	#NULL!	3500	#NULL!	#NULL!	1	#NULL!	#NULL!	0	0	0	0	0	0	0	0	0	0	0	0	0	0	0	2	0	0
9	33	1	3	1	15	1	1	1	2	0	39	1	0	1	#NULL!	#NULL!	10	10	10	#NULL!	#NULL!	#NULL!	#NULL!	#NULL!	#NULL!	3300	#NULL!	#NULL!	1	#NULL!	#NULL!	0	0	0	0	0	0	0	0	0	0	0	0	0	0	0	2	0	0
10	34	1	2	1	13	0	0	1	2	1	39	1	0	1	#NULL!	#NULL!	10	10	10	#NULL!	#NULL!	#NULL!	#NULL!	#NULL!	#NULL!	3450	#NULL!	#NULL!	1	#NULL!	#NULL!	1	0	0	0	1	1	0	0	0	0	0	0	0	0	0	2	0	0
11	27	1	1	0	9	0	0	1	2	1	40	1	0	1	#NULL!	#NULL!	10	10	10	#NULL!	#NULL!	#NULL!	#NULL!	#NULL!	#NULL!	3250	#NULL!	#NULL!	1	#NULL!	#NULL!	0	0	0	0	1	0	0	0	0	0	0	0	0	0	0	2	0	0
12	35	3	2	0	19	0	0	1	2	0	35	2	1	1	1	#NULL!	10	10	10	10	10	10	#NULL!	#NULL!	#NULL!	2800	3050	#NULL!	1	1	#NULL!	0	0	0	0	0	0	0	0	0	0	0	0	0	0	1	2	0	0
13	39	3	4	2	8	2	1	1	2	0	36	1	0	1	#NULL!	#NULL!	10	10	10	#NULL!	#NULL!	#NULL!	#NULL!	#NULL!	#NULL!	2500	#NULL!	#NULL!	1	#NULL!	#NULL!	0	0	0	0	0	0	0	0	0	0	0	0	0	0	0	2	0	0
14	29	1	1	0	13	0	0	1	2	1	39	1	0	1	#NULL!	#NULL!	9	10	10	#NULL!	#NULL!	#NULL!	#NULL!	#NULL!	#NULL!	3250	#NULL!	#NULL!	1	#NULL!	#NULL!	0	0	0	0	0	0	0	0	0	0	0	0	0	0	0	2	0	0
15	29	1	2	1	10	1	1	1	2	0	38	1	0	1	#NULL!	#NULL!	10	10	10	#NULL!	#NULL!	#NULL!	#NULL!	#NULL!	#NULL!	3650	#NULL!	#NULL!	1	#NULL!	#NULL!	0	0	0	0	0	0	0	0	0	0	0	0	0	0	1	2	0	0
16	22	3	4	2	8	0	0	1	2	1	40	1	0	1	#NULL!	#NULL!	10	10	10	#NULL!	#NULL!	#NULL!	#NULL!	#NULL!	#NULL!	3400	#NULL!	#NULL!	1	#NULL!	#NULL!	1	0	0	0	0	1	0	0	0	0	0	0	0	0	0	2	0	0
17	21	3	1	0	10	0	0	1	2	1	38	1	0	1	#NULL!	#NULL!	9	10	10	#NULL!	#NULL!	#NULL!	#NULL!	#NULL!	#NULL!	3250	#NULL!	#NULL!	1	#NULL!	#NULL!	0	0	0	0	1	0	0	0	0	0	0	0	0	0	0	2	0	0
18	34	5	4	3	12	0	0	1	2	1	41	1	0	1	#NULL!	#NULL!	10	10	10	#NULL!	#NULL!	#NULL!	#NULL!	#NULL!	#NULL!	3400	#NULL!	#NULL!	1	#NULL!	#NULL!	0	0	0	0	0	0	0	0	0	0	0	0	0	0	0	2	0	0
19	32	3	5	2	3	0	0	1	2	1	38	1	0	1	#NULL!	#NULL!	8	10	10	#NULL!	#NULL!	#NULL!	#NULL!	#NULL!	#NULL!	3100	#NULL!	#NULL!	1	#NULL!	#NULL!	0	0	0	0	1	0	0	0	0	0	0	0	0	0	0	2	0	0
20	32	1	2	0	13	0	0	1	2	0	39	1	0	1	#NULL!	#NULL!	10	10	10	#NULL!	#NULL!	#NULL!	#NULL!	#NULL!	#NULL!	3450	#NULL!	#NULL!	1	#NULL!	#NULL!	0	0	0	0	0	0	0	0	0	0	0	0	0	0	0	2	0	0
21	29	1	2	1	12	0	0	1	2	1	38	1	0	1	#NULL!	#NULL!	10	10	10	#NULL!	#NULL!	#NULL!	#NULL!	#NULL!	#NULL!	3250	#NULL!	#NULL!	1	#NULL!	#NULL!	1	0	0	0	0	1	0	0	0	0	0	0	0	0	0	2	0	0
22	32	1	2	1	10	0	0	1	2	1	39	1	0	1	#NULL!	#NULL!	10	10	10	#NULL!	#NULL!	#NULL!	#NULL!	#NULL!	#NULL!	3350	#NULL!	#NULL!	1	#NULL!	#NULL!	0	0	0	0	1	0	0	0	0	0	0	0	0	0	0	2	0	0
23	24	2	1	0	6	0	0	1	2	0	40	1	0	1	#NULL!	#NULL!	10	10	10	#NULL!	#NULL!	#NULL!	#NULL!	#NULL!	#NULL!	3300	#NULL!	#NULL!	1	#NULL!	#NULL!	0	0	0	0	0	0	0	0	0	0	0	0	0	0	0	2	0	0
24	21	3	1	0	3	0	0	1	2	1	40	1	0	1	#NULL!	#NULL!	10	10	10	#NULL!	#NULL!	#NULL!	#NULL!	#NULL!	#NULL!	3100	#NULL!	#NULL!	1	#NULL!	#NULL!	0	0	0	0	1	0	0	0	0	0	0	0	0	0	0	2	0	0
25	28	2	5	0	20	0	0	1	2	0	40	1	0	1	#NULL!	#NULL!	10	10	10	#NULL!	#NULL!	#NULL!	#NULL!	#NULL!	#NULL!	3800	#NULL!	#NULL!	1	#NULL!	#NULL!	0	0	0	0	0	0	0	0	0	0	0	0	0	0	0	2	0	0
26	34	1	1	0	16	0	0	1	2	0	39	1	0	1	#NULL!	#NULL!	9	9	9	#NULL!	#NULL!	#NULL!	#NULL!	#NULL!	#NULL!	4350	#NULL!	#NULL!	1	#NULL!	#NULL!	0	0	0	0	0	0	0	0	1	0	0	0	0	0	0	2	0	1
27	26	1	3	1	8	0	0	1	2	1	29	1	0	3	#NULL!	#NULL!	#NULL!	#NULL!	#NULL!	#NULL!	#NULL!	#NULL!	#NULL!	#NULL!	#NULL!	1700	#NULL!	#NULL!	2	#NULL!	#NULL!	0	0	0	0	0	0	0	0	0	0	0	0	0	0	0	2	0	0
28	29	1	2	0	12	0	0	1	2	1	39	1	0	1	#NULL!	#NULL!	10	10	10	#NULL!	#NULL!	#NULL!	#NULL!	#NULL!	#NULL!	3500	#NULL!	#NULL!	1	#NULL!	#NULL!	0	0	0	0	0	0	0	0	0	0	0	0	0	0	0	2	0	0
29	29	1	2	0	12	0	0	1	2	1	38	1	0	1	#NULL!	#NULL!	10	10	10	#NULL!	#NULL!	#NULL!	#NULL!	#NULL!	#NULL!	3550	#NULL!	#NULL!	1	#NULL!	#NULL!	0	0	0	0	1	0	0	0	0	0	0	0	0	0	0	2	0	0
30	29	1	1	0	12	0	0	1	2	1	37	1	0	1	#NULL!	#NULL!	10	10	10	#NULL!	#NULL!	#NULL!	#NULL!	#NULL!	#NULL!	3150	#NULL!	#NULL!	1	#NULL!	#NULL!	0	0	0	0	1	0	0	0	0	0	0	0	0	0	0	2	0	0
31	37	2	4	1	12	0	0	1	2	1	37	1	0	1	#NULL!	#NULL!	10	10	10	#NULL!	#NULL!	#NULL!	#NULL!	#NULL!	#NULL!	2650	#NULL!	#NULL!	1	#NULL!	#NULL!	0	0	0	0	0	0	0	0	0	0	0	0	0	0	0	2	0	0
32	35	1	2	1	12	1	1	1	2	0	38	1	0	1	#NULL!	#NULL!	10	10	10	#NULL!	#NULL!	#NULL!	#NULL!	#NULL!	#NULL!	2950	#NULL!	#NULL!	1	#NULL!	#NULL!	0	0	0	0	0	0	0	0	0	0	0	0	0	0	0	2	0	0
33	29	1	2	0	12	0	0	1	2	1	37	1	0	1	#NULL!	#NULL!	10	10	10	#NULL!	#NULL!	#NULL!	#NULL!	#NULL!	#NULL!	2700	#NULL!	#NULL!	1	#NULL!	#NULL!	0	0	0	0	1	0	0	0	0	0	0	0	0	0	0	2	0	0
34	35	1	2	1	6	0	0	1	2	1	39	1	0	1	#NULL!	#NULL!	10	10	10	#NULL!	#NULL!	#NULL!	#NULL!	#NULL!	#NULL!	3150	#NULL!	#NULL!	1	#NULL!	#NULL!	0	0	0	0	0	0	0	0	0	0	0	0	0	0	0	2	0	0
35	33	1	2	1	9	0	0	1	2	1	38	1	0	1	#NULL!	#NULL!	10	10	10	#NULL!	#NULL!	#NULL!	#NULL!	#NULL!	#NULL!	2850	#NULL!	#NULL!	1	#NULL!	#NULL!	0	0	0	0	1	0	0	0	0	0	0	0	0	0	0	2	0	0
36	29	2	4	1	12	0	0	1	2	1	37	1	0	1	#NULL!	#NULL!	9	10	10	#NULL!	#NULL!	#NULL!	#NULL!	#NULL!	#NULL!	3550	#NULL!	#NULL!	1	#NULL!	#NULL!	0	0	0	0	0	0	0	0	0	0	0	0	0	0	0	2	0	0
37	27	1	1	0	10	0	0	1	2	1	38	1	0	1	#NULL!	#NULL!	9	10	10	#NULL!	#NULL!	#NULL!	#NULL!	#NULL!	#NULL!	3500	#NULL!	#NULL!	1	#NULL!	#NULL!	0	0	0	0	0	0	0	0	0	0	0	0	0	0	0	2	0	0
38	28	1	1	0	9	0	0	1	2	1	37	1	0	1	#NULL!	#NULL!	10	10	10	#NULL!	#NULL!	#NULL!	#NULL!	#NULL!	#NULL!	3300	#NULL!	#NULL!	1	#NULL!	#NULL!	0	0	0	0	0	0	0	0	0	0	0	0	0	0	0	2	0	0
39	31	2	3	1	10	1	1	1	2	1	39	1	0	1	#NULL!	#NULL!	10	10	10	#NULL!	#NULL!	#NULL!	#NULL!	#NULL!	#NULL!	3750	#NULL!	#NULL!	1	#NULL!	#NULL!	0	0	0	0	0	0	0	0	0	0	0	0	0	1	0	2	0	0
40	32	1	3	1	3	1	1	1	2	0	37	1	0	1	#NULL!	#NULL!	10	10	10	#NULL!	#NULL!	#NULL!	#NULL!	#NULL!	#NULL!	2350	#NULL!	#NULL!	1	#NULL!	#NULL!	0	0	0	0	0	0	0	0	0	0	0	0	0	0	0	2	0	0
41	32	1	2	0	9	0	0	1	2	0	40	1	0	1	#NULL!	#NULL!	10	10	10	#NULL!	#NULL!	#NULL!	#NULL!	#NULL!	#NULL!	3100	#NULL!	#NULL!	1	#NULL!	#NULL!	0	0	0	0	0	0	0	0	0	0	0	0	0	0	0	2	0	0
42	41	1	4	1	14	1	1	1	2	0	38	1	0	1	#NULL!	#NULL!	10	10	10	#NULL!	#NULL!	#NULL!	#NULL!	#NULL!	#NULL!	3800	#NULL!	#NULL!	1	#NULL!	#NULL!	0	0	0	0	0	0	0	0	0	0	0	0	0	0	1	2	0	0
43	26	2	3	1	14	0	0	1	2	1	40	1	0	1	#NULL!	#NULL!	10	10	10	#NULL!	#NULL!	#NULL!	#NULL!	#NULL!	#NULL!	3500	#NULL!	#NULL!	1	#NULL!	#NULL!	0	0	0	0	0	0	0	0	0	0	0	0	0	0	0	2	0	0
44	31	1	1	0	16	0	0	1	2	1	40	1	0	1	#NULL!	#NULL!	9	9	9	#NULL!	#NULL!	#NULL!	#NULL!	#NULL!	#NULL!	3000	#NULL!	#NULL!	1	#NULL!	#NULL!	0	0	0	0	1	0	0	0	0	0	0	0	0	0	0	2	0	0
45	31	1	1	0	9	0	0	1	2	1	38	1	0	1	#NULL!	#NULL!	10	10	10	#NULL!	#NULL!	#NULL!	#NULL!	#NULL!	#NULL!	3400	#NULL!	#NULL!	1	#NULL!	#NULL!	0	0	0	0	0	0	0	0	0	0	0	0	0	0	0	2	0	0
46	28	3	2	1	13	0	0	1	2	1	40	1	0	1	#NULL!	#NULL!	5	7	9	#NULL!	#NULL!	#NULL!	#NULL!	#NULL!	#NULL!	3550	#NULL!	#NULL!	1	#NULL!	#NULL!	0	0	0	0	1	0	0	0	0	0	0	0	0	0	0	2	0	0
47	33	1	3	1	8	0	0	1	2	1	40	1	0	1	#NULL!	#NULL!	10	10	#NULL!	#NULL!	#NULL!	#NULL!	#NULL!	#NULL!	#NULL!	4150	#NULL!	#NULL!	1	#NULL!	#NULL!	0	0	0	0	0	0	0	0	0	0	0	0	0	0	0	2	0	1
48	33	1	2	1	12	1	1	1	2	0	38	1	0	1	#NULL!	#NULL!	10	10	10	#NULL!	#NULL!	#NULL!	#NULL!	#NULL!	#NULL!	3050	#NULL!	#NULL!	1	#NULL!	#NULL!	0	0	0	0	0	0	0	0	0	0	0	0	0	0	0	2	0	0
49	30	3	3	0	8	0	0	1	2	0	40	1	0	1	#NULL!	#NULL!	10	10	#NULL!	#NULL!	#NULL!	#NULL!	#NULL!	#NULL!	#NULL!	4090	#NULL!	#NULL!	1	#NULL!	#NULL!	0	0	0	0	0	0	0	0	0	0	0	0	0	0	0	2	0	1
50	39	4	2	1	10	0	0	1	2	1	37	1	0	1	#NULL!	#NULL!	10	10	10	#NULL!	#NULL!	#NULL!	#NULL!	#NULL!	#NULL!	3900	#NULL!	#NULL!	1	#NULL!	#NULL!	0	0	0	0	1	0	0	0	0	0	0	0	0	0	0	2	0	0
51	32	2	4	1	14	0	0	1	2	1	39	1	0	1	#NULL!	#NULL!	10	10	10	#NULL!	#NULL!	#NULL!	#NULL!	#NULL!	#NULL!	3050	#NULL!	#NULL!	1	#NULL!	#NULL!	0	0	0	0	0	0	0	0	0	0	0	0	0	0	0	2	0	0
52	27	1	2	1	8	0	0	1	2	1	39	1	0	1	#NULL!	#NULL!	10	10	#NULL!	#NULL!	#NULL!	#NULL!	#NULL!	#NULL!	#NULL!	3510	#NULL!	#NULL!	1	#NULL!	#NULL!	0	0	0	0	0	0	0	0	0	0	0	0	0	0	0	2	0	0
53	30	3	3	1	9	1	1	1	2	0	37	1	0	1	#NULL!	#NULL!	10	10	10	#NULL!	#NULL!	#NULL!	#NULL!	#NULL!	#NULL!	3750	#NULL!	#NULL!	1	#NULL!	#NULL!	0	0	0	0	0	0	0	0	0	0	0	0	0	0	0	2	0	0
54	32	1	3	1	10	1	1	1	2	0	39	1	0	1	#NULL!	#NULL!	10	10	10	#NULL!	#NULL!	#NULL!	#NULL!	#NULL!	#NULL!	3900	#NULL!	#NULL!	1	#NULL!	#NULL!	0	0	0	0	0	0	0	0	0	0	0	0	0	1	0	2	0	0
55	23	1	2	1	8	0	0	1	2	1	37	1	0	1	#NULL!	#NULL!	10	10	#NULL!	#NULL!	#NULL!	#NULL!	#NULL!	#NULL!	#NULL!	2720	#NULL!	#NULL!	1	#NULL!	#NULL!	0	0	0	0	0	0	0	0	0	0	0	0	0	0	0	2	0	0
56	30	1	2	1	8	0	0	1	2	1	38	1	0	1	#NULL!	#NULL!	10	10	#NULL!	#NULL!	#NULL!	#NULL!	#NULL!	#NULL!	#NULL!	3300	#NULL!	#NULL!	1	#NULL!	#NULL!	0	0	0	0	0	0	0	0	0	0	0	0	0	0	0	2	0	0
57	30	3	5	2	6	0	0	1	2	1	38	1	0	1	#NULL!	#NULL!	10	10	10	#NULL!	#NULL!	#NULL!	#NULL!	#NULL!	#NULL!	2750	#NULL!	#NULL!	1	#NULL!	#NULL!	0	0	0	0	0	0	0	0	0	0	0	0	0	0	0	2	0	0
58	29	1	3	1	10	1	1	1	2	0	38	1	0	1	#NULL!	#NULL!	10	10	10	#NULL!	#NULL!	#NULL!	#NULL!	#NULL!	#NULL!	3150	#NULL!	#NULL!	1	#NULL!	#NULL!	0	0	0	0	0	0	0	0	0	0	0	0	0	0	1	2	0	0
59	30	1	1	0	8	0	0	1	2	0	40	1	0	1	#NULL!	#NULL!	10	10	#NULL!	#NULL!	#NULL!	#NULL!	#NULL!	#NULL!	#NULL!	3790	#NULL!	#NULL!	1	#NULL!	#NULL!	0	0	0	0	0	0	0	0	0	0	0	0	0	0	0	2	0	0
60	30	1	1	0	16	0	0	1	2	0	38	1	0	1	#NULL!	#NULL!	10	10	10	#NULL!	#NULL!	#NULL!	#NULL!	#NULL!	#NULL!	3250	#NULL!	#NULL!	1	#NULL!	#NULL!	0	0	0	0	0	0	0	0	0	0	0	0	0	0	0	2	0	0
61	35	1	4	1	8	0	0	1	2	1	37	1	0	1	#NULL!	#NULL!	10	10	#NULL!	#NULL!	#NULL!	#NULL!	#NULL!	#NULL!	#NULL!	2960	#NULL!	#NULL!	1	#NULL!	#NULL!	0	0	0	0	0	0	0	0	0	0	0	0	0	0	0	2	0	0
62	24	1	1	0	12	0	0	1	2	1	39	1	0	1	#NULL!	#NULL!	8	10	10	#NULL!	#NULL!	#NULL!	#NULL!	#NULL!	#NULL!	3050	#NULL!	#NULL!	1	#NULL!	#NULL!	0	0	0	0	1	0	0	0	0	0	0	0	0	0	0	2	0	0
63	33	1	4	1	15	1	1	1	2	0	38	1	0	1	#NULL!	#NULL!	10	10	10	#NULL!	#NULL!	#NULL!	#NULL!	#NULL!	#NULL!	3300	#NULL!	#NULL!	1	#NULL!	#NULL!	0	0	0	0	0	0	0	0	0	0	0	0	0	0	1	2	0	0
64	43	3	3	1	8	0	0	1	2	0	38	1	0	1	#NULL!	#NULL!	10	10	#NULL!	#NULL!	#NULL!	#NULL!	#NULL!	#NULL!	#NULL!	3690	#NULL!	#NULL!	1	#NULL!	#NULL!	0	0	0	0	0	0	0	0	0	0	0	0	0	0	0	2	0	0
65	31	1	3	0	5	0	0	1	2	0	34	2	1	1	1	#NULL!	9	10	#NULL!	9	10	#NULL!	#NULL!	#NULL!	#NULL!	2130	1830	#NULL!	1	1	#NULL!	0	0	0	0	0	0	0	0	0	0	0	0	0	0	0	2	0	0
66	26	1	1	0	13	0	0	1	2	1	39	1	0	1	#NULL!	#NULL!	10	10	10	#NULL!	#NULL!	#NULL!	#NULL!	#NULL!	#NULL!	3600	#NULL!	#NULL!	1	#NULL!	#NULL!	0	0	0	0	1	0	0	0	0	0	0	0	0	0	0	2	0	0
67	29	1	4	0	8	0	0	1	2	1	36	1	0	1	#NULL!	#NULL!	10	10	#NULL!	#NULL!	#NULL!	#NULL!	#NULL!	#NULL!	#NULL!	2850	#NULL!	#NULL!	1	#NULL!	#NULL!	0	0	0	0	0	0	0	0	0	0	0	0	0	0	0	2	0	0
68	33	1	2	1	8	0	0	1	2	1	38	1	0	1	#NULL!	#NULL!	10	10	#NULL!	#NULL!	#NULL!	#NULL!	#NULL!	#NULL!	#NULL!	3090	#NULL!	#NULL!	1	#NULL!	#NULL!	0	0	0	0	0	0	0	0	0	0	0	0	0	0	0	2	0	0
69	27	1	1	0	8	0	0	1	2	1	38	1	0	1	#NULL!	#NULL!	10	10	#NULL!	#NULL!	#NULL!	#NULL!	#NULL!	#NULL!	#NULL!	2830	#NULL!	#NULL!	1	#NULL!	#NULL!	0	0	0	0	0	0	0	0	0	0	0	0	0	0	0	2	0	0
70	34	1	4	1	8	1	1	1	2	0	38	1	0	1	#NULL!	#NULL!	10	10	#NULL!	#NULL!	#NULL!	#NULL!	#NULL!	#NULL!	#NULL!	3380	#NULL!	#NULL!	1	#NULL!	#NULL!	0	1	0	0	0	0	0	0	0	0	0	0	0	0	0	2	0	0
71	34	2	1	0	8	0	0	1	2	1	39	1	0	1	#NULL!	#NULL!	10	10	#NULL!	#NULL!	#NULL!	#NULL!	#NULL!	#NULL!	#NULL!	3710	#NULL!	#NULL!	1	#NULL!	#NULL!	0	0	0	0	0	0	0	0	0	0	0	0	0	0	0	2	0	0
72	27	1	2	0	5	0	0	1	2	1	32	1	0	1	#NULL!	#NULL!	10	10	#NULL!	#NULL!	#NULL!	#NULL!	#NULL!	#NULL!	#NULL!	2000	#NULL!	#NULL!	1	#NULL!	#NULL!	0	0	0	0	0	0	0	0	0	0	0	0	0	0	0	2	0	0
73	28	1	1	0	8	0	0	1	2	1	40	1	0	1	#NULL!	#NULL!	10	10	#NULL!	#NULL!	#NULL!	#NULL!	#NULL!	#NULL!	#NULL!	3580	#NULL!	#NULL!	1	#NULL!	#NULL!	0	0	0	0	0	0	0	0	0	0	0	0	0	0	0	2	0	0
74	42	3	5	2	8	0	0	1	2	1	40	1	0	1	#NULL!	#NULL!	10	10	#NULL!	#NULL!	#NULL!	#NULL!	#NULL!	#NULL!	#NULL!	3040	#NULL!	#NULL!	1	#NULL!	#NULL!	0	0	0	0	0	0	0	0	0	0	0	0	0	0	0	2	0	0
75	22	3	1	0	8	0	0	1	2	1	40	1	0	1	#NULL!	#NULL!	10	10	#NULL!	#NULL!	#NULL!	#NULL!	#NULL!	#NULL!	#NULL!	3350	#NULL!	#NULL!	1	#NULL!	#NULL!	0	0	0	0	0	0	0	0	0	0	0	0	0	0	0	2	0	0
76	30	3	5	2	8	0	0	1	2	1	39	1	0	1	#NULL!	#NULL!	10	10	#NULL!	#NULL!	#NULL!	#NULL!	#NULL!	#NULL!	#NULL!	3210	#NULL!	#NULL!	1	#NULL!	#NULL!	0	0	0	0	0	0	0	0	0	0	0	0	0	0	0	2	0	0
77	26	1	1	0	13	0	0	1	2	0	39	1	0	1	#NULL!	#NULL!	10	10	10	#NULL!	#NULL!	#NULL!	#NULL!	#NULL!	#NULL!	3110	#NULL!	#NULL!	1	#NULL!	#NULL!	0	0	0	0	0	0	0	0	0	0	0	0	0	0	0	2	0	0
78	32	1	2	1	12	0	0	1	2	1	40	1	0	1	#NULL!	#NULL!	10	10	10	#NULL!	#NULL!	#NULL!	#NULL!	#NULL!	#NULL!	3510	#NULL!	#NULL!	1	#NULL!	#NULL!	0	0	0	0	0	0	0	0	0	0	0	0	0	0	0	2	0	0
79	39	3	3	1	13	1	1	1	2	0	39	1	0	1	#NULL!	#NULL!	10	10	10	#NULL!	#NULL!	#NULL!	#NULL!	#NULL!	#NULL!	3800	#NULL!	#NULL!	1	#NULL!	#NULL!	0	0	0	0	0	0	0	0	0	0	0	0	0	0	1	2	0	0
80	37	3	4	1	15	1	1	1	2	0	39	1	0	1	#NULL!	#NULL!	10	10	10	#NULL!	#NULL!	#NULL!	#NULL!	#NULL!	#NULL!	4150	#NULL!	#NULL!	1	#NULL!	#NULL!	0	0	0	0	0	0	1	0	0	0	0	0	0	0	1	2	0	1
81	35	3	3	1	12	0	0	1	2	0	40	1	0	1	#NULL!	#NULL!	10	10	10	#NULL!	#NULL!	#NULL!	#NULL!	#NULL!	#NULL!	4300	#NULL!	#NULL!	1	#NULL!	#NULL!	0	0	0	0	0	0	0	0	0	0	0	0	0	0	1	2	0	1
82	37	1	3	1	13	0	0	1	2	1	39	1	0	1	#NULL!	#NULL!	10	10	10	#NULL!	#NULL!	#NULL!	#NULL!	#NULL!	#NULL!	3180	#NULL!	#NULL!	1	#NULL!	#NULL!	0	0	0	0	0	0	0	0	0	0	0	0	0	0	1	2	0	0
83	29	2	4	1	13	1	1	1	2	0	37	1	0	1	#NULL!	#NULL!	10	10	10	#NULL!	#NULL!	#NULL!	#NULL!	#NULL!	#NULL!	3520	#NULL!	#NULL!	1	#NULL!	#NULL!	0	0	0	0	0	0	0	0	0	0	0	0	0	0	0	2	0	0
84	28	1	1	0	14	0	0	1	2	0	40	1	0	1	#NULL!	#NULL!	10	10	10	#NULL!	#NULL!	#NULL!	#NULL!	#NULL!	#NULL!	3700	#NULL!	#NULL!	1	#NULL!	#NULL!	0	0	0	0	0	0	0	0	0	0	0	0	0	0	1	2	0	0
85	37	1	4	2	2	0	0	1	2	1	39	1	0	1	#NULL!	#NULL!	10	10	10	#NULL!	#NULL!	#NULL!	#NULL!	#NULL!	#NULL!	3860	#NULL!	#NULL!	1	#NULL!	#NULL!	1	0	0	0	0	1	0	0	0	0	0	0	0	1	0	2	0	0
86	33	2	3	1	14	0	0	1	2	1	39	1	0	1	#NULL!	#NULL!	10	10	10	#NULL!	#NULL!	#NULL!	#NULL!	#NULL!	#NULL!	3030	#NULL!	#NULL!	1	#NULL!	#NULL!	0	0	0	0	0	0	0	0	0	0	0	0	0	0	0	2	0	0
87	30	1	1	0	13	0	0	1	2	1	40	1	0	1	#NULL!	#NULL!	7	10	10	#NULL!	#NULL!	#NULL!	#NULL!	#NULL!	#NULL!	3460	#NULL!	#NULL!	1	#NULL!	#NULL!	1	0	0	0	0	1	0	0	0	0	0	0	0	0	0	2	0	0
88	30	4	3	2	2	0	0	1	2	1	38	1	0	1	#NULL!	#NULL!	10	10	10	#NULL!	#NULL!	#NULL!	#NULL!	#NULL!	#NULL!	3030	#NULL!	#NULL!	1	#NULL!	#NULL!	0	0	0	0	0	0	0	0	0	0	0	0	0	0	0	2	0	0
89	30	3	9	1	13	0	0	1	2	1	39	1	0	1	#NULL!	#NULL!	10	10	10	#NULL!	#NULL!	#NULL!	#NULL!	#NULL!	#NULL!	3680	#NULL!	#NULL!	1	#NULL!	#NULL!	0	0	0	0	0	0	0	0	0	0	0	0	0	0	0	2	0	0
90	31	1	2	1	11	0	0	1	2	1	39	1	0	1	#NULL!	#NULL!	10	10	10	#NULL!	#NULL!	#NULL!	#NULL!	#NULL!	#NULL!	3290	#NULL!	#NULL!	1	#NULL!	#NULL!	0	0	0	0	0	0	0	0	0	0	0	0	0	0	0	2	0	0
91	30	2	2	0	15	0	0	1	2	0	39	1	0	1	#NULL!	#NULL!	10	10	10	#NULL!	#NULL!	#NULL!	#NULL!	#NULL!	#NULL!	3820	#NULL!	#NULL!	1	#NULL!	#NULL!	0	0	0	0	0	0	0	0	0	0	0	0	0	0	0	2	0	0
92	34	1	2	1	12	0	0	1	2	1	39	1	0	1	#NULL!	#NULL!	9	10	10	#NULL!	#NULL!	#NULL!	#NULL!	#NULL!	#NULL!	3550	#NULL!	#NULL!	1	#NULL!	#NULL!	0	0	0	0	0	0	0	0	0	0	0	0	0	0	0	2	0	0
93	25	1	1	0	14	0	0	1	2	1	40	1	0	1	#NULL!	#NULL!	9	10	10	#NULL!	#NULL!	#NULL!	#NULL!	#NULL!	#NULL!	3000	#NULL!	#NULL!	1	#NULL!	#NULL!	0	0	0	0	0	0	0	0	0	0	0	0	0	0	0	2	0	0
94	34	1	5	2	12	0	0	1	2	1	40	1	0	1	#NULL!	#NULL!	9	10	10	#NULL!	#NULL!	#NULL!	#NULL!	#NULL!	#NULL!	4050	#NULL!	#NULL!	1	#NULL!	#NULL!	1	0	0	0	0	1	0	0	0	0	0	0	0	0	0	2	0	1
95	27	1	2	1	5	0	0	1	2	1	37	1	0	1	#NULL!	#NULL!	9	10	10	#NULL!	#NULL!	#NULL!	#NULL!	#NULL!	#NULL!	2800	#NULL!	#NULL!	1	#NULL!	#NULL!	0	0	0	0	0	0	0	0	0	0	0	0	0	0	0	2	0	0
96	39	1	3	0	10	0	0	1	2	1	40	1	0	1	#NULL!	#NULL!	9	10	10	#NULL!	#NULL!	#NULL!	#NULL!	#NULL!	#NULL!	3250	#NULL!	#NULL!	1	#NULL!	#NULL!	0	0	0	0	0	0	0	1	0	0	0	0	0	0	0	2	0	0
97	34	1	1	0	15	0	0	1	2	1	40	1	0	1	#NULL!	#NULL!	9	10	10	#NULL!	#NULL!	#NULL!	#NULL!	#NULL!	#NULL!	3200	#NULL!	#NULL!	1	#NULL!	#NULL!	0	0	0	0	0	0	0	0	0	0	0	0	0	0	0	2	0	0
98	29	1	3	1	15	0	0	1	2	1	40	1	0	1	#NULL!	#NULL!	9	10	10	#NULL!	#NULL!	#NULL!	#NULL!	#NULL!	#NULL!	3950	#NULL!	#NULL!	1	#NULL!	#NULL!	0	0	0	0	0	0	0	0	0	0	0	0	0	0	0	2	0	0
99	30	2	4	1	13	1	1	1	2	0	39	1	0	1	#NULL!	#NULL!	9	10	10	#NULL!	#NULL!	#NULL!	#NULL!	#NULL!	#NULL!	3900	#NULL!	#NULL!	1	#NULL!	#NULL!	0	0	0	0	0	0	0	0	0	0	0	0	0	0	0	2	0	0
100	29	1	1	0	12	0	0	1	2	0	38	1	0	1	#NULL!	#NULL!	9	10	10	#NULL!	#NULL!	#NULL!	#NULL!	#NULL!	#NULL!	3100	#NULL!	#NULL!	1	#NULL!	#NULL!	0	0	0	0	0	0	0	0	0	0	0	0	0	0	0	2	0	0
101	32	3	3	0	14	0	0	1	2	0	38	2	1	1	1	#NULL!	9	10	10	9	10	10	#NULL!	#NULL!	#NULL!	2800	2500	#NULL!	1	1	#NULL!	0	0	0	0	0	0	0	0	0	0	0	0	0	0	0	2	0	0
102	29	1	1	0	10	0	0	1	2	1	39	1	0	1	#NULL!	#NULL!	9	10	10	#NULL!	#NULL!	#NULL!	#NULL!	#NULL!	#NULL!	2700	#NULL!	#NULL!	1	#NULL!	#NULL!	0	0	0	0	0	0	0	0	0	0	0	0	0	0	0	2	0	0
103	36	1	2	1	6	0	0	1	2	1	34	1	0	1	#NULL!	#NULL!	9	10	10	#NULL!	#NULL!	#NULL!	#NULL!	#NULL!	#NULL!	3150	#NULL!	#NULL!	1	#NULL!	#NULL!	0	0	0	0	0	0	0	0	0	0	0	0	0	0	0	2	0	0
104	27	1	2	1	12	0	0	1	2	1	39	1	0	1	#NULL!	#NULL!	9	10	10	#NULL!	#NULL!	#NULL!	#NULL!	#NULL!	#NULL!	2900	#NULL!	#NULL!	1	#NULL!	#NULL!	0	0	0	0	0	0	0	0	0	0	0	0	0	0	0	2	0	0
105	33	3	2	1	12	1	1	1	2	0	35	1	0	1	#NULL!	#NULL!	9	10	10	#NULL!	#NULL!	#NULL!	#NULL!	#NULL!	#NULL!	2450	#NULL!	#NULL!	1	#NULL!	#NULL!	0	0	0	0	0	0	0	0	0	0	0	0	0	0	1	2	0	0
106	29	1	1	0	13	0	0	1	2	1	39	1	0	1	#NULL!	#NULL!	9	10	10	#NULL!	#NULL!	#NULL!	#NULL!	#NULL!	#NULL!	3350	#NULL!	#NULL!	1	#NULL!	#NULL!	0	0	0	0	0	0	0	0	0	0	0	0	0	0	0	2	0	0
107	27	1	1	0	10	0	0	1	2	1	40	1	0	1	#NULL!	#NULL!	9	10	10	#NULL!	#NULL!	#NULL!	#NULL!	#NULL!	#NULL!	3300	#NULL!	#NULL!	1	#NULL!	#NULL!	0	0	0	0	0	0	0	0	0	0	0	0	0	0	0	2	0	0
108	27	1	1	0	14	0	0	1	2	1	38	1	0	1	#NULL!	#NULL!	9	10	10	#NULL!	#NULL!	#NULL!	#NULL!	#NULL!	#NULL!	3600	#NULL!	#NULL!	1	#NULL!	#NULL!	0	0	0	0	0	0	0	0	0	0	0	0	0	0	1	2	0	0
109	34	2	4	1	12	0	0	1	2	1	39	1	0	1	#NULL!	#NULL!	9	10	10	#NULL!	#NULL!	#NULL!	#NULL!	#NULL!	#NULL!	3550	#NULL!	#NULL!	1	#NULL!	#NULL!	1	0	0	0	0	1	0	0	0	0	0	0	0	0	0	2	0	0
110	24	1	1	0	12	0	0	1	2	1	40	1	0	1	#NULL!	#NULL!	9	10	10	#NULL!	#NULL!	#NULL!	#NULL!	#NULL!	#NULL!	3200	#NULL!	#NULL!	1	#NULL!	#NULL!	0	0	0	0	0	0	0	0	0	0	0	0	0	0	0	2	0	0
111	33	1	2	0	10	0	0	1	1	1	38	1	0	1	#NULL!	#NULL!	10	10	10	#NULL!	#NULL!	#NULL!	#NULL!	#NULL!	#NULL!	2890	#NULL!	#NULL!	1	#NULL!	#NULL!	0	0	0	0	0	0	0	0	0	0	0	0	0	1	0	2	0	0
112	36	1	2	1	10	0	0	1	1	1	39	1	0	1	#NULL!	#NULL!	10	10	10	#NULL!	#NULL!	#NULL!	#NULL!	#NULL!	#NULL!	3200	#NULL!	#NULL!	1	#NULL!	#NULL!	0	0	0	0	0	0	0	0	0	0	0	0	0	0	0	2	0	0
113	34	2	6	2	10	2	1	1	1	0	39	1	0	1	#NULL!	#NULL!	10	10	10	#NULL!	#NULL!	#NULL!	#NULL!	#NULL!	#NULL!	4030	#NULL!	#NULL!	1	#NULL!	#NULL!	0	0	0	0	0	0	0	0	0	0	0	0	0	0	0	2	0	1
114	34	1	4	1	7	0	0	1	1	1	38	1	0	1	#NULL!	#NULL!	10	10	10	#NULL!	#NULL!	#NULL!	#NULL!	#NULL!	#NULL!	3370	#NULL!	#NULL!	1	#NULL!	#NULL!	0	0	0	0	0	0	0	0	0	0	0	0	0	0	0	2	0	0
115	26	2	3	1	8	0	0	1	1	1	38	1	0	1	#NULL!	#NULL!	10	10	10	#NULL!	#NULL!	#NULL!	#NULL!	#NULL!	#NULL!	2930	#NULL!	#NULL!	1	#NULL!	#NULL!	0	0	0	0	0	0	0	1	0	0	0	0	0	0	0	2	0	0
116	30	1	1	0	7	0	0	1	1	1	40	1	0	1	#NULL!	#NULL!	10	10	10	#NULL!	#NULL!	#NULL!	#NULL!	#NULL!	#NULL!	2900	#NULL!	#NULL!	1	#NULL!	#NULL!	0	0	0	0	0	0	0	0	0	0	0	0	0	0	0	2	0	0
117	35	2	4	2	10	0	0	1	1	1	40	1	0	1	#NULL!	#NULL!	10	10	10	#NULL!	#NULL!	#NULL!	#NULL!	#NULL!	#NULL!	3690	#NULL!	#NULL!	1	#NULL!	#NULL!	0	0	0	0	0	0	0	0	0	0	0	0	0	0	0	2	0	0
118	32	1	2	0	13	0	0	1	2	0	40	1	0	1	#NULL!	#NULL!	10	10	10	#NULL!	#NULL!	#NULL!	#NULL!	#NULL!	#NULL!	4000	#NULL!	#NULL!	1	#NULL!	#NULL!	0	0	0	0	0	0	0	0	0	0	0	0	0	0	0	2	0	1
119	19	3	1	0	4	0	0	1	2	1	37	1	0	1	#NULL!	#NULL!	10	10	10	#NULL!	#NULL!	#NULL!	#NULL!	#NULL!	#NULL!	2950	#NULL!	#NULL!	1	#NULL!	#NULL!	0	0	0	0	0	0	0	0	0	0	0	0	0	0	0	2	0	0
120	29	1	3	0	13	0	0	1	2	1	40	1	0	1	#NULL!	#NULL!	10	10	10	#NULL!	#NULL!	#NULL!	#NULL!	#NULL!	#NULL!	3000	#NULL!	#NULL!	1	#NULL!	#NULL!	0	0	0	0	0	0	0	0	0	0	0	0	0	0	0	2	0	0
121	29	1	1	0	14	0	0	1	2	0	40	1	0	1	#NULL!	#NULL!	10	10	10	#NULL!	#NULL!	#NULL!	#NULL!	#NULL!	#NULL!	3120	#NULL!	#NULL!	1	#NULL!	#NULL!	0	0	0	0	0	0	0	0	0	0	0	0	0	0	0	2	0	0
122	29	3	9	1	13	0	0	1	2	1	40	1	0	1	#NULL!	#NULL!	10	10	10	#NULL!	#NULL!	#NULL!	#NULL!	#NULL!	#NULL!	3310	#NULL!	#NULL!	1	#NULL!	#NULL!	1	0	0	0	0	0	1	0	0	0	0	0	0	0	0	2	0	0
123	26	1	2	0	15	0	0	1	2	0	39	1	0	1	#NULL!	#NULL!	10	10	10	#NULL!	#NULL!	#NULL!	#NULL!	#NULL!	#NULL!	3610	#NULL!	#NULL!	1	#NULL!	#NULL!	0	0	0	0	0	0	0	0	0	0	0	0	0	0	0	2	0	0
124	33	2	3	1	9	0	0	1	2	1	36	1	0	1	#NULL!	#NULL!	10	10	10	#NULL!	#NULL!	#NULL!	#NULL!	#NULL!	#NULL!	2930	#NULL!	#NULL!	1	#NULL!	#NULL!	0	0	0	0	0	0	0	0	0	0	0	0	0	0	0	2	0	0
125	28	4	8	2	5	1	1	1	2	0	39	1	0	1	#NULL!	#NULL!	10	10	10	#NULL!	#NULL!	#NULL!	#NULL!	#NULL!	#NULL!	3350	#NULL!	#NULL!	1	#NULL!	#NULL!	0	0	0	0	0	0	0	0	0	0	0	0	0	0	0	2	0	0
126	26	1	1	0	13	0	0	1	2	0	40	1	0	1	#NULL!	#NULL!	10	10	10	#NULL!	#NULL!	#NULL!	#NULL!	#NULL!	#NULL!	3120	#NULL!	#NULL!	1	#NULL!	#NULL!	0	0	0	0	0	0	0	0	0	0	0	0	0	0	1	2	0	0
127	42	2	5	1	9	0	0	1	2	1	38	1	0	1	#NULL!	#NULL!	10	10	10	#NULL!	#NULL!	#NULL!	#NULL!	#NULL!	#NULL!	3830	#NULL!	#NULL!	1	#NULL!	#NULL!	0	0	0	0	0	0	0	0	0	0	0	0	0	0	0	2	0	0
128	30	1	4	1	12	0	0	1	2	1	38	1	0	1	#NULL!	#NULL!	10	10	10	#NULL!	#NULL!	#NULL!	#NULL!	#NULL!	#NULL!	2750	#NULL!	#NULL!	1	#NULL!	#NULL!	0	0	0	0	0	0	0	0	0	0	0	0	0	0	0	2	0	0
129	30	1	1	0	11	0	0	1	2	0	37	1	0	1	#NULL!	#NULL!	10	10	10	#NULL!	#NULL!	#NULL!	#NULL!	#NULL!	#NULL!	3000	#NULL!	#NULL!	1	#NULL!	#NULL!	0	0	0	0	0	0	0	0	0	0	0	0	0	0	0	2	0	0
130	28	1	2	1	13	0	0	1	2	1	39	1	0	1	#NULL!	#NULL!	10	10	10	#NULL!	#NULL!	#NULL!	#NULL!	#NULL!	#NULL!	3200	#NULL!	#NULL!	1	#NULL!	#NULL!	0	0	0	0	0	0	0	0	0	0	0	0	0	0	0	2	0	0
131	27	2	2	1	11	0	0	1	2	0	39	1	0	1	#NULL!	#NULL!	10	10	10	#NULL!	#NULL!	#NULL!	#NULL!	#NULL!	#NULL!	3950	#NULL!	#NULL!	1	#NULL!	#NULL!	0	0	0	0	0	0	0	0	0	0	0	0	0	0	0	2	0	0
132	29	1	1	0	10	0	0	1	2	0	41	1	0	1	#NULL!	#NULL!	9	10	10	#NULL!	#NULL!	#NULL!	#NULL!	#NULL!	#NULL!	3700	#NULL!	#NULL!	1	#NULL!	#NULL!	0	0	0	0	1	0	0	0	0	0	0	0	0	0	0	2	0	0
133	33	1	2	1	11	1	1	1	2	0	38	1	0	1	#NULL!	#NULL!	9	10	10	#NULL!	#NULL!	#NULL!	#NULL!	#NULL!	#NULL!	3170	#NULL!	#NULL!	1	#NULL!	#NULL!	0	0	0	0	0	0	0	0	0	0	0	0	0	0	0	2	0	0
134	21	3	1	0	12	0	0	1	2	1	40	1	0	1	#NULL!	#NULL!	9	10	10	#NULL!	#NULL!	#NULL!	#NULL!	#NULL!	#NULL!	4150	#NULL!	#NULL!	1	#NULL!	#NULL!	0	0	0	0	0	0	0	0	0	0	0	0	0	0	0	2	0	1
135	34	1	2	1	14	0	0	1	2	1	38	1	0	1	#NULL!	#NULL!	9	10	10	#NULL!	#NULL!	#NULL!	#NULL!	#NULL!	#NULL!	3350	#NULL!	#NULL!	1	#NULL!	#NULL!	0	0	0	0	1	0	0	0	0	0	0	0	0	0	0	2	0	0
136	38	3	4	1	5	0	0	1	2	1	38	1	0	1	#NULL!	#NULL!	9	10	10	#NULL!	#NULL!	#NULL!	#NULL!	#NULL!	#NULL!	3700	#NULL!	#NULL!	1	#NULL!	#NULL!	1	0	0	0	1	1	0	0	0	0	0	0	0	0	0	2	0	0
137	31	1	2	0	13	0	0	1	2	0	40	1	0	1	#NULL!	#NULL!	10	10	10	#NULL!	#NULL!	#NULL!	#NULL!	#NULL!	#NULL!	4100	#NULL!	#NULL!	1	#NULL!	#NULL!	0	0	0	0	0	0	0	0	0	0	0	0	0	0	0	2	0	1
138	27	1	1	0	7	0	0	1	2	0	40	1	0	1	#NULL!	#NULL!	9	10	10	#NULL!	#NULL!	#NULL!	#NULL!	#NULL!	#NULL!	3620	#NULL!	#NULL!	1	#NULL!	#NULL!	0	0	0	0	0	0	0	0	0	0	0	0	0	0	0	2	0	0
139	29	2	5	1	12	0	0	1	2	1	40	1	0	1	#NULL!	#NULL!	9	10	10	#NULL!	#NULL!	#NULL!	#NULL!	#NULL!	#NULL!	3250	#NULL!	#NULL!	1	#NULL!	#NULL!	0	0	0	0	1	0	0	0	0	0	0	0	0	0	0	2	0	0
140	20	3	2	0	14	0	0	1	2	1	40	1	0	1	#NULL!	#NULL!	9	10	10	#NULL!	#NULL!	#NULL!	#NULL!	#NULL!	#NULL!	3190	#NULL!	#NULL!	1	#NULL!	#NULL!	1	0	0	0	0	1	0	0	0	0	0	0	0	0	0	2	0	0
141	34	1	5	1	12	0	0	1	2	0	38	1	0	1	#NULL!	#NULL!	9	10	10	#NULL!	#NULL!	#NULL!	#NULL!	#NULL!	#NULL!	4150	#NULL!	#NULL!	1	#NULL!	#NULL!	0	0	0	0	0	0	0	0	0	0	0	0	0	0	1	2	0	1
142	30	1	3	0	15	0	0	1	2	0	39	1	0	1	#NULL!	#NULL!	9	10	10	#NULL!	#NULL!	#NULL!	#NULL!	#NULL!	#NULL!	3000	#NULL!	#NULL!	1	#NULL!	#NULL!	0	0	0	0	0	0	0	0	0	0	0	0	0	0	0	2	0	0
143	29	1	1	0	15	0	0	1	2	1	37	1	0	1	#NULL!	#NULL!	9	10	10	#NULL!	#NULL!	#NULL!	#NULL!	#NULL!	#NULL!	3240	#NULL!	#NULL!	1	#NULL!	#NULL!	0	0	0	0	0	0	0	0	0	0	0	0	0	0	1	2	0	0
144	34	1	2	0	12	0	0	1	2	0	39	1	0	1	#NULL!	#NULL!	9	10	10	#NULL!	#NULL!	#NULL!	#NULL!	#NULL!	#NULL!	3000	#NULL!	#NULL!	1	#NULL!	#NULL!	0	0	0	0	0	0	0	0	0	0	0	0	0	0	0	2	0	0
145	25	1	1	0	10	0	0	1	2	1	39	1	0	1	#NULL!	#NULL!	9	10	10	#NULL!	#NULL!	#NULL!	#NULL!	#NULL!	#NULL!	3500	#NULL!	#NULL!	1	#NULL!	#NULL!	0	0	0	0	0	0	0	0	0	0	0	0	0	0	0	2	0	0
146	28	1	1	0	14	0	0	1	2	1	38	1	0	1	#NULL!	#NULL!	9	10	10	#NULL!	#NULL!	#NULL!	#NULL!	#NULL!	#NULL!	2630	#NULL!	#NULL!	1	#NULL!	#NULL!	0	0	0	0	0	0	0	0	0	0	0	0	0	0	1	2	0	0
147	29	2	1	0	17	0	0	1	2	1	40	1	0	1	#NULL!	#NULL!	9	10	10	#NULL!	#NULL!	#NULL!	#NULL!	#NULL!	#NULL!	3350	#NULL!	#NULL!	1	#NULL!	#NULL!	0	0	0	0	0	0	0	0	0	0	0	0	0	0	0	2	0	0
148	22	3	2	1	1	0	0	1	2	1	38	1	0	1	#NULL!	#NULL!	9	10	10	#NULL!	#NULL!	#NULL!	#NULL!	#NULL!	#NULL!	2500	#NULL!	#NULL!	1	#NULL!	#NULL!	0	0	0	0	0	0	0	0	1	0	0	0	0	0	0	2	0	0
149	36	1	3	1	15	0	0	1	2	1	39	1	0	1	#NULL!	#NULL!	9	10	10	#NULL!	#NULL!	#NULL!	#NULL!	#NULL!	#NULL!	3350	#NULL!	#NULL!	1	#NULL!	#NULL!	0	0	0	0	0	0	0	0	0	0	0	0	0	0	1	2	0	0
150	28	1	3	0	14	0	0	1	2	1	39	1	0	1	#NULL!	#NULL!	9	10	10	#NULL!	#NULL!	#NULL!	#NULL!	#NULL!	#NULL!	3050	#NULL!	#NULL!	1	#NULL!	#NULL!	0	0	0	0	0	0	0	0	0	0	0	0	0	0	0	2	0	0
151	29	1	1	0	11	0	0	1	2	0	39	1	0	1	#NULL!	#NULL!	9	10	10	#NULL!	#NULL!	#NULL!	#NULL!	#NULL!	#NULL!	3000	#NULL!	#NULL!	1	#NULL!	#NULL!	0	0	0	0	0	0	0	0	0	0	0	0	0	0	0	2	0	0
152	29	1	2	0	13	0	0	1	2	1	39	1	0	1	#NULL!	#NULL!	9	10	10	#NULL!	#NULL!	#NULL!	#NULL!	#NULL!	#NULL!	3300	#NULL!	#NULL!	1	#NULL!	#NULL!	0	0	0	0	0	0	0	0	0	0	0	0	0	0	0	2	0	0
153	24	1	1	0	13	0	0	1	2	0	40	1	0	1	#NULL!	#NULL!	9	10	10	#NULL!	#NULL!	#NULL!	#NULL!	#NULL!	#NULL!	3400	#NULL!	#NULL!	1	#NULL!	#NULL!	0	0	0	0	0	0	0	0	0	0	0	0	0	0	0	2	0	0
154	27	2	1	0	13	0	0	1	2	1	39	1	0	1	#NULL!	#NULL!	9	10	10	#NULL!	#NULL!	#NULL!	#NULL!	#NULL!	#NULL!	3150	#NULL!	#NULL!	1	#NULL!	#NULL!	0	0	0	0	0	0	0	0	0	0	0	0	0	0	0	2	0	0
155	22	3	1	0	12	0	0	1	2	1	40	1	0	1	#NULL!	#NULL!	9	10	10	#NULL!	#NULL!	#NULL!	#NULL!	#NULL!	#NULL!	3680	#NULL!	#NULL!	1	#NULL!	#NULL!	0	0	0	0	0	0	0	0	0	0	0	0	0	0	0	2	0	0
156	32	2	4	1	7	0	0	1	1	1	38	1	0	1	#NULL!	#NULL!	10	10	10	#NULL!	#NULL!	#NULL!	#NULL!	#NULL!	#NULL!	3560	#NULL!	#NULL!	1	#NULL!	#NULL!	0	0	0	0	0	0	0	0	0	0	0	0	0	0	0	2	0	0
157	27	2	1	0	7	0	0	1	1	0	40	1	0	1	#NULL!	#NULL!	10	10	10	#NULL!	#NULL!	#NULL!	#NULL!	#NULL!	#NULL!	3260	#NULL!	#NULL!	1	#NULL!	#NULL!	0	0	0	0	0	0	0	0	0	0	0	0	0	0	0	2	0	0
158	33	2	3	1	7	0	0	1	1	1	40	1	0	1	#NULL!	#NULL!	10	10	10	#NULL!	#NULL!	#NULL!	#NULL!	#NULL!	#NULL!	3265	#NULL!	#NULL!	1	#NULL!	#NULL!	0	0	0	0	0	0	0	0	0	0	0	0	0	0	1	2	0	0
159	29	2	2	0	7	0	0	1	1	1	38	1	0	1	#NULL!	#NULL!	10	10	10	#NULL!	#NULL!	#NULL!	#NULL!	#NULL!	#NULL!	3390	#NULL!	#NULL!	1	#NULL!	#NULL!	0	0	0	0	0	0	0	0	0	0	0	0	0	0	0	2	0	0
160	27	2	2	0	7	0	0	1	1	1	39	1	0	1	#NULL!	#NULL!	10	10	10	#NULL!	#NULL!	#NULL!	#NULL!	#NULL!	#NULL!	3530	#NULL!	#NULL!	1	#NULL!	#NULL!	0	0	0	0	0	0	0	0	0	0	0	0	0	0	0	2	0	0
161	38	1	3	1	13	1	1	1	2	0	37	1	0	1	#NULL!	#NULL!	10	10	10	#NULL!	#NULL!	#NULL!	#NULL!	#NULL!	#NULL!	3700	#NULL!	#NULL!	1	#NULL!	#NULL!	0	0	0	0	0	0	0	0	0	0	0	0	0	0	0	2	0	0
162	23	3	4	1	6	0	0	1	2	1	34	1	0	1	#NULL!	#NULL!	10	10	10	#NULL!	#NULL!	#NULL!	#NULL!	#NULL!	#NULL!	2400	#NULL!	#NULL!	1	#NULL!	#NULL!	0	0	0	0	0	0	0	0	0	0	0	0	0	0	0	2	0	0
163	40	2	3	1	7	0	0	1	1	0	39	1	0	1	#NULL!	#NULL!	10	10	10	#NULL!	#NULL!	#NULL!	#NULL!	#NULL!	#NULL!	3760	#NULL!	#NULL!	1	#NULL!	#NULL!	0	0	0	0	0	0	0	1	0	0	0	0	0	0	0	2	0	0
164	24	1	1	0	11	0	0	1	2	1	37	1	0	1	#NULL!	#NULL!	10	10	10	#NULL!	#NULL!	#NULL!	#NULL!	#NULL!	#NULL!	3050	#NULL!	#NULL!	1	#NULL!	#NULL!	0	0	0	0	0	0	0	0	0	0	0	0	0	0	0	2	0	0
165	26	1	1	0	9	0	0	1	2	1	38	1	0	1	#NULL!	#NULL!	10	10	10	#NULL!	#NULL!	#NULL!	#NULL!	#NULL!	#NULL!	3050	#NULL!	#NULL!	1	#NULL!	#NULL!	0	0	0	0	0	0	0	0	0	0	0	0	0	0	0	2	0	0
166	30	2	2	1	7	0	0	1	1	0	40	1	0	1	#NULL!	#NULL!	10	10	10	#NULL!	#NULL!	#NULL!	#NULL!	#NULL!	#NULL!	3900	#NULL!	#NULL!	1	#NULL!	#NULL!	0	0	0	0	0	0	0	0	0	0	0	0	0	0	0	2	0	0
167	20	3	1	0	11	0	0	1	2	1	40	1	0	1	#NULL!	#NULL!	10	10	10	#NULL!	#NULL!	#NULL!	#NULL!	#NULL!	#NULL!	3250	#NULL!	#NULL!	1	#NULL!	#NULL!	0	0	0	0	1	0	0	0	0	0	0	0	0	0	0	2	0	0
168	25	3	4	0	11	0	0	1	2	1	38	1	0	1	#NULL!	#NULL!	10	10	10	#NULL!	#NULL!	#NULL!	#NULL!	#NULL!	#NULL!	3050	#NULL!	#NULL!	1	#NULL!	#NULL!	0	0	0	0	1	0	0	0	0	0	0	0	0	0	0	2	0	0
169	29	2	2	0	17	0	0	1	2	0	37	1	0	1	#NULL!	#NULL!	8	10	10	#NULL!	#NULL!	#NULL!	#NULL!	#NULL!	#NULL!	2500	#NULL!	#NULL!	1	#NULL!	#NULL!	0	0	1	0	0	0	0	1	0	0	0	0	0	0	0	2	0	0
170	35	2	2	1	15	1	1	1	2	0	39	1	0	1	#NULL!	#NULL!	10	10	10	#NULL!	#NULL!	#NULL!	#NULL!	#NULL!	#NULL!	3250	#NULL!	#NULL!	1	#NULL!	#NULL!	0	0	0	0	0	0	0	0	0	0	0	0	0	0	0	2	0	0
171	31	2	4	1	14	0	0	1	2	1	39	1	0	1	#NULL!	#NULL!	10	10	10	#NULL!	#NULL!	#NULL!	#NULL!	#NULL!	#NULL!	3600	#NULL!	#NULL!	1	#NULL!	#NULL!	0	0	0	0	1	0	0	1	0	0	0	0	0	0	0	2	0	0
172	31	1	2	1	13	1	1	1	1	0	37	1	0	1	#NULL!	#NULL!	10	10	10	#NULL!	#NULL!	#NULL!	#NULL!	#NULL!	#NULL!	3500	#NULL!	#NULL!	1	#NULL!	#NULL!	0	0	0	0	0	0	0	0	0	0	0	0	0	0	0	2	0	0
173	31	1	1	0	6	0	0	1	1	1	39	1	0	1	#NULL!	#NULL!	10	10	10	#NULL!	#NULL!	#NULL!	#NULL!	#NULL!	#NULL!	3420	#NULL!	#NULL!	1	#NULL!	#NULL!	0	0	0	0	0	0	0	0	0	0	0	0	0	0	0	2	0	0
174	32	1	2	1	6	0	0	1	1	1	39	1	0	1	#NULL!	#NULL!	10	10	10	#NULL!	#NULL!	#NULL!	#NULL!	#NULL!	#NULL!	3530	#NULL!	#NULL!	1	#NULL!	#NULL!	0	0	0	0	0	0	0	0	0	0	0	0	0	0	0	2	0	0
175	39	6	2	1	6	1	1	1	1	0	37	1	0	1	#NULL!	#NULL!	10	10	10	#NULL!	#NULL!	#NULL!	#NULL!	#NULL!	#NULL!	3400	#NULL!	#NULL!	1	#NULL!	#NULL!	0	0	0	0	0	0	0	0	0	0	0	0	0	0	0	2	0	0
176	32	1	1	0	6	0	0	1	1	0	40	1	0	1	#NULL!	#NULL!	10	10	10	#NULL!	#NULL!	#NULL!	#NULL!	#NULL!	#NULL!	3600	#NULL!	#NULL!	1	#NULL!	#NULL!	0	0	0	0	0	0	0	0	0	0	0	0	0	0	0	2	0	0
177	28	6	1	0	6	0	0	1	1	1	37	1	0	1	#NULL!	#NULL!	10	10	10	#NULL!	#NULL!	#NULL!	#NULL!	#NULL!	#NULL!	2860	#NULL!	#NULL!	1	#NULL!	#NULL!	0	0	0	0	0	0	0	0	0	0	0	0	0	0	0	2	0	0
178	30	1	1	0	6	0	0	1	1	1	38	1	0	1	#NULL!	#NULL!	10	10	10	#NULL!	#NULL!	#NULL!	#NULL!	#NULL!	#NULL!	3250	#NULL!	#NULL!	1	#NULL!	#NULL!	0	0	0	0	0	0	0	0	0	0	0	0	0	1	0	2	0	0
179	31	6	1	0	6	0	0	1	1	1	39	1	0	1	#NULL!	#NULL!	10	10	10	#NULL!	#NULL!	#NULL!	#NULL!	#NULL!	#NULL!	3280	#NULL!	#NULL!	1	#NULL!	#NULL!	0	0	0	0	0	0	0	0	0	0	0	0	0	0	0	2	0	0
180	35	1	2	1	6	1	1	1	1	0	39	1	0	1	#NULL!	#NULL!	10	10	10	#NULL!	#NULL!	#NULL!	#NULL!	#NULL!	#NULL!	3670	#NULL!	#NULL!	1	#NULL!	#NULL!	0	0	0	0	0	0	0	0	0	0	0	0	0	0	0	2	0	0
181	35	1	3	1	6	1	1	1	1	0	39	1	0	1	#NULL!	#NULL!	10	10	10	#NULL!	#NULL!	#NULL!	#NULL!	#NULL!	#NULL!	3600	#NULL!	#NULL!	1	#NULL!	#NULL!	0	0	0	0	0	0	0	0	0	0	0	0	0	0	0	2	0	0
182	34	6	1	0	6	0	0	1	1	0	38	1	0	1	#NULL!	#NULL!	10	10	10	#NULL!	#NULL!	#NULL!	#NULL!	#NULL!	#NULL!	4080	#NULL!	#NULL!	1	#NULL!	#NULL!	0	0	0	0	0	0	0	0	0	0	0	0	0	0	1	2	0	1
183	35	6	2	0	6	0	0	1	1	0	38	1	0	1	#NULL!	#NULL!	10	10	10	#NULL!	#NULL!	#NULL!	#NULL!	#NULL!	#NULL!	3270	#NULL!	#NULL!	1	#NULL!	#NULL!	0	0	0	0	0	0	0	0	0	0	0	0	0	0	1	2	0	0
184	36	1	4	1	6	0	0	1	1	1	40	1	0	1	#NULL!	#NULL!	10	10	10	#NULL!	#NULL!	#NULL!	#NULL!	#NULL!	#NULL!	3780	#NULL!	#NULL!	1	#NULL!	#NULL!	0	0	0	0	0	0	1	0	0	0	0	0	0	0	0	2	0	0
185	29	1	1	0	6	0	0	1	1	0	39	1	0	1	#NULL!	#NULL!	10	10	10	#NULL!	#NULL!	#NULL!	#NULL!	#NULL!	#NULL!	3880	#NULL!	#NULL!	1	#NULL!	#NULL!	0	0	0	0	0	0	0	0	0	0	0	0	0	1	0	2	0	0
186	32	1	4	2	6	2	1	1	1	0	36	1	0	1	#NULL!	#NULL!	10	10	10	#NULL!	#NULL!	#NULL!	#NULL!	#NULL!	#NULL!	2840	#NULL!	#NULL!	1	#NULL!	#NULL!	0	0	0	0	0	0	0	0	0	0	0	0	0	0	0	2	0	0
187	27	6	2	0	6	0	0	1	1	0	38	1	0	1	#NULL!	#NULL!	10	10	10	#NULL!	#NULL!	#NULL!	#NULL!	#NULL!	#NULL!	4080	#NULL!	#NULL!	1	#NULL!	#NULL!	0	0	0	0	0	0	0	0	1	0	0	0	0	0	0	2	0	1
188	34	6	2	0	6	0	0	1	1	0	38	1	0	1	#NULL!	#NULL!	10	10	10	#NULL!	#NULL!	#NULL!	#NULL!	#NULL!	#NULL!	2780	#NULL!	#NULL!	1	#NULL!	#NULL!	1	0	0	0	0	1	0	0	0	0	0	0	0	0	0	2	0	0
189	33	1	1	0	6	0	0	1	1	1	40	1	0	1	#NULL!	#NULL!	10	10	10	#NULL!	#NULL!	#NULL!	#NULL!	#NULL!	#NULL!	3130	#NULL!	#NULL!	1	#NULL!	#NULL!	0	0	0	0	0	0	0	0	0	0	0	0	0	0	0	2	0	0
190	27	1	1	0	6	0	0	1	1	1	40	1	0	1	#NULL!	#NULL!	10	10	10	#NULL!	#NULL!	#NULL!	#NULL!	#NULL!	#NULL!	3550	#NULL!	#NULL!	1	#NULL!	#NULL!	0	0	0	0	0	0	0	0	0	0	0	0	0	0	1	2	0	0
191	27	2	5	1	7	0	0	1	1	0	41	1	0	1	#NULL!	#NULL!	10	10	10	#NULL!	#NULL!	#NULL!	#NULL!	#NULL!	#NULL!	3400	#NULL!	#NULL!	1	#NULL!	#NULL!	0	0	0	0	0	0	0	0	0	0	0	0	0	0	0	2	0	0
192	26	2	1	0	7	0	0	1	1	1	39	1	0	1	#NULL!	#NULL!	10	10	10	#NULL!	#NULL!	#NULL!	#NULL!	#NULL!	#NULL!	3505	#NULL!	#NULL!	1	#NULL!	#NULL!	0	0	0	0	0	0	0	0	0	0	0	0	0	0	0	2	0	0
193	29	2	3	0	7	0	0	1	1	0	39	1	0	1	#NULL!	#NULL!	10	10	10	#NULL!	#NULL!	#NULL!	#NULL!	#NULL!	#NULL!	3600	#NULL!	#NULL!	1	#NULL!	#NULL!	0	0	0	0	0	0	0	0	0	0	0	0	0	0	0	2	0	0
194	33	2	1	0	7	0	0	1	1	1	41	1	0	1	#NULL!	#NULL!	10	10	10	#NULL!	#NULL!	#NULL!	#NULL!	#NULL!	#NULL!	3225	#NULL!	#NULL!	1	#NULL!	#NULL!	0	0	0	0	1	0	0	0	0	0	0	0	0	0	0	2	0	0
195	26	2	1	0	7	0	0	1	1	0	38	1	0	1	#NULL!	#NULL!	10	10	10	#NULL!	#NULL!	#NULL!	#NULL!	#NULL!	#NULL!	4300	#NULL!	#NULL!	1	#NULL!	#NULL!	0	0	0	0	0	0	0	0	0	0	0	0	0	0	1	2	0	1
196	34	2	4	1	7	1	1	1	1	0	39	1	0	1	#NULL!	#NULL!	10	10	10	#NULL!	#NULL!	#NULL!	#NULL!	#NULL!	#NULL!	3380	#NULL!	#NULL!	1	#NULL!	#NULL!	0	0	0	0	0	0	0	0	0	0	0	0	0	0	0	2	0	0
197	35	2	2	1	7	1	1	1	1	0	39	1	0	1	#NULL!	#NULL!	10	10	10	#NULL!	#NULL!	#NULL!	#NULL!	#NULL!	#NULL!	3265	#NULL!	#NULL!	1	#NULL!	#NULL!	0	0	0	0	0	0	0	0	0	0	0	0	0	0	0	2	0	0
198	30	2	1	0	7	0	0	1	1	1	40	1	0	1	#NULL!	#NULL!	10	10	10	#NULL!	#NULL!	#NULL!	#NULL!	#NULL!	#NULL!	3660	#NULL!	#NULL!	1	#NULL!	#NULL!	0	0	0	0	1	0	0	0	0	0	0	0	0	0	0	2	0	0
199	34	2	5	1	7	1	1	1	1	0	34	1	0	1	#NULL!	#NULL!	10	10	10	#NULL!	#NULL!	#NULL!	#NULL!	#NULL!	#NULL!	2300	#NULL!	#NULL!	1	#NULL!	#NULL!	0	0	0	0	0	0	0	1	0	0	0	0	0	0	0	2	0	0
200	35	2	2	1	7	0	0	1	1	1	38	1	0	1	#NULL!	#NULL!	10	10	10	#NULL!	#NULL!	#NULL!	#NULL!	#NULL!	#NULL!	3085	#NULL!	#NULL!	1	#NULL!	#NULL!	0	0	0	0	1	0	0	0	0	0	0	0	0	0	1	2	0	0
201	34	2	3	1	7	0	0	1	1	1	37	1	0	1	#NULL!	#NULL!	10	10	10	#NULL!	#NULL!	#NULL!	#NULL!	#NULL!	#NULL!	2710	#NULL!	#NULL!	1	#NULL!	#NULL!	0	0	0	0	1	0	0	0	0	0	0	0	0	0	0	2	0	0
202	25	2	2	1	7	0	0	1	1	1	41	1	0	1	#NULL!	#NULL!	10	10	10	#NULL!	#NULL!	#NULL!	#NULL!	#NULL!	#NULL!	3630	#NULL!	#NULL!	1	#NULL!	#NULL!	0	0	0	0	1	0	0	0	0	0	0	0	0	0	0	2	0	0
203	34	2	3	1	7	1	1	1	1	0	38	1	0	1	#NULL!	#NULL!	10	10	10	#NULL!	#NULL!	#NULL!	#NULL!	#NULL!	#NULL!	2880	#NULL!	#NULL!	1	#NULL!	#NULL!	0	0	0	0	0	0	0	0	0	0	0	0	0	0	1	2	0	0
204	35	2	5	2	7	0	0	1	1	0	42	1	0	1	#NULL!	#NULL!	10	10	10	#NULL!	#NULL!	#NULL!	#NULL!	#NULL!	#NULL!	4225	#NULL!	#NULL!	1	#NULL!	#NULL!	0	0	0	0	0	0	0	0	0	0	0	0	0	0	1	2	0	1
205	25	2	1	0	7	0	0	1	1	0	40	1	0	1	#NULL!	#NULL!	10	10	10	#NULL!	#NULL!	#NULL!	#NULL!	#NULL!	#NULL!	4025	#NULL!	#NULL!	1	#NULL!	#NULL!	0	0	0	0	0	0	0	0	1	0	0	0	0	0	0	2	0	1
206	29	2	1	0	7	0	0	1	1	0	38	1	0	1	#NULL!	#NULL!	10	10	10	#NULL!	#NULL!	#NULL!	#NULL!	#NULL!	#NULL!	2735	#NULL!	#NULL!	1	#NULL!	#NULL!	0	0	0	0	0	0	0	0	0	0	0	0	0	0	0	2	0	0
207	36	2	6	0	7	0	0	1	1	0	35	1	0	1	#NULL!	#NULL!	10	10	10	#NULL!	#NULL!	#NULL!	#NULL!	#NULL!	#NULL!	1970	#NULL!	#NULL!	1	#NULL!	#NULL!	1	0	0	0	0	0	1	1	0	0	0	0	0	0	1	2	0	0
208	35	2	4	1	7	1	1	1	1	0	39	1	0	1	#NULL!	#NULL!	10	10	10	#NULL!	#NULL!	#NULL!	#NULL!	#NULL!	#NULL!	3000	#NULL!	#NULL!	1	#NULL!	#NULL!	0	0	0	0	0	0	0	0	0	0	0	0	0	0	0	2	0	0
209	27	2	1	0	7	0	0	1	1	1	40	1	0	1	#NULL!	#NULL!	10	10	10	#NULL!	#NULL!	#NULL!	#NULL!	#NULL!	#NULL!	3340	#NULL!	#NULL!	1	#NULL!	#NULL!	0	0	0	0	0	0	0	0	0	0	0	0	0	0	1	2	0	0
210	31	2	1	0	7	0	0	1	1	0	40	1	0	1	#NULL!	#NULL!	10	10	10	#NULL!	#NULL!	#NULL!	#NULL!	#NULL!	#NULL!	3760	#NULL!	#NULL!	1	#NULL!	#NULL!	0	0	0	0	0	0	0	0	0	0	0	0	0	0	1	2	0	0
211	39	2	2	1	7	1	1	1	1	0	39	1	0	1	#NULL!	#NULL!	10	10	10	#NULL!	#NULL!	#NULL!	#NULL!	#NULL!	#NULL!	3840	#NULL!	#NULL!	1	#NULL!	#NULL!	0	0	0	0	0	0	0	0	0	0	0	0	0	0	1	2	0	0
212	39	2	3	1	7	0	0	1	1	1	39	1	0	1	#NULL!	#NULL!	10	10	10	#NULL!	#NULL!	#NULL!	#NULL!	#NULL!	#NULL!	3020	#NULL!	#NULL!	1	#NULL!	#NULL!	0	0	0	0	1	0	0	0	0	0	0	0	0	0	0	2	0	0
213	37	2	1	0	7	0	0	1	1	1	39	1	0	1	#NULL!	#NULL!	10	10	10	#NULL!	#NULL!	#NULL!	#NULL!	#NULL!	#NULL!	3340	#NULL!	#NULL!	1	#NULL!	#NULL!	0	0	0	0	0	0	0	0	0	0	0	0	0	0	1	2	0	0
214	34	2	5	1	7	0	0	1	1	1	39	1	0	1	#NULL!	#NULL!	10	10	10	#NULL!	#NULL!	#NULL!	#NULL!	#NULL!	#NULL!	3975	#NULL!	#NULL!	1	#NULL!	#NULL!	0	0	0	0	1	0	0	0	0	0	0	0	0	0	0	2	0	0
215	24	2	2	1	7	1	1	1	1	0	38	1	0	1	#NULL!	#NULL!	10	10	10	#NULL!	#NULL!	#NULL!	#NULL!	#NULL!	#NULL!	3705	#NULL!	#NULL!	1	#NULL!	#NULL!	0	0	0	0	0	0	0	0	0	0	0	0	0	0	0	2	0	0
216	36	2	6	2	7	0	0	1	1	1	39	1	0	1	#NULL!	#NULL!	10	10	10	#NULL!	#NULL!	#NULL!	#NULL!	#NULL!	#NULL!	3735	#NULL!	#NULL!	1	#NULL!	#NULL!	0	0	0	0	0	0	0	0	0	0	0	0	0	0	0	2	0	0
217	33	2	2	1	7	1	1	1	1	0	38	1	0	1	#NULL!	#NULL!	10	10	10	#NULL!	#NULL!	#NULL!	#NULL!	#NULL!	#NULL!	3670	#NULL!	#NULL!	1	#NULL!	#NULL!	0	0	0	0	0	0	0	0	0	0	0	0	0	0	0	2	0	0
218	30	2	3	1	7	0	0	1	1	1	38	1	0	1	#NULL!	#NULL!	10	10	10	#NULL!	#NULL!	#NULL!	#NULL!	#NULL!	#NULL!	3640	#NULL!	#NULL!	1	#NULL!	#NULL!	0	0	0	0	0	0	0	0	0	0	0	0	0	0	0	2	0	0
219	27	2	1	0	7	0	0	1	1	1	39	1	0	1	#NULL!	#NULL!	10	10	10	#NULL!	#NULL!	#NULL!	#NULL!	#NULL!	#NULL!	2870	#NULL!	#NULL!	1	#NULL!	#NULL!	0	0	0	0	0	0	0	0	0	0	0	0	0	0	0	2	0	0
220	32	2	2	0	7	0	0	1	1	1	39	1	0	1	#NULL!	#NULL!	10	10	10	#NULL!	#NULL!	#NULL!	#NULL!	#NULL!	#NULL!	3560	#NULL!	#NULL!	1	#NULL!	#NULL!	0	0	0	0	0	0	0	0	0	0	0	0	0	0	1	2	0	0
221	28	1	1	0	8	0	0	1	2	0	38	1	0	1	#NULL!	#NULL!	10	10	#NULL!	#NULL!	#NULL!	#NULL!	#NULL!	#NULL!	#NULL!	3480	#NULL!	#NULL!	1	#NULL!	#NULL!	0	0	0	0	0	0	0	0	0	0	0	0	0	0	1	2	0	0
222	28	4	2	1	8	1	1	1	2	0	38	1	0	1	#NULL!	#NULL!	7	10	#NULL!	#NULL!	#NULL!	#NULL!	#NULL!	#NULL!	#NULL!	3560	#NULL!	#NULL!	1	#NULL!	#NULL!	0	0	0	0	0	0	0	0	0	0	0	0	0	0	0	2	0	0
223	34	2	2	1	8	0	0	1	1	1	40	1	0	1	#NULL!	#NULL!	10	10	10	#NULL!	#NULL!	#NULL!	#NULL!	#NULL!	#NULL!	3850	#NULL!	#NULL!	1	#NULL!	#NULL!	0	0	0	0	0	0	0	0	0	0	0	0	0	0	0	2	0	0
224	32	1	3	1	8	0	0	1	2	1	40	1	0	1	#NULL!	#NULL!	5	9	#NULL!	#NULL!	#NULL!	#NULL!	#NULL!	#NULL!	#NULL!	3720	#NULL!	#NULL!	1	#NULL!	#NULL!	0	0	0	0	0	0	0	0	0	0	0	0	0	0	0	2	0	0
225	36	2	2	1	8	1	1	1	1	0	38	1	0	1	#NULL!	#NULL!	10	10	10	#NULL!	#NULL!	#NULL!	#NULL!	#NULL!	#NULL!	2820	#NULL!	#NULL!	1	#NULL!	#NULL!	0	0	0	1	0	0	0	0	0	0	0	0	0	0	0	2	0	0
226	34	6	2	0	8	0	0	1	2	0	38	1	0	1	#NULL!	#NULL!	10	10	#NULL!	#NULL!	#NULL!	#NULL!	#NULL!	#NULL!	#NULL!	2770	#NULL!	#NULL!	1	#NULL!	#NULL!	0	0	0	0	0	0	0	0	0	0	0	0	0	0	0	2	0	0
227	33	2	2	1	8	1	1	1	1	0	39	1	0	1	#NULL!	#NULL!	10	10	10	#NULL!	#NULL!	#NULL!	#NULL!	#NULL!	#NULL!	3100	#NULL!	#NULL!	1	#NULL!	#NULL!	0	0	0	0	0	0	0	0	0	0	0	0	0	0	0	2	0	0
228	34	3	4	0	8	0	0	1	2	0	40	1	0	1	#NULL!	#NULL!	10	10	#NULL!	#NULL!	#NULL!	#NULL!	#NULL!	#NULL!	#NULL!	3800	#NULL!	#NULL!	1	#NULL!	#NULL!	0	0	0	0	0	0	0	0	0	0	0	0	0	0	1	2	0	0
229	29	1	1	0	8	0	0	1	2	0	38	1	0	1	#NULL!	#NULL!	10	10	#NULL!	#NULL!	#NULL!	#NULL!	#NULL!	#NULL!	#NULL!	3070	#NULL!	#NULL!	1	#NULL!	#NULL!	0	0	0	0	0	0	0	0	0	0	0	0	0	0	0	2	0	0
230	26	1	1	0	8	0	0	1	2	1	38	1	0	1	#NULL!	#NULL!	10	10	#NULL!	#NULL!	#NULL!	#NULL!	#NULL!	#NULL!	#NULL!	2900	#NULL!	#NULL!	1	#NULL!	#NULL!	0	0	0	0	0	0	0	0	0	0	0	0	0	0	0	2	0	0
231	42	5	3	2	8	0	0	1	2	1	39	1	0	1	#NULL!	#NULL!	10	10	#NULL!	#NULL!	#NULL!	#NULL!	#NULL!	#NULL!	#NULL!	3130	#NULL!	#NULL!	1	#NULL!	#NULL!	0	0	0	0	0	0	0	0	0	0	0	0	0	0	0	2	0	0
232	32	2	2	1	8	1	1	1	1	0	38	1	0	1	#NULL!	#NULL!	10	10	10	#NULL!	#NULL!	#NULL!	#NULL!	#NULL!	#NULL!	3640	#NULL!	#NULL!	1	#NULL!	#NULL!	0	0	0	0	0	0	0	0	0	0	0	0	0	0	0	2	0	0
233	31	1	2	1	6	0	0	1	1	1	39	1	0	1	#NULL!	#NULL!	10	10	10	#NULL!	#NULL!	#NULL!	#NULL!	#NULL!	#NULL!	3540	#NULL!	#NULL!	1	#NULL!	#NULL!	1	0	0	0	0	1	0	0	0	0	0	0	0	0	1	2	0	0
234	28	2	1	0	6	0	0	1	1	1	40	1	0	1	#NULL!	#NULL!	10	10	10	#NULL!	#NULL!	#NULL!	#NULL!	#NULL!	#NULL!	3400	#NULL!	#NULL!	1	#NULL!	#NULL!	0	0	0	0	0	0	0	0	0	0	0	0	0	0	1	2	0	0
235	31	2	2	1	6	0	0	1	1	1	38	1	0	1	#NULL!	#NULL!	10	10	10	#NULL!	#NULL!	#NULL!	#NULL!	#NULL!	#NULL!	2980	#NULL!	#NULL!	1	#NULL!	#NULL!	0	0	0	0	0	0	0	0	0	0	0	0	0	1	0	2	0	0
236	28	1	1	0	8	0	0	1	2	0	38	1	0	1	#NULL!	#NULL!	10	10	#NULL!	#NULL!	#NULL!	#NULL!	#NULL!	#NULL!	#NULL!	3400	#NULL!	#NULL!	1	#NULL!	#NULL!	0	0	0	0	0	0	0	0	0	0	0	0	0	0	0	2	0	0
237	33	2	2	1	8	0	0	1	1	1	38	1	0	1	#NULL!	#NULL!	10	10	10	#NULL!	#NULL!	#NULL!	#NULL!	#NULL!	#NULL!	2840	#NULL!	#NULL!	1	#NULL!	#NULL!	0	0	0	0	0	0	0	0	0	0	0	0	0	0	0	2	0	0
238	32	2	2	1	8	0	0	1	1	1	39	1	0	1	#NULL!	#NULL!	10	10	10	#NULL!	#NULL!	#NULL!	#NULL!	#NULL!	#NULL!	2960	#NULL!	#NULL!	1	#NULL!	#NULL!	0	0	0	0	0	0	0	0	0	0	0	0	0	0	0	2	0	0
239	30	1	3	1	8	1	1	1	2	0	39	1	0	1	#NULL!	#NULL!	10	10	#NULL!	#NULL!	#NULL!	#NULL!	#NULL!	#NULL!	#NULL!	3720	#NULL!	#NULL!	1	#NULL!	#NULL!	0	0	0	0	0	0	0	0	0	0	0	0	0	0	0	2	0	0
240	42	3	4	2	8	2	1	1	2	0	37	1	0	1	#NULL!	#NULL!	10	10	#NULL!	#NULL!	#NULL!	#NULL!	#NULL!	#NULL!	#NULL!	3400	#NULL!	#NULL!	1	#NULL!	#NULL!	0	0	0	0	0	0	0	0	0	0	0	0	0	0	0	2	0	0
241	36	2	5	2	8	2	1	1	1	0	39	1	0	1	#NULL!	#NULL!	10	10	10	#NULL!	#NULL!	#NULL!	#NULL!	#NULL!	#NULL!	3320	#NULL!	#NULL!	1	#NULL!	#NULL!	0	0	0	0	0	0	0	1	0	0	0	0	0	0	0	2	0	0
242	32	1	3	1	6	0	0	1	1	1	39	1	0	1	#NULL!	#NULL!	10	10	10	#NULL!	#NULL!	#NULL!	#NULL!	#NULL!	#NULL!	3400	#NULL!	#NULL!	1	#NULL!	#NULL!	0	0	0	0	0	0	0	0	0	0	0	0	0	1	0	2	0	0
243	39	2	6	2	6	1	1	1	1	0	37	1	0	1	#NULL!	#NULL!	10	10	10	#NULL!	#NULL!	#NULL!	#NULL!	#NULL!	#NULL!	3530	#NULL!	#NULL!	1	#NULL!	#NULL!	0	0	0	0	0	0	0	0	1	0	0	0	0	0	1	2	0	0
244	40	2	1	0	7	0	0	1	1	0	38	1	0	1	#NULL!	#NULL!	10	10	10	#NULL!	#NULL!	#NULL!	#NULL!	#NULL!	#NULL!	4240	#NULL!	#NULL!	1	#NULL!	#NULL!	0	0	0	0	0	0	0	0	0	0	0	0	0	0	0	2	0	1
245	34	6	1	0	7	0	0	1	1	1	40	1	0	1	#NULL!	#NULL!	10	10	10	#NULL!	#NULL!	#NULL!	#NULL!	#NULL!	#NULL!	2810	#NULL!	#NULL!	1	#NULL!	#NULL!	0	0	0	0	0	0	0	0	0	0	0	0	0	0	0	2	0	0
246	34	1	6	1	8	1	1	1	2	0	38	1	0	1	#NULL!	#NULL!	10	10	#NULL!	#NULL!	#NULL!	#NULL!	#NULL!	#NULL!	#NULL!	4050	#NULL!	#NULL!	1	#NULL!	#NULL!	0	0	0	0	0	0	0	0	0	0	0	0	0	0	0	2	0	1
247	32	6	2	1	6	1	1	1	1	0	39	1	0	1	#NULL!	#NULL!	10	10	10	#NULL!	#NULL!	#NULL!	#NULL!	#NULL!	#NULL!	3170	#NULL!	#NULL!	1	#NULL!	#NULL!	0	0	0	0	0	0	0	0	0	0	0	0	0	0	0	2	0	0
248	35	6	2	1	6	0	0	1	1	1	39	1	0	1	#NULL!	#NULL!	10	10	10	#NULL!	#NULL!	#NULL!	#NULL!	#NULL!	#NULL!	2920	#NULL!	#NULL!	1	#NULL!	#NULL!	0	0	0	0	0	0	0	0	0	0	0	0	0	0	0	2	0	0
249	31	2	1	0	10	0	0	1	1	0	40	1	0	1	#NULL!	#NULL!	10	1	10	#NULL!	#NULL!	#NULL!	#NULL!	#NULL!	#NULL!	4230	#NULL!	#NULL!	1	#NULL!	#NULL!	0	0	0	0	0	0	0	0	0	0	0	0	0	0	0	2	0	1
250	35	1	3	1	9	0	0	1	1	1	39	1	0	1	#NULL!	#NULL!	10	10	10	#NULL!	#NULL!	#NULL!	#NULL!	#NULL!	#NULL!	3300	#NULL!	#NULL!	1	#NULL!	#NULL!	0	0	0	0	0	0	0	0	0	0	0	0	0	0	0	2	0	0
251	33	1	3	1	8	0	0	1	2	1	40	1	0	1	#NULL!	#NULL!	10	10	#NULL!	#NULL!	#NULL!	#NULL!	#NULL!	#NULL!	#NULL!	3400	#NULL!	#NULL!	1	#NULL!	#NULL!	0	0	0	0	0	0	0	0	0	0	0	0	0	0	0	2	0	0
252	34	1	3	0	8	0	0	1	1	0	28	1	0	1	#NULL!	#NULL!	7	9	9	#NULL!	#NULL!	#NULL!	#NULL!	#NULL!	#NULL!	930	#NULL!	#NULL!	1	#NULL!	#NULL!	0	0	0	0	0	0	0	0	0	0	0	0	0	0	0	2	0	0
253	24	3	1	0	8	0	0	1	2	0	39	1	0	1	#NULL!	#NULL!	10	10	#NULL!	#NULL!	#NULL!	#NULL!	#NULL!	#NULL!	#NULL!	3430	#NULL!	#NULL!	1	#NULL!	#NULL!	0	0	0	0	0	0	0	0	0	0	0	0	0	0	0	2	0	0
254	33	6	2	0	6	0	0	1	1	0	39	1	0	1	#NULL!	#NULL!	10	10	10	#NULL!	#NULL!	#NULL!	#NULL!	#NULL!	#NULL!	2470	#NULL!	#NULL!	1	#NULL!	#NULL!	0	0	0	0	0	0	0	0	0	0	0	0	0	0	0	2	0	0
255	27	6	1	0	6	0	0	1	1	1	39	1	0	1	#NULL!	#NULL!	10	10	10	#NULL!	#NULL!	#NULL!	#NULL!	#NULL!	#NULL!	3310	#NULL!	#NULL!	1	#NULL!	#NULL!	0	0	0	0	0	0	0	0	0	0	0	0	0	0	0	2	0	0
256	37	2	4	1	10	1	1	1	1	0	38	1	0	1	#NULL!	#NULL!	10	10	10	#NULL!	#NULL!	#NULL!	#NULL!	#NULL!	#NULL!	2760	#NULL!	#NULL!	1	#NULL!	#NULL!	0	0	0	0	0	0	0	0	0	0	0	0	0	0	1	2	0	0
257	30	2	3	1	10	0	0	1	1	1	38	1	0	1	#NULL!	#NULL!	10	10	10	#NULL!	#NULL!	#NULL!	#NULL!	#NULL!	#NULL!	3015	#NULL!	#NULL!	1	#NULL!	#NULL!	0	0	0	0	0	0	0	0	0	0	0	0	0	0	1	2	0	0
258	31	4	3	1	6	0	0	1	2	0	39	1	0	1	#NULL!	#NULL!	10	10	10	#NULL!	#NULL!	#NULL!	#NULL!	#NULL!	#NULL!	3650	#NULL!	#NULL!	1	#NULL!	#NULL!	0	0	0	0	0	0	0	0	0	0	0	0	0	0	0	2	0	0
259	29	6	2	0	6	0	0	1	1	1	38	1	0	1	#NULL!	#NULL!	10	10	10	#NULL!	#NULL!	#NULL!	#NULL!	#NULL!	#NULL!	3350	#NULL!	#NULL!	1	#NULL!	#NULL!	0	0	0	0	0	0	0	0	0	0	0	0	0	0	0	2	0	0
260	36	1	2	1	11	1	1	1	2	0	39	1	0	1	#NULL!	#NULL!	10	10	10	#NULL!	#NULL!	#NULL!	#NULL!	#NULL!	#NULL!	3000	#NULL!	#NULL!	1	#NULL!	#NULL!	0	0	0	0	0	0	0	0	0	0	0	0	0	0	0	2	0	0
261	36	6	1	0	10	0	0	1	1	0	40	1	0	1	#NULL!	#NULL!	10	10	10	#NULL!	#NULL!	#NULL!	#NULL!	#NULL!	#NULL!	3800	#NULL!	#NULL!	1	#NULL!	#NULL!	0	0	0	0	0	0	0	0	0	0	0	0	0	0	0	2	0	0
262	22	3	1	0	9	0	0	1	2	1	38	1	0	1	#NULL!	#NULL!	10	10	10	#NULL!	#NULL!	#NULL!	#NULL!	#NULL!	#NULL!	2900	#NULL!	#NULL!	1	#NULL!	#NULL!	0	0	0	0	1	0	0	1	0	0	0	0	0	0	0	2	0	0
263	36	2	2	1	10	0	0	1	1	1	40	1	0	1	#NULL!	#NULL!	10	10	10	#NULL!	#NULL!	#NULL!	#NULL!	#NULL!	#NULL!	3340	#NULL!	#NULL!	1	#NULL!	#NULL!	0	0	0	0	0	0	0	0	0	0	0	0	0	0	1	2	0	0
264	29	6	1	0	10	0	0	1	1	1	37	1	0	1	#NULL!	#NULL!	10	10	10	#NULL!	#NULL!	#NULL!	#NULL!	#NULL!	#NULL!	3070	#NULL!	#NULL!	1	#NULL!	#NULL!	0	0	0	0	0	0	0	0	0	0	0	0	0	0	0	2	0	0
265	31	1	2	0	10	0	0	1	1	0	40	1	0	1	#NULL!	#NULL!	10	10	10	#NULL!	#NULL!	#NULL!	#NULL!	#NULL!	#NULL!	4180	#NULL!	#NULL!	1	#NULL!	#NULL!	0	0	0	0	0	0	0	0	0	0	0	0	0	0	0	2	0	1
266	36	2	4	2	10	0	0	1	1	1	40	1	0	1	#NULL!	#NULL!	10	10	10	#NULL!	#NULL!	#NULL!	#NULL!	#NULL!	#NULL!	3250	#NULL!	#NULL!	1	#NULL!	#NULL!	0	0	0	0	0	0	0	0	0	0	0	0	0	0	0	2	0	0
267	25	1	1	0	10	0	0	1	2	1	39	1	0	1	#NULL!	#NULL!	10	10	10	#NULL!	#NULL!	#NULL!	#NULL!	#NULL!	#NULL!	3450	#NULL!	#NULL!	1	#NULL!	#NULL!	0	0	0	0	0	0	0	0	0	0	0	0	0	0	0	2	0	0
268	36	6	3	1	10	1	1	1	1	0	38	1	0	1	#NULL!	#NULL!	10	10	10	#NULL!	#NULL!	#NULL!	#NULL!	#NULL!	#NULL!	3150	#NULL!	#NULL!	1	#NULL!	#NULL!	0	0	0	0	0	0	0	0	0	0	0	0	0	0	0	2	0	0
269	38	4	4	2	2	0	0	1	2	1	39	1	0	1	#NULL!	#NULL!	10	10	10	#NULL!	#NULL!	#NULL!	#NULL!	#NULL!	#NULL!	3600	#NULL!	#NULL!	1	#NULL!	#NULL!	0	0	0	0	0	0	0	0	0	0	0	0	0	0	0	2	0	0
270	39	6	3	1	6	1	1	1	1	0	38	1	0	1	#NULL!	#NULL!	10	10	10	#NULL!	#NULL!	#NULL!	#NULL!	#NULL!	#NULL!	2990	#NULL!	#NULL!	1	#NULL!	#NULL!	0	0	0	0	0	0	0	0	0	0	0	0	0	0	0	2	0	0
271	26	2	1	0	10	0	0	1	1	1	38	1	0	1	#NULL!	#NULL!	10	10	10	#NULL!	#NULL!	#NULL!	#NULL!	#NULL!	#NULL!	3280	#NULL!	#NULL!	1	#NULL!	#NULL!	0	0	0	0	0	0	0	0	0	0	0	0	0	0	0	2	0	0
272	24	2	1	0	9	0	0	1	2	1	39	1	0	1	#NULL!	#NULL!	10	10	10	#NULL!	#NULL!	#NULL!	#NULL!	#NULL!	#NULL!	3400	#NULL!	#NULL!	1	#NULL!	#NULL!	0	0	0	0	1	0	0	0	0	0	0	0	0	0	1	2	0	0
273	24	3	2	0	8	0	0	1	2	1	40	1	0	1	#NULL!	#NULL!	10	10	10	#NULL!	#NULL!	#NULL!	#NULL!	#NULL!	#NULL!	3600	#NULL!	#NULL!	1	#NULL!	#NULL!	0	0	0	0	1	0	0	0	0	0	0	0	0	0	0	2	0	0
274	28	6	1	0	10	0	0	1	1	0	39	1	0	1	#NULL!	#NULL!	10	10	10	#NULL!	#NULL!	#NULL!	#NULL!	#NULL!	#NULL!	3910	#NULL!	#NULL!	1	#NULL!	#NULL!	0	0	0	0	0	0	0	0	0	0	0	0	0	1	0	2	0	0
275	21	3	1	0	10	0	0	1	2	1	40	1	0	1	#NULL!	#NULL!	10	10	10	#NULL!	#NULL!	#NULL!	#NULL!	#NULL!	#NULL!	3300	#NULL!	#NULL!	1	#NULL!	#NULL!	0	0	0	0	0	0	0	0	0	0	0	0	0	0	0	2	0	0
276	32	1	3	1	13	0	0	1	2	1	39	1	0	1	#NULL!	#NULL!	10	10	10	#NULL!	#NULL!	#NULL!	#NULL!	#NULL!	#NULL!	3425	#NULL!	#NULL!	1	#NULL!	#NULL!	0	0	0	0	0	0	0	0	0	0	0	0	0	0	0	2	0	0
277	22	3	1	0	9	0	0	1	2	0	38	1	0	1	#NULL!	#NULL!	10	10	10	#NULL!	#NULL!	#NULL!	#NULL!	#NULL!	#NULL!	2860	#NULL!	#NULL!	1	#NULL!	#NULL!	0	0	0	0	0	0	0	0	0	0	0	0	0	0	0	2	0	0
278	26	3	3	1	4	0	0	1	2	1	40	1	0	1	#NULL!	#NULL!	10	10	10	#NULL!	#NULL!	#NULL!	#NULL!	#NULL!	#NULL!	3150	#NULL!	#NULL!	1	#NULL!	#NULL!	0	0	0	0	1	0	0	0	0	0	0	0	0	0	0	2	0	0
279	28	1	1	0	5	0	0	1	1	0	38	1	0	1	#NULL!	#NULL!	10	10	10	#NULL!	#NULL!	#NULL!	#NULL!	#NULL!	#NULL!	3160	#NULL!	#NULL!	1	#NULL!	#NULL!	0	0	0	0	0	0	0	0	0	0	0	0	0	0	1	2	0	0
280	26	3	2	1	7	0	0	1	2	1	36	1	0	1	#NULL!	#NULL!	10	10	10	#NULL!	#NULL!	#NULL!	#NULL!	#NULL!	#NULL!	2430	#NULL!	#NULL!	1	#NULL!	#NULL!	0	0	0	0	0	0	0	0	0	0	0	0	0	0	0	2	0	0
281	35	3	3	2	14	0	0	1	2	1	39	1	0	1	#NULL!	#NULL!	10	10	10	#NULL!	#NULL!	#NULL!	#NULL!	#NULL!	#NULL!	3500	#NULL!	#NULL!	1	#NULL!	#NULL!	0	0	0	0	0	0	0	0	0	0	0	0	0	1	0	2	0	0
282	26	1	1	0	11	0	0	1	2	1	39	1	0	1	#NULL!	#NULL!	10	10	10	#NULL!	#NULL!	#NULL!	#NULL!	#NULL!	#NULL!	3100	#NULL!	#NULL!	1	#NULL!	#NULL!	0	0	0	0	0	0	0	0	0	0	0	0	0	1	0	2	0	0
283	26	2	1	0	10	0	0	1	1	1	39	1	0	1	#NULL!	#NULL!	10	10	10	#NULL!	#NULL!	#NULL!	#NULL!	#NULL!	#NULL!	2870	#NULL!	#NULL!	1	#NULL!	#NULL!	0	0	0	0	0	0	0	0	0	0	0	0	0	0	0	2	0	0
284	23	3	2	1	15	0	0	1	2	1	39	1	0	1	#NULL!	#NULL!	10	10	10	#NULL!	#NULL!	#NULL!	#NULL!	#NULL!	#NULL!	3500	#NULL!	#NULL!	1	#NULL!	#NULL!	0	0	0	0	0	0	0	0	0	0	0	0	0	0	0	2	0	0
285	29	1	5	1	12	0	0	1	2	1	39	1	0	1	#NULL!	#NULL!	10	10	10	#NULL!	#NULL!	#NULL!	#NULL!	#NULL!	#NULL!	3350	#NULL!	#NULL!	1	#NULL!	#NULL!	0	0	0	0	0	0	0	0	0	0	0	0	0	0	0	2	0	0
286	35	2	1	0	10	0	0	1	1	0	41	1	0	1	#NULL!	#NULL!	10	10	10	#NULL!	#NULL!	#NULL!	#NULL!	#NULL!	#NULL!	3280	#NULL!	#NULL!	1	#NULL!	#NULL!	0	0	0	0	0	0	0	0	0	0	0	0	0	0	0	2	0	0
287	26	3	1	0	18	0	0	1	2	0	38	1	0	1	#NULL!	#NULL!	10	10	10	#NULL!	#NULL!	#NULL!	#NULL!	#NULL!	#NULL!	3050	#NULL!	#NULL!	1	#NULL!	#NULL!	0	0	0	0	0	0	0	0	0	0	0	0	0	0	1	2	0	0
288	26	2	2	1	14	0	0	1	2	1	39	1	0	1	#NULL!	#NULL!	10	10	10	#NULL!	#NULL!	#NULL!	#NULL!	#NULL!	#NULL!	3170	#NULL!	#NULL!	1	#NULL!	#NULL!	0	0	0	0	0	0	0	0	0	0	0	0	0	0	0	2	0	0
289	35	3	4	1	10	1	1	1	2	0	39	1	0	1	#NULL!	#NULL!	10	10	10	#NULL!	#NULL!	#NULL!	#NULL!	#NULL!	#NULL!	3500	#NULL!	#NULL!	1	#NULL!	#NULL!	0	0	0	0	0	0	0	0	0	0	0	0	0	0	0	2	0	0
290	36	3	2	1	11	0	0	1	2	1	41	1	0	1	#NULL!	#NULL!	10	10	10	#NULL!	#NULL!	#NULL!	#NULL!	#NULL!	#NULL!	4070	#NULL!	#NULL!	1	#NULL!	#NULL!	0	0	0	0	0	1	0	0	0	0	0	0	0	0	0	2	0	1
291	36	1	4	1	5	1	1	1	2	0	39	1	0	1	#NULL!	#NULL!	10	10	10	#NULL!	#NULL!	#NULL!	#NULL!	#NULL!	#NULL!	2830	#NULL!	#NULL!	1	#NULL!	#NULL!	0	0	0	0	0	0	0	0	0	0	0	0	0	0	0	2	0	0
292	33	2	1	0	10	0	0	1	1	0	38	1	0	1	#NULL!	#NULL!	10	10	10	#NULL!	#NULL!	#NULL!	#NULL!	#NULL!	#NULL!	2990	#NULL!	#NULL!	1	#NULL!	#NULL!	0	0	0	0	0	0	0	0	0	0	0	0	0	0	0	2	0	0
293	30	2	2	0	10	0	0	1	1	0	37	1	0	1	#NULL!	#NULL!	10	10	10	#NULL!	#NULL!	#NULL!	#NULL!	#NULL!	#NULL!	2760	#NULL!	#NULL!	1	#NULL!	#NULL!	0	0	0	0	0	0	0	1	0	0	0	0	0	0	0	2	0	0
294	29	2	2	1	13	1	1	1	2	0	38	1	0	1	#NULL!	#NULL!	10	10	10	#NULL!	#NULL!	#NULL!	#NULL!	#NULL!	#NULL!	2830	#NULL!	#NULL!	1	#NULL!	#NULL!	0	0	0	0	0	0	0	0	0	0	0	0	0	0	0	2	0	0
295	34	1	4	1	12	0	0	1	2	1	38	1	0	1	#NULL!	#NULL!	10	10	10	#NULL!	#NULL!	#NULL!	#NULL!	#NULL!	#NULL!	3215	#NULL!	#NULL!	1	#NULL!	#NULL!	0	0	0	0	0	0	0	0	0	0	0	0	0	0	0	2	0	0
296	32	6	2	1	6	0	0	1	1	1	39	1	0	1	#NULL!	#NULL!	10	10	10	#NULL!	#NULL!	#NULL!	#NULL!	#NULL!	#NULL!	3150	#NULL!	#NULL!	1	#NULL!	#NULL!	0	0	0	0	0	0	0	0	0	0	0	0	0	0	0	2	0	0
297	27	6	1	0	6	0	0	1	1	1	39	1	0	1	#NULL!	#NULL!	10	10	10	#NULL!	#NULL!	#NULL!	#NULL!	#NULL!	#NULL!	3060	#NULL!	#NULL!	1	#NULL!	#NULL!	0	0	0	0	0	0	0	0	0	0	0	0	0	0	0	2	0	0
298	31	2	3	1	10	0	0	1	1	0	39	1	0	1	#NULL!	#NULL!	10	10	10	#NULL!	#NULL!	#NULL!	#NULL!	#NULL!	#NULL!	3925	#NULL!	#NULL!	1	#NULL!	#NULL!	0	0	0	0	0	0	0	0	0	0	0	0	0	0	0	2	0	0
299	31	2	4	2	10	0	0	1	1	1	41	1	0	1	#NULL!	#NULL!	10	10	10	#NULL!	#NULL!	#NULL!	#NULL!	#NULL!	#NULL!	3800	#NULL!	#NULL!	1	#NULL!	#NULL!	0	0	0	0	0	0	0	0	0	0	0	0	0	0	0	2	0	0
300	31	2	5	1	13	1	1	1	2	0	39	1	0	1	#NULL!	#NULL!	10	10	10	#NULL!	#NULL!	#NULL!	#NULL!	#NULL!	#NULL!	3300	#NULL!	#NULL!	1	#NULL!	#NULL!	0	0	0	0	0	0	0	0	0	0	0	0	0	0	1	2	0	0
301	31	2	1	0	10	0	0	1	1	1	40	1	0	1	#NULL!	#NULL!	10	10	10	#NULL!	#NULL!	#NULL!	#NULL!	#NULL!	#NULL!	4045	#NULL!	#NULL!	1	#NULL!	#NULL!	0	0	0	0	0	0	0	0	0	0	0	0	0	0	0	2	0	1
302	31	1	3	1	7	0	0	1	2	1	38	1	0	1	#NULL!	#NULL!	10	10	10	#NULL!	#NULL!	#NULL!	#NULL!	#NULL!	#NULL!	3200	#NULL!	#NULL!	1	#NULL!	#NULL!	0	0	0	0	0	0	0	0	0	0	0	0	0	0	1	2	0	0
303	24	1	1	0	10	0	0	1	1	0	40	1	0	1	#NULL!	#NULL!	10	10	10	#NULL!	#NULL!	#NULL!	#NULL!	#NULL!	#NULL!	3700	#NULL!	#NULL!	1	#NULL!	#NULL!	0	0	0	0	0	0	0	0	0	0	0	0	0	0	0	2	0	0
304	32	1	2	1	10	1	1	1	1	0	38	1	0	1	#NULL!	#NULL!	10	10	10	#NULL!	#NULL!	#NULL!	#NULL!	#NULL!	#NULL!	3450	#NULL!	#NULL!	1	#NULL!	#NULL!	0	0	0	0	0	0	0	0	0	0	0	0	0	0	1	2	0	0
305	33	1	2	1	4	0	0	1	2	1	39	1	0	1	#NULL!	#NULL!	10	10	10	#NULL!	#NULL!	#NULL!	#NULL!	#NULL!	#NULL!	2900	#NULL!	#NULL!	1	#NULL!	#NULL!	0	0	0	0	1	0	0	0	0	0	0	0	0	0	0	2	0	0
306	25	2	2	0	13	0	0	1	2	1	40	1	0	1	#NULL!	#NULL!	10	10	10	#NULL!	#NULL!	#NULL!	#NULL!	#NULL!	#NULL!	3800	#NULL!	#NULL!	1	#NULL!	#NULL!	0	0	0	0	1	0	0	0	0	0	0	0	0	0	0	2	0	0
307	21	2	4	1	10	1	1	1	1	0	38	1	0	1	#NULL!	#NULL!	10	10	10	#NULL!	#NULL!	#NULL!	#NULL!	#NULL!	#NULL!	3650	#NULL!	#NULL!	1	#NULL!	#NULL!	0	0	0	0	0	0	0	0	0	0	0	0	0	0	0	2	0	0
308	36	3	4	1	11	1	1	1	2	0	38	1	0	1	#NULL!	#NULL!	9	10	10	#NULL!	#NULL!	#NULL!	#NULL!	#NULL!	#NULL!	2750	#NULL!	#NULL!	1	#NULL!	#NULL!	0	0	0	0	0	0	0	0	0	0	0	0	0	0	0	2	0	0
309	19	3	1	0	9	0	0	1	2	1	38	1	0	1	#NULL!	#NULL!	10	10	10	#NULL!	#NULL!	#NULL!	#NULL!	#NULL!	#NULL!	3150	#NULL!	#NULL!	1	#NULL!	#NULL!	0	0	0	0	0	0	0	0	0	0	0	0	0	0	0	2	0	0
310	30	1	6	2	8	0	0	1	2	1	36	1	0	1	#NULL!	#NULL!	10	10	10	#NULL!	#NULL!	#NULL!	#NULL!	#NULL!	#NULL!	3370	#NULL!	#NULL!	1	#NULL!	#NULL!	0	0	0	0	0	0	0	0	0	0	0	0	0	0	1	2	0	0
311	25	1	1	0	11	0	0	1	2	1	38	1	0	1	#NULL!	#NULL!	9	10	10	#NULL!	#NULL!	#NULL!	#NULL!	#NULL!	#NULL!	3900	#NULL!	#NULL!	1	#NULL!	#NULL!	0	0	0	0	0	0	0	0	0	0	0	0	0	0	1	2	0	0
312	24	1	1	0	15	0	0	1	2	0	39	1	0	1	#NULL!	#NULL!	10	10	10	#NULL!	#NULL!	#NULL!	#NULL!	#NULL!	#NULL!	4000	#NULL!	#NULL!	1	#NULL!	#NULL!	0	0	0	0	0	0	0	0	0	0	0	0	0	0	1	2	0	1
313	31	2	1	0	10	0	0	1	1	0	38	1	0	1	#NULL!	#NULL!	10	10	10	#NULL!	#NULL!	#NULL!	#NULL!	#NULL!	#NULL!	3160	#NULL!	#NULL!	1	#NULL!	#NULL!	0	0	0	0	0	0	0	0	0	0	0	0	0	0	0	2	0	0
314	26	3	2	1	10	0	0	1	2	1	37	1	0	1	#NULL!	#NULL!	10	10	10	#NULL!	#NULL!	#NULL!	#NULL!	#NULL!	#NULL!	2950	#NULL!	#NULL!	1	#NULL!	#NULL!	0	0	0	0	1	0	0	0	0	0	0	0	0	0	0	2	0	0
315	35	2	4	1	10	1	1	1	2	0	38	1	0	1	#NULL!	#NULL!	10	10	10	#NULL!	#NULL!	#NULL!	#NULL!	#NULL!	#NULL!	4170	#NULL!	#NULL!	1	#NULL!	#NULL!	0	0	0	0	0	0	0	0	0	0	0	0	0	0	0	2	0	1
316	34	1	2	1	14	0	0	1	2	1	39	1	0	1	#NULL!	#NULL!	10	10	10	#NULL!	#NULL!	#NULL!	#NULL!	#NULL!	#NULL!	3310	#NULL!	#NULL!	1	#NULL!	#NULL!	0	0	0	0	0	0	0	0	0	0	0	0	0	0	0	2	0	0
317	38	3	6	2	14	0	0	1	2	0	40	1	0	1	#NULL!	#NULL!	10	10	10	#NULL!	#NULL!	#NULL!	#NULL!	#NULL!	#NULL!	3600	#NULL!	#NULL!	1	#NULL!	#NULL!	0	0	0	0	0	0	0	0	0	0	0	0	0	0	0	2	0	0
318	32	1	3	1	15	0	0	1	2	1	39	1	0	1	#NULL!	#NULL!	9	9	9	#NULL!	#NULL!	#NULL!	#NULL!	#NULL!	#NULL!	3050	#NULL!	#NULL!	1	#NULL!	#NULL!	0	0	0	0	1	0	0	0	0	0	0	0	0	0	1	2	0	0
319	24	3	2	1	14	0	0	1	2	1	40	1	0	1	#NULL!	#NULL!	10	10	10	#NULL!	#NULL!	#NULL!	#NULL!	#NULL!	#NULL!	4020	#NULL!	#NULL!	1	#NULL!	#NULL!	0	0	0	0	0	0	0	0	0	0	0	0	0	0	0	2	0	1
320	37	3	2	1	14	0	0	1	2	1	38	1	0	1	#NULL!	#NULL!	10	10	10	#NULL!	#NULL!	#NULL!	#NULL!	#NULL!	#NULL!	3050	#NULL!	#NULL!	1	#NULL!	#NULL!	0	0	0	0	0	0	0	0	0	0	0	0	0	0	0	2	0	0
321	33	1	1	0	11	0	0	1	2	1	37	1	0	1	#NULL!	#NULL!	10	10	10	#NULL!	#NULL!	#NULL!	#NULL!	#NULL!	#NULL!	2660	#NULL!	#NULL!	1	#NULL!	#NULL!	0	0	0	0	0	0	0	0	0	0	0	0	0	0	0	2	0	0
322	31	1	1	0	11	0	0	1	2	1	34	1	0	1	#NULL!	#NULL!	10	10	10	#NULL!	#NULL!	#NULL!	#NULL!	#NULL!	#NULL!	2900	#NULL!	#NULL!	1	#NULL!	#NULL!	0	0	0	0	1	0	0	0	0	0	0	0	0	0	0	2	0	0
323	26	1	1	0	12	0	0	1	2	1	38	1	0	1	#NULL!	#NULL!	9	10	10	#NULL!	#NULL!	#NULL!	#NULL!	#NULL!	#NULL!	2750	#NULL!	#NULL!	1	#NULL!	#NULL!	0	0	0	0	1	0	0	0	0	0	0	0	0	0	0	2	0	0
324	26	2	3	0	8	0	0	1	2	0	39	1	0	1	#NULL!	#NULL!	10	10	10	#NULL!	#NULL!	#NULL!	#NULL!	#NULL!	#NULL!	3150	#NULL!	#NULL!	1	#NULL!	#NULL!	0	0	0	0	0	0	0	0	0	0	0	0	0	0	0	2	0	0
325	27	1	1	0	15	0	0	1	2	0	39	1	0	1	#NULL!	#NULL!	10	10	10	#NULL!	#NULL!	#NULL!	#NULL!	#NULL!	#NULL!	2850	#NULL!	#NULL!	1	#NULL!	#NULL!	0	0	0	0	0	0	0	0	0	0	0	0	0	0	1	2	0	0
326	28	1	1	0	16	0	0	1	2	0	40	1	0	1	#NULL!	#NULL!	10	10	10	#NULL!	#NULL!	#NULL!	#NULL!	#NULL!	#NULL!	3550	#NULL!	#NULL!	1	#NULL!	#NULL!	0	0	0	0	0	0	0	1	0	0	0	0	0	0	0	2	0	0
327	26	2	1	0	13	0	0	1	2	1	39	1	0	1	#NULL!	#NULL!	10	10	10	#NULL!	#NULL!	#NULL!	#NULL!	#NULL!	#NULL!	2630	#NULL!	#NULL!	1	#NULL!	#NULL!	0	0	0	0	0	0	0	0	0	0	0	0	0	0	0	2	0	0
328	24	3	1	0	12	0	0	1	2	1	40	1	0	1	#NULL!	#NULL!	10	10	10	#NULL!	#NULL!	#NULL!	#NULL!	#NULL!	#NULL!	3250	#NULL!	#NULL!	1	#NULL!	#NULL!	0	0	0	0	1	0	0	0	0	0	0	0	0	0	0	2	0	0
329	22	1	2	0	13	0	0	1	2	0	39	1	0	1	#NULL!	#NULL!	10	10	10	#NULL!	#NULL!	#NULL!	#NULL!	#NULL!	#NULL!	2850	#NULL!	#NULL!	1	#NULL!	#NULL!	0	0	0	0	0	0	0	0	0	0	0	0	0	0	0	2	0	0
330	29	2	1	0	13	0	0	1	2	1	40	1	0	1	#NULL!	#NULL!	10	10	10	#NULL!	#NULL!	#NULL!	#NULL!	#NULL!	#NULL!	3250	#NULL!	#NULL!	1	#NULL!	#NULL!	0	0	0	0	1	0	0	0	0	0	0	0	0	0	0	2	0	0
331	30	1	5	1	14	0	0	1	2	1	40	1	0	1	#NULL!	#NULL!	10	10	10	#NULL!	#NULL!	#NULL!	#NULL!	#NULL!	#NULL!	3400	#NULL!	#NULL!	1	#NULL!	#NULL!	1	0	0	0	1	1	0	0	0	0	0	0	0	0	0	2	0	0
332	39	3	3	2	9	0	0	1	2	1	37	1	0	1	#NULL!	#NULL!	9	9	9	#NULL!	#NULL!	#NULL!	#NULL!	#NULL!	#NULL!	3650	#NULL!	#NULL!	1	#NULL!	#NULL!	0	0	0	0	0	0	0	0	0	0	0	0	0	0	0	2	0	0
333	34	3	1	0	18	0	0	1	2	0	39	1	0	1	#NULL!	#NULL!	10	10	10	#NULL!	#NULL!	#NULL!	#NULL!	#NULL!	#NULL!	3300	#NULL!	#NULL!	1	#NULL!	#NULL!	0	0	0	0	0	0	0	0	0	0	0	0	0	0	0	2	0	0
334	28	1	2	1	11	0	0	1	2	1	37	1	0	1	#NULL!	#NULL!	10	10	10	#NULL!	#NULL!	#NULL!	#NULL!	#NULL!	#NULL!	3050	#NULL!	#NULL!	1	#NULL!	#NULL!	0	0	0	0	0	0	0	0	0	0	0	0	0	0	0	2	0	0
335	32	2	2	1	5	1	1	1	2	0	39	1	0	1	#NULL!	#NULL!	9	10	10	#NULL!	#NULL!	#NULL!	#NULL!	#NULL!	#NULL!	2750	#NULL!	#NULL!	1	#NULL!	#NULL!	0	0	0	0	0	0	0	0	0	0	0	0	0	0	0	2	0	0
336	36	4	4	2	8	0	0	1	2	1	40	1	0	1	#NULL!	#NULL!	10	10	10	#NULL!	#NULL!	#NULL!	#NULL!	#NULL!	#NULL!	3350	#NULL!	#NULL!	1	#NULL!	#NULL!	0	0	0	0	0	0	0	0	0	0	0	0	0	0	0	2	0	0
337	32	1	3	1	12	0	0	1	2	1	38	1	0	1	#NULL!	#NULL!	10	10	10	#NULL!	#NULL!	#NULL!	#NULL!	#NULL!	#NULL!	3400	#NULL!	#NULL!	1	#NULL!	#NULL!	0	0	0	0	1	0	0	0	0	0	0	0	0	0	0	2	0	0
338	31	1	2	0	10	0	0	1	2	1	37	1	0	1	#NULL!	#NULL!	10	10	10	#NULL!	#NULL!	#NULL!	#NULL!	#NULL!	#NULL!	3050	#NULL!	#NULL!	1	#NULL!	#NULL!	1	0	0	0	0	1	0	0	0	0	0	0	0	0	0	2	0	0
339	25	2	1	0	12	0	0	1	2	1	39	1	0	1	#NULL!	#NULL!	10	10	10	#NULL!	#NULL!	#NULL!	#NULL!	#NULL!	#NULL!	3200	#NULL!	#NULL!	1	#NULL!	#NULL!	1	0	0	0	0	1	0	0	0	0	0	0	0	0	0	2	0	0
340	26	2	5	1	0	0	0	1	2	1	39	1	0	1	#NULL!	#NULL!	10	10	10	#NULL!	#NULL!	#NULL!	#NULL!	#NULL!	#NULL!	3160	#NULL!	#NULL!	1	#NULL!	#NULL!	0	0	0	0	0	0	0	0	0	0	0	0	0	0	0	2	0	0
341	32	3	3	1	5	0	0	1	2	1	40	1	0	1	#NULL!	#NULL!	10	10	10	#NULL!	#NULL!	#NULL!	#NULL!	#NULL!	#NULL!	3150	#NULL!	#NULL!	1	#NULL!	#NULL!	0	0	0	0	0	0	0	0	0	0	0	0	0	0	0	2	0	0
342	37	1	3	2	8	0	0	1	2	1	39	1	0	1	#NULL!	#NULL!	10	10	10	#NULL!	#NULL!	#NULL!	#NULL!	#NULL!	#NULL!	3820	#NULL!	#NULL!	1	#NULL!	#NULL!	0	0	0	0	0	0	0	0	0	0	0	0	0	0	0	2	0	0
343	27	2	2	1	10	0	0	1	2	1	38	1	0	1	#NULL!	#NULL!	10	10	10	#NULL!	#NULL!	#NULL!	#NULL!	#NULL!	#NULL!	2580	#NULL!	#NULL!	1	#NULL!	#NULL!	0	0	0	0	0	0	0	0	0	0	0	0	0	0	0	2	0	0
344	33	1	2	1	11	1	1	1	2	0	39	1	0	1	#NULL!	#NULL!	10	10	10	#NULL!	#NULL!	#NULL!	#NULL!	#NULL!	#NULL!	3420	#NULL!	#NULL!	1	#NULL!	#NULL!	0	0	0	0	0	0	0	0	0	0	0	0	0	1	0	2	0	0
345	32	1	3	1	11	0	0	1	1	0	36	1	0	1	#NULL!	#NULL!	10	10	10	#NULL!	#NULL!	#NULL!	#NULL!	#NULL!	#NULL!	3180	#NULL!	#NULL!	1	#NULL!	#NULL!	0	0	0	0	0	0	0	0	1	0	0	0	0	0	0	2	0	0
346	37	3	5	1	11	1	1	1	2	0	37	1	0	1	#NULL!	#NULL!	10	10	10	#NULL!	#NULL!	#NULL!	#NULL!	#NULL!	#NULL!	2800	#NULL!	#NULL!	1	#NULL!	#NULL!	0	0	0	0	0	0	0	0	0	0	0	0	0	0	0	2	0	0
347	35	3	5	1	6	0	0	1	1	1	39	1	0	1	#NULL!	#NULL!	10	10	10	#NULL!	#NULL!	#NULL!	#NULL!	#NULL!	#NULL!	3840	#NULL!	#NULL!	1	#NULL!	#NULL!	0	0	0	0	0	0	0	0	0	0	0	0	0	0	0	2	0	0
348	19	4	1	0	6	0	0	1	1	1	40	1	0	1	#NULL!	#NULL!	10	10	10	#NULL!	#NULL!	#NULL!	#NULL!	#NULL!	#NULL!	2580	#NULL!	#NULL!	1	#NULL!	#NULL!	0	0	0	1	0	0	0	0	0	0	0	0	0	0	0	2	0	0
349	26	2	1	0	12	0	0	1	1	1	39	1	0	1	#NULL!	#NULL!	10	10	10	#NULL!	#NULL!	#NULL!	#NULL!	#NULL!	#NULL!	3090	#NULL!	#NULL!	1	#NULL!	#NULL!	0	0	0	0	0	0	0	0	0	0	0	0	0	0	0	2	0	0
350	28	1	1	0	16	0	0	1	1	1	38	1	0	1	#NULL!	#NULL!	10	10	10	#NULL!	#NULL!	#NULL!	#NULL!	#NULL!	#NULL!	3060	#NULL!	#NULL!	1	#NULL!	#NULL!	0	0	0	0	0	0	0	0	0	0	0	0	0	0	0	2	0	0
351	30	1	3	0	15	0	0	1	1	0	41	1	0	1	#NULL!	#NULL!	9	9	9	#NULL!	#NULL!	#NULL!	#NULL!	#NULL!	#NULL!	3560	#NULL!	#NULL!	1	#NULL!	#NULL!	0	0	0	0	0	0	0	0	0	0	0	0	0	0	0	2	0	0
352	28	2	1	0	15	0	0	1	1	1	41	1	0	1	#NULL!	#NULL!	9	10	10	#NULL!	#NULL!	#NULL!	#NULL!	#NULL!	#NULL!	3800	#NULL!	#NULL!	1	#NULL!	#NULL!	0	0	0	0	0	0	0	0	0	0	0	0	0	0	0	2	0	0
353	26	2	2	0	15	0	0	1	1	0	36	1	0	1	#NULL!	#NULL!	9	9	9	#NULL!	#NULL!	#NULL!	#NULL!	#NULL!	#NULL!	3150	#NULL!	#NULL!	1	#NULL!	#NULL!	0	0	0	0	0	0	0	0	0	0	0	0	0	0	1	2	0	0
354	27	3	5	1	9	0	0	1	1	1	39	1	0	1	#NULL!	#NULL!	10	10	10	#NULL!	#NULL!	#NULL!	#NULL!	#NULL!	#NULL!	3240	#NULL!	#NULL!	1	#NULL!	#NULL!	0	0	0	0	0	0	0	0	0	0	0	0	0	0	0	2	0	0
355	30	1	3	0	16	0	0	1	1	0	40	1	0	1	#NULL!	#NULL!	9	9	9	#NULL!	#NULL!	#NULL!	#NULL!	#NULL!	#NULL!	4500	#NULL!	#NULL!	1	#NULL!	#NULL!	0	0	0	0	0	0	0	0	0	0	0	0	0	0	0	2	0	1
356	27	1	2	0	12	0	0	1	2	0	38	1	0	1	#NULL!	#NULL!	10	10	10	#NULL!	#NULL!	#NULL!	#NULL!	#NULL!	#NULL!	3000	#NULL!	#NULL!	1	#NULL!	#NULL!	0	0	0	0	0	0	0	0	0	0	0	0	0	0	0	2	0	0
357	32	3	4	1	12	1	1	1	1	1	36	1	0	1	#NULL!	#NULL!	10	10	10	#NULL!	#NULL!	#NULL!	#NULL!	#NULL!	#NULL!	3330	#NULL!	#NULL!	1	#NULL!	#NULL!	0	0	0	0	0	0	0	0	0	0	0	0	0	0	0	2	0	0
358	33	1	2	0	12	0	0	1	1	1	39	1	0	1	#NULL!	#NULL!	10	10	10	#NULL!	#NULL!	#NULL!	#NULL!	#NULL!	#NULL!	3300	#NULL!	#NULL!	1	#NULL!	#NULL!	0	0	0	0	0	0	0	0	0	0	0	0	0	0	0	2	0	0
359	27	2	2	1	11	1	1	1	2	0	39	1	0	1	#NULL!	#NULL!	10	10	10	#NULL!	#NULL!	#NULL!	#NULL!	#NULL!	#NULL!	3430	#NULL!	#NULL!	1	#NULL!	#NULL!	0	0	0	0	0	0	0	0	0	0	0	0	0	0	0	2	0	0
360	33	1	2	0	12	0	0	1	2	0	41	1	0	1	#NULL!	#NULL!	10	10	10	#NULL!	#NULL!	#NULL!	#NULL!	#NULL!	#NULL!	3850	#NULL!	#NULL!	1	#NULL!	#NULL!	0	0	0	0	0	0	0	0	0	0	0	0	0	0	0	2	0	0
361	34	1	3	1	6	0	0	1	1	1	40	1	0	1	#NULL!	#NULL!	10	10	10	#NULL!	#NULL!	#NULL!	#NULL!	#NULL!	#NULL!	3420	#NULL!	#NULL!	1	#NULL!	#NULL!	0	0	0	0	0	0	0	0	0	0	0	0	0	0	0	2	0	0
362	34	2	3	1	14	0	0	1	2	0	39	1	0	1	#NULL!	#NULL!	10	10	10	#NULL!	#NULL!	#NULL!	#NULL!	#NULL!	#NULL!	4300	#NULL!	#NULL!	1	#NULL!	#NULL!	0	0	0	0	0	0	0	0	0	0	0	0	0	0	1	2	0	1
363	34	1	4	1	10	0	0	1	1	1	38	1	0	1	#NULL!	#NULL!	10	10	10	#NULL!	#NULL!	#NULL!	#NULL!	#NULL!	#NULL!	3550	#NULL!	#NULL!	1	#NULL!	#NULL!	1	1	0	0	1	0	0	0	0	0	0	0	0	0	0	2	0	0
364	38	2	3	0	14	0	0	1	2	1	39	1	0	1	#NULL!	#NULL!	10	10	10	#NULL!	#NULL!	#NULL!	#NULL!	#NULL!	#NULL!	3100	#NULL!	#NULL!	1	#NULL!	#NULL!	0	0	0	0	0	0	0	0	0	0	0	0	0	0	0	2	0	0
365	37	1	2	1	12	0	0	1	1	1	40	1	0	1	#NULL!	#NULL!	10	10	10	#NULL!	#NULL!	#NULL!	#NULL!	#NULL!	#NULL!	3530	#NULL!	#NULL!	1	#NULL!	#NULL!	0	0	0	0	0	0	0	0	0	0	0	0	0	0	0	2	0	0
366	23	1	1	0	14	0	0	1	2	1	39	1	0	1	#NULL!	#NULL!	10	10	10	#NULL!	#NULL!	#NULL!	#NULL!	#NULL!	#NULL!	2950	#NULL!	#NULL!	1	#NULL!	#NULL!	0	0	0	0	0	0	0	0	0	0	0	0	0	0	1	2	0	0
367	25	1	1	0	18	0	0	1	2	1	40	1	0	1	#NULL!	#NULL!	10	10	10	#NULL!	#NULL!	#NULL!	#NULL!	#NULL!	#NULL!	3500	#NULL!	#NULL!	1	#NULL!	#NULL!	0	0	0	0	1	0	0	0	0	0	0	0	0	0	0	2	0	0
368	27	1	1	0	15	0	0	1	1	1	39	1	0	1	#NULL!	#NULL!	10	10	10	#NULL!	#NULL!	#NULL!	#NULL!	#NULL!	#NULL!	2860	#NULL!	#NULL!	1	#NULL!	#NULL!	0	0	0	0	0	0	0	0	0	0	0	0	0	0	0	2	0	0
369	39	2	5	1	15	0	0	1	2	1	39	1	0	1	#NULL!	#NULL!	10	10	10	#NULL!	#NULL!	#NULL!	#NULL!	#NULL!	#NULL!	3200	#NULL!	#NULL!	1	#NULL!	#NULL!	0	0	0	0	0	0	0	0	0	0	0	0	0	0	0	2	0	0
370	29	1	3	1	10	1	1	1	2	0	38	1	0	1	#NULL!	#NULL!	10	10	10	#NULL!	#NULL!	#NULL!	#NULL!	#NULL!	#NULL!	4000	#NULL!	#NULL!	1	#NULL!	#NULL!	0	0	0	0	0	0	0	0	0	0	0	0	0	0	0	2	0	1
371	32	1	3	1	14	0	0	1	1	1	39	1	0	1	#NULL!	#NULL!	10	10	10	#NULL!	#NULL!	#NULL!	#NULL!	#NULL!	#NULL!	3520	#NULL!	#NULL!	1	#NULL!	#NULL!	0	0	0	0	0	0	0	0	0	0	0	0	0	0	0	2	0	0
372	37	2	4	1	8	1	1	1	2	0	39	1	0	1	#NULL!	#NULL!	9	10	10	#NULL!	#NULL!	#NULL!	#NULL!	#NULL!	#NULL!	3450	#NULL!	#NULL!	1	#NULL!	#NULL!	0	0	0	0	0	0	0	0	0	0	0	0	0	0	0	2	0	0
373	27	3	5	1	11	0	0	1	2	1	40	1	0	1	#NULL!	#NULL!	10	10	10	#NULL!	#NULL!	#NULL!	#NULL!	#NULL!	#NULL!	2900	#NULL!	#NULL!	1	#NULL!	#NULL!	0	0	0	0	1	0	0	0	0	0	0	0	0	0	0	2	0	0
374	32	1	1	0	14	0	0	1	1	1	39	1	0	1	#NULL!	#NULL!	10	10	10	#NULL!	#NULL!	#NULL!	#NULL!	#NULL!	#NULL!	3200	#NULL!	#NULL!	1	#NULL!	#NULL!	0	0	0	0	0	0	0	0	0	0	0	0	0	0	0	2	0	0
375	33	3	4	2	10	0	0	1	2	0	38	1	0	1	#NULL!	#NULL!	10	10	10	#NULL!	#NULL!	#NULL!	#NULL!	#NULL!	#NULL!	3850	#NULL!	#NULL!	1	#NULL!	#NULL!	0	0	0	0	0	0	0	0	0	0	0	0	0	0	0	2	0	0
376	31	3	1	0	11	0	0	1	1	1	39	1	0	1	#NULL!	#NULL!	9	10	10	#NULL!	#NULL!	#NULL!	#NULL!	#NULL!	#NULL!	4050	#NULL!	#NULL!	1	#NULL!	#NULL!	0	0	0	0	0	0	0	0	0	0	0	0	0	0	0	2	0	1
377	32	1	4	0	13	0	0	1	1	1	39	1	0	1	#NULL!	#NULL!	10	10	10	#NULL!	#NULL!	#NULL!	#NULL!	#NULL!	#NULL!	3290	#NULL!	#NULL!	1	#NULL!	#NULL!	0	0	0	0	0	0	0	0	0	0	0	0	0	0	0	2	0	0
378	33	2	4	1	11	1	1	1	2	0	39	1	0	1	#NULL!	#NULL!	10	10	10	#NULL!	#NULL!	#NULL!	#NULL!	#NULL!	#NULL!	3450	#NULL!	#NULL!	1	#NULL!	#NULL!	0	0	0	0	0	0	0	0	0	0	0	0	0	0	0	2	0	0
379	29	2	4	1	8	1	1	1	1	0	39	1	0	1	#NULL!	#NULL!	9	9	9	#NULL!	#NULL!	#NULL!	#NULL!	#NULL!	#NULL!	3070	#NULL!	#NULL!	1	#NULL!	#NULL!	0	0	0	0	0	0	0	0	0	0	0	0	0	0	0	2	0	0
380	35	2	6	1	6	1	1	1	2	0	37	1	0	1	#NULL!	#NULL!	10	10	10	#NULL!	#NULL!	#NULL!	#NULL!	#NULL!	#NULL!	3500	#NULL!	#NULL!	1	#NULL!	#NULL!	0	0	0	0	0	0	0	1	0	0	0	0	0	0	1	2	0	0
381	31	1	4	1	12	1	1	1	1	0	32	2	1	1	1	#NULL!	7	8	8	8	8	8	#NULL!	#NULL!	#NULL!	2120	1650	#NULL!	1	1	#NULL!	0	0	0	0	0	0	0	0	0	0	0	0	0	0	0	2	0	0
382	27	1	4	1	9	0	0	1	1	1	40	1	0	1	#NULL!	#NULL!	10	10	10	#NULL!	#NULL!	#NULL!	#NULL!	#NULL!	#NULL!	3230	#NULL!	#NULL!	1	#NULL!	#NULL!	1	0	0	0	0	1	0	0	0	0	0	0	0	0	0	2	0	0
383	35	1	2	1	13	1	1	1	2	0	38	1	0	1	#NULL!	#NULL!	10	10	10	#NULL!	#NULL!	#NULL!	#NULL!	#NULL!	#NULL!	3900	#NULL!	#NULL!	1	#NULL!	#NULL!	0	0	0	0	0	0	0	0	0	0	0	0	0	0	1	2	0	0
384	25	1	1	0	13	0	0	1	2	0	38	1	0	1	#NULL!	#NULL!	10	10	10	#NULL!	#NULL!	#NULL!	#NULL!	#NULL!	#NULL!	3600	#NULL!	#NULL!	1	#NULL!	#NULL!	0	0	0	1	0	0	0	0	0	0	0	0	0	0	0	2	0	0
385	34	2	3	1	6	1	1	1	2	0	36	1	0	1	#NULL!	#NULL!	10	10	10	#NULL!	#NULL!	#NULL!	#NULL!	#NULL!	#NULL!	2550	#NULL!	#NULL!	1	#NULL!	#NULL!	0	0	0	0	0	0	0	0	0	0	0	0	0	0	0	2	0	0
386	26	2	1	0	16	0	0	1	2	1	39	1	0	1	#NULL!	#NULL!	10	10	10	#NULL!	#NULL!	#NULL!	#NULL!	#NULL!	#NULL!	3700	#NULL!	#NULL!	1	#NULL!	#NULL!	0	0	0	0	0	0	0	0	0	0	0	0	0	0	0	2	0	0
387	31	3	4	1	5	1	1	1	2	0	38	1	0	1	#NULL!	#NULL!	10	10	10	#NULL!	#NULL!	#NULL!	#NULL!	#NULL!	#NULL!	3165	#NULL!	#NULL!	1	#NULL!	#NULL!	0	0	0	0	0	0	0	0	0	0	0	0	0	0	0	2	0	0
388	31	3	3	2	9	0	0	1	2	1	40	1	0	1	#NULL!	#NULL!	10	10	10	#NULL!	#NULL!	#NULL!	#NULL!	#NULL!	#NULL!	3270	#NULL!	#NULL!	1	#NULL!	#NULL!	0	0	0	0	0	0	0	0	0	0	0	0	0	0	0	2	0	0
389	29	4	2	1	11	1	1	1	2	0	38	1	0	1	#NULL!	#NULL!	10	10	10	#NULL!	#NULL!	#NULL!	#NULL!	#NULL!	#NULL!	2830	#NULL!	#NULL!	1	#NULL!	#NULL!	0	0	0	0	0	0	0	0	0	0	0	0	0	0	0	2	0	0
390	33	1	3	1	11	0	0	1	2	0	35	1	0	1	#NULL!	#NULL!	10	10	10	#NULL!	#NULL!	#NULL!	#NULL!	#NULL!	#NULL!	2110	#NULL!	#NULL!	1	#NULL!	#NULL!	0	0	0	0	0	0	0	1	0	0	0	0	0	0	0	2	0	0
391	38	1	4	1	7	1	1	1	2	0	28	1	0	1	#NULL!	#NULL!	10	10	10	#NULL!	#NULL!	#NULL!	#NULL!	#NULL!	#NULL!	1250	#NULL!	#NULL!	1	#NULL!	#NULL!	0	0	0	0	0	0	0	0	0	0	0	0	0	0	0	2	0	0
392	30	2	2	0	13	0	0	1	2	0	39	1	0	1	#NULL!	#NULL!	10	10	10	#NULL!	#NULL!	#NULL!	#NULL!	#NULL!	#NULL!	2900	#NULL!	#NULL!	1	#NULL!	#NULL!	0	0	0	0	0	0	0	1	0	0	0	0	0	0	0	2	0	0
393	25	1	2	0	12	0	0	1	2	1	36	1	0	1	#NULL!	#NULL!	10	10	10	#NULL!	#NULL!	#NULL!	#NULL!	#NULL!	#NULL!	2750	#NULL!	#NULL!	1	#NULL!	#NULL!	0	0	0	0	0	0	0	0	0	0	0	0	0	0	1	2	0	0
394	27	1	2	1	10	1	1	1	2	0	38	1	0	1	#NULL!	#NULL!	10	10	10	#NULL!	#NULL!	#NULL!	#NULL!	#NULL!	#NULL!	3950	#NULL!	#NULL!	1	#NULL!	#NULL!	0	0	0	0	0	0	0	0	0	0	0	0	0	0	0	2	0	0
395	42	4	2	1	11	0	0	1	2	1	38	1	0	1	#NULL!	#NULL!	10	10	10	#NULL!	#NULL!	#NULL!	#NULL!	#NULL!	#NULL!	3570	#NULL!	#NULL!	1	#NULL!	#NULL!	0	0	0	0	0	0	0	0	0	0	0	0	0	0	1	2	0	0
396	36	1	3	1	15	1	1	1	2	0	39	1	0	1	#NULL!	#NULL!	10	10	10	#NULL!	#NULL!	#NULL!	#NULL!	#NULL!	#NULL!	3920	#NULL!	#NULL!	1	#NULL!	#NULL!	0	0	0	0	0	0	0	0	0	0	0	0	0	0	0	2	0	0
397	25	1	1	0	17	0	0	1	2	1	40	1	0	1	#NULL!	#NULL!	9	10	10	#NULL!	#NULL!	#NULL!	#NULL!	#NULL!	#NULL!	3300	#NULL!	#NULL!	1	#NULL!	#NULL!	0	0	0	0	0	0	0	0	0	0	0	0	0	0	0	2	0	0
398	22	2	2	0	10	0	0	1	2	1	38	1	0	1	#NULL!	#NULL!	9	10	10	#NULL!	#NULL!	#NULL!	#NULL!	#NULL!	#NULL!	3550	#NULL!	#NULL!	1	#NULL!	#NULL!	0	0	0	0	0	0	0	0	0	0	0	0	0	0	0	2	0	0
399	37	3	3	1	16	1	1	1	2	0	39	1	0	1	#NULL!	#NULL!	10	10	10	#NULL!	#NULL!	#NULL!	#NULL!	#NULL!	#NULL!	3090	#NULL!	#NULL!	1	#NULL!	#NULL!	0	0	0	0	0	0	0	0	0	0	0	0	0	0	1	2	0	0
400	24	3	1	0	1	0	0	1	2	1	41	1	0	1	#NULL!	#NULL!	10	10	10	#NULL!	#NULL!	#NULL!	#NULL!	#NULL!	#NULL!	2990	#NULL!	#NULL!	1	#NULL!	#NULL!	0	0	0	0	0	0	0	0	0	0	0	0	0	0	0	2	0	0
401	31	3	2	1	7	1	1	1	2	1	39	1	0	1	#NULL!	#NULL!	10	10	10	#NULL!	#NULL!	#NULL!	#NULL!	#NULL!	#NULL!	3270	#NULL!	#NULL!	1	#NULL!	#NULL!	0	0	0	0	0	0	0	0	0	0	0	0	0	0	0	2	0	0
402	42	3	2	1	13	1	1	1	2	1	37	1	0	1	#NULL!	#NULL!	9	10	10	#NULL!	#NULL!	#NULL!	#NULL!	#NULL!	#NULL!	2800	#NULL!	#NULL!	1	#NULL!	#NULL!	0	0	0	0	0	0	0	0	0	0	0	0	0	0	1	2	0	0
403	32	3	4	2	6	0	0	1	2	0	37	1	0	1	#NULL!	#NULL!	10	10	10	#NULL!	#NULL!	#NULL!	#NULL!	#NULL!	#NULL!	2905	#NULL!	#NULL!	1	#NULL!	#NULL!	0	0	0	0	0	0	0	0	0	0	0	0	0	0	0	2	0	0
404	28	1	1	0	13	0	0	1	2	0	41	1	0	1	#NULL!	#NULL!	10	10	10	#NULL!	#NULL!	#NULL!	#NULL!	#NULL!	#NULL!	3210	#NULL!	#NULL!	1	#NULL!	#NULL!	0	0	0	0	0	0	0	0	0	0	0	0	0	0	0	2	0	0
405	29	1	1	0	16	0	0	1	2	1	40	1	0	1	#NULL!	#NULL!	10	10	10	#NULL!	#NULL!	#NULL!	#NULL!	#NULL!	#NULL!	2810	#NULL!	#NULL!	1	#NULL!	#NULL!	0	0	0	0	0	0	0	0	0	0	0	0	0	0	0	2	0	0
406	23	1	1	0	14	0	0	1	2	0	40	1	0	1	#NULL!	#NULL!	9	10	10	#NULL!	#NULL!	#NULL!	#NULL!	#NULL!	#NULL!	3700	#NULL!	#NULL!	1	#NULL!	#NULL!	0	0	0	0	0	0	0	0	0	0	0	0	0	0	0	2	0	0
407	30	1	1	0	13	0	0	1	2	1	39	1	0	1	#NULL!	#NULL!	9	10	10	#NULL!	#NULL!	#NULL!	#NULL!	#NULL!	#NULL!	3650	#NULL!	#NULL!	1	#NULL!	#NULL!	0	0	0	0	0	0	0	0	0	0	0	0	0	0	0	2	0	0
408	39	4	6	1	17	0	0	1	2	0	39	1	0	1	#NULL!	#NULL!	10	10	10	#NULL!	#NULL!	#NULL!	#NULL!	#NULL!	#NULL!	3880	#NULL!	#NULL!	1	#NULL!	#NULL!	0	0	0	0	0	0	1	0	0	0	0	0	0	0	0	2	0	0
409	32	3	4	1	9	0	0	1	2	0	35	1	0	1	#NULL!	#NULL!	9	10	10	#NULL!	#NULL!	#NULL!	#NULL!	#NULL!	#NULL!	2880	#NULL!	#NULL!	1	#NULL!	#NULL!	0	0	1	0	0	0	0	0	0	0	0	0	0	0	0	2	0	0
410	40	3	2	1	11	0	0	1	2	0	37	2	1	1	1	#NULL!	9	10	10	9	10	10	#NULL!	#NULL!	#NULL!	2600	2650	#NULL!	1	1	#NULL!	0	0	0	0	0	0	0	0	0	0	0	0	0	0	0	2	0	0
411	39	2	2	1	13	1	1	1	2	0	40	1	0	1	#NULL!	#NULL!	10	10	10	#NULL!	#NULL!	#NULL!	#NULL!	#NULL!	#NULL!	3660	#NULL!	#NULL!	1	#NULL!	#NULL!	0	0	0	0	0	0	0	0	0	0	0	0	0	0	0	2	0	0
412	32	1	1	0	16	0	0	1	2	0	40	1	0	1	#NULL!	#NULL!	9	10	10	#NULL!	#NULL!	#NULL!	#NULL!	#NULL!	#NULL!	3250	#NULL!	#NULL!	1	#NULL!	#NULL!	0	0	0	0	0	0	0	0	0	0	0	0	0	0	0	2	0	0
413	34	3	4	1	9	0	0	1	2	0	35	1	0	1	#NULL!	#NULL!	9	10	10	#NULL!	#NULL!	#NULL!	#NULL!	#NULL!	#NULL!	2600	#NULL!	#NULL!	1	#NULL!	#NULL!	0	0	0	0	0	0	0	0	0	0	0	0	0	0	0	2	0	0
414	30	2	2	1	14	0	0	1	2	1	38	1	0	1	#NULL!	#NULL!	9	10	10	#NULL!	#NULL!	#NULL!	#NULL!	#NULL!	#NULL!	3800	#NULL!	#NULL!	1	#NULL!	#NULL!	1	0	0	0	0	1	0	0	0	0	0	0	0	0	0	2	0	0
415	33	2	3	1	11	0	0	1	2	1	38	1	0	1	#NULL!	#NULL!	10	10	10	#NULL!	#NULL!	#NULL!	#NULL!	#NULL!	#NULL!	3720	#NULL!	#NULL!	1	#NULL!	#NULL!	1	0	0	0	0	1	0	0	0	0	0	0	0	0	0	2	0	0
416	22	2	2	0	10	0	0	1	2	1	39	1	0	1	#NULL!	#NULL!	9	10	10	#NULL!	#NULL!	#NULL!	#NULL!	#NULL!	#NULL!	3650	#NULL!	#NULL!	1	#NULL!	#NULL!	0	0	0	0	0	0	0	0	0	0	0	0	0	0	0	2	0	0
417	22	3	4	2	10	0	0	1	2	1	40	1	0	1	#NULL!	#NULL!	10	10	10	#NULL!	#NULL!	#NULL!	#NULL!	#NULL!	#NULL!	3560	#NULL!	#NULL!	1	#NULL!	#NULL!	0	0	0	0	0	0	0	0	0	0	0	0	0	0	0	2	0	0
418	33	1	1	0	14	0	0	1	2	1	37	1	0	1	#NULL!	#NULL!	9	10	10	#NULL!	#NULL!	#NULL!	#NULL!	#NULL!	#NULL!	3000	#NULL!	#NULL!	1	#NULL!	#NULL!	0	0	0	0	1	0	0	0	0	0	0	0	0	0	0	2	0	0
419	35	3	7	2	9	2	1	1	2	0	38	1	0	1	#NULL!	#NULL!	10	10	10	#NULL!	#NULL!	#NULL!	#NULL!	#NULL!	#NULL!	3870	#NULL!	#NULL!	1	#NULL!	#NULL!	0	0	0	0	0	0	0	0	0	0	0	0	0	0	0	2	0	0
420	34	3	3	1	10	1	1	1	2	0	39	1	0	1	#NULL!	#NULL!	9	10	10	#NULL!	#NULL!	#NULL!	#NULL!	#NULL!	#NULL!	3000	#NULL!	#NULL!	1	#NULL!	#NULL!	0	0	0	0	0	0	0	0	0	0	0	0	0	0	0	2	0	0
421	31	1	2	2	10	1	1	1	2	0	39	1	0	1	#NULL!	#NULL!	9	10	10	#NULL!	#NULL!	#NULL!	#NULL!	#NULL!	#NULL!	3300	#NULL!	#NULL!	1	#NULL!	#NULL!	0	0	0	0	0	0	0	0	0	0	0	0	0	0	0	2	0	0
422	31	1	3	1	12	1	1	1	2	0	39	1	0	1	#NULL!	#NULL!	9	10	10	#NULL!	#NULL!	#NULL!	#NULL!	#NULL!	#NULL!	4300	#NULL!	#NULL!	1	#NULL!	#NULL!	0	0	0	0	0	0	0	0	0	0	0	0	0	0	0	2	0	1
423	30	2	3	0	6	0	0	1	1	1	39	1	0	1	#NULL!	#NULL!	10	10	10	#NULL!	#NULL!	#NULL!	#NULL!	#NULL!	#NULL!	3570	#NULL!	#NULL!	1	#NULL!	#NULL!	0	0	0	0	0	0	0	0	0	0	0	0	0	0	0	2	0	0
424	30	2	3	0	6	0	0	1	1	1	39	1	0	1	#NULL!	#NULL!	10	10	10	#NULL!	#NULL!	#NULL!	#NULL!	#NULL!	#NULL!	3570	#NULL!	#NULL!	1	#NULL!	#NULL!	0	0	0	0	0	0	0	0	0	0	0	0	0	0	0	2	0	0
425	27	1	1	0	11	0	0	1	2	1	39	1	0	1	#NULL!	#NULL!	9	10	10	#NULL!	#NULL!	#NULL!	#NULL!	#NULL!	#NULL!	2950	#NULL!	#NULL!	1	#NULL!	#NULL!	0	0	0	0	1	0	0	0	0	0	0	0	0	0	0	2	0	0
426	34	1	6	0	9	0	0	1	1	0	40	1	0	1	#NULL!	#NULL!	9	9	9	#NULL!	#NULL!	#NULL!	#NULL!	#NULL!	#NULL!	3400	#NULL!	#NULL!	1	#NULL!	#NULL!	0	0	0	0	0	0	0	0	0	0	0	0	0	0	0	2	0	0
427	30	1	2	0	8	0	0	1	1	1	39	1	0	1	#NULL!	#NULL!	10	10	10	#NULL!	#NULL!	#NULL!	#NULL!	#NULL!	#NULL!	3020	#NULL!	#NULL!	1	#NULL!	#NULL!	0	0	0	0	0	0	0	0	0	0	0	0	0	0	0	2	0	0
428	26	3	1	0	8	0	0	1	2	1	37	1	0	1	#NULL!	#NULL!	10	10	10	#NULL!	#NULL!	#NULL!	#NULL!	#NULL!	#NULL!	2660	#NULL!	#NULL!	1	#NULL!	#NULL!	0	0	0	0	0	0	0	0	0	0	0	0	0	0	1	2	0	0
429	35	1	4	1	10	0	0	1	1	1	39	1	0	1	#NULL!	#NULL!	10	10	10	#NULL!	#NULL!	#NULL!	#NULL!	#NULL!	#NULL!	3120	#NULL!	#NULL!	1	#NULL!	#NULL!	0	0	0	0	0	0	0	0	0	0	0	0	0	0	0	2	0	0
430	31	1	2	0	12	0	0	1	2	0	38	1	0	1	#NULL!	#NULL!	9	10	10	#NULL!	#NULL!	#NULL!	#NULL!	#NULL!	#NULL!	2500	#NULL!	#NULL!	1	#NULL!	#NULL!	0	0	0	0	0	0	0	0	0	0	0	0	0	0	0	2	0	0
431	27	1	2	0	13	0	0	1	1	0	39	1	0	1	#NULL!	#NULL!	9	10	10	#NULL!	#NULL!	#NULL!	#NULL!	#NULL!	#NULL!	3750	#NULL!	#NULL!	1	#NULL!	#NULL!	0	0	0	0	0	1	0	0	0	0	0	0	0	0	0	2	0	0
432	38	3	3	0	9	0	0	1	2	0	38	1	0	1	#NULL!	#NULL!	9	10	10	#NULL!	#NULL!	#NULL!	#NULL!	#NULL!	#NULL!	3700	#NULL!	#NULL!	1	#NULL!	#NULL!	0	0	0	0	0	0	0	0	0	0	0	0	0	0	1	2	0	0
433	32	4	3	1	11	0	0	1	1	0	34	1	0	1	#NULL!	#NULL!	7	8	8	#NULL!	#NULL!	#NULL!	#NULL!	#NULL!	#NULL!	2495	#NULL!	#NULL!	1	#NULL!	#NULL!	1	0	0	1	0	1	0	0	0	0	0	0	0	0	1	2	0	0
434	29	1	2	0	14	0	0	1	2	0	40	1	0	1	#NULL!	#NULL!	9	10	10	#NULL!	#NULL!	#NULL!	#NULL!	#NULL!	#NULL!	4000	#NULL!	#NULL!	1	#NULL!	#NULL!	0	0	0	0	0	0	0	0	0	0	0	0	0	0	0	2	0	1
435	30	1	2	1	6	0	0	1	1	1	41	1	0	1	#NULL!	#NULL!	10	10	10	#NULL!	#NULL!	#NULL!	#NULL!	#NULL!	#NULL!	3350	#NULL!	#NULL!	1	#NULL!	#NULL!	0	0	0	0	0	0	0	0	0	0	0	0	0	0	0	2	0	0
436	35	3	5	0	6	0	0	1	1	0	40	1	0	1	#NULL!	#NULL!	9	9	9	#NULL!	#NULL!	#NULL!	#NULL!	#NULL!	#NULL!	3820	#NULL!	#NULL!	1	#NULL!	#NULL!	0	0	0	0	0	0	0	0	0	0	0	0	0	0	0	2	0	0
437	25	1	1	0	6	0	0	1	1	1	39	1	0	1	#NULL!	#NULL!	10	10	10	#NULL!	#NULL!	#NULL!	#NULL!	#NULL!	#NULL!	3500	#NULL!	#NULL!	1	#NULL!	#NULL!	0	0	0	0	0	0	0	0	0	0	0	0	0	0	0	2	0	0
438	25	1	1	0	12	0	0	1	1	0	40	1	0	1	#NULL!	#NULL!	9	9	9	#NULL!	#NULL!	#NULL!	#NULL!	#NULL!	#NULL!	3750	#NULL!	#NULL!	1	#NULL!	#NULL!	0	0	0	0	0	0	0	0	0	0	0	0	0	0	1	2	0	0
439	32	1	2	1	15	0	0	1	2	1	39	1	0	1	#NULL!	#NULL!	10	10	10	#NULL!	#NULL!	#NULL!	#NULL!	#NULL!	#NULL!	3500	#NULL!	#NULL!	1	#NULL!	#NULL!	0	0	0	0	0	0	0	0	0	0	0	0	0	0	0	2	0	0
440	19	2	2	0	7	0	0	1	2	1	38	1	0	1	#NULL!	#NULL!	10	10	10	#NULL!	#NULL!	#NULL!	#NULL!	#NULL!	#NULL!	3300	#NULL!	#NULL!	1	#NULL!	#NULL!	0	0	0	0	0	0	0	1	0	0	0	0	0	0	0	2	0	0
441	29	1	1	0	11	0	0	1	1	0	40	1	0	1	#NULL!	#NULL!	9	9	9	#NULL!	#NULL!	#NULL!	#NULL!	#NULL!	#NULL!	4230	#NULL!	#NULL!	1	#NULL!	#NULL!	0	0	0	0	0	0	0	0	0	0	0	0	0	0	0	2	0	1
442	27	1	1	0	15	0	0	1	1	0	39	1	0	1	#NULL!	#NULL!	9	9	9	#NULL!	#NULL!	#NULL!	#NULL!	#NULL!	#NULL!	3000	#NULL!	#NULL!	1	#NULL!	#NULL!	0	0	0	0	0	0	0	0	0	0	0	0	0	0	0	2	0	0
443	31	2	2	1	9	0	0	1	2	1	38	1	0	1	#NULL!	#NULL!	10	10	10	#NULL!	#NULL!	#NULL!	#NULL!	#NULL!	#NULL!	2425	#NULL!	#NULL!	1	#NULL!	#NULL!	0	0	0	0	0	0	0	0	0	0	0	0	0	0	0	2	0	0
444	34	1	1	0	8	0	0	1	1	0	38	1	0	1	#NULL!	#NULL!	9	9	9	#NULL!	#NULL!	#NULL!	#NULL!	#NULL!	#NULL!	3110	#NULL!	#NULL!	1	#NULL!	#NULL!	0	0	0	0	0	0	0	0	0	0	0	0	0	0	0	2	0	0
445	25	3	1	0	9	0	0	1	2	0	37	2	1	1	1	#NULL!	10	10	10	10	10	10	#NULL!	#NULL!	#NULL!	2660	2700	#NULL!	1	1	#NULL!	0	0	0	0	0	0	0	0	0	0	0	0	0	0	0	2	0	0
446	20	3	1	0	14	0	0	1	2	1	39	1	0	1	#NULL!	#NULL!	10	10	10	#NULL!	#NULL!	#NULL!	#NULL!	#NULL!	#NULL!	3300	#NULL!	#NULL!	1	#NULL!	#NULL!	0	0	0	0	0	0	0	0	0	0	0	0	0	0	0	2	0	0
447	27	1	1	0	11	0	0	1	2	0	38	1	0	1	#NULL!	#NULL!	7	8	8	#NULL!	#NULL!	#NULL!	#NULL!	#NULL!	#NULL!	3800	#NULL!	#NULL!	1	#NULL!	#NULL!	0	0	0	0	0	0	0	0	0	0	0	0	0	0	0	2	0	0
448	24	3	2	1	10	0	0	1	2	1	38	1	0	1	#NULL!	#NULL!	9	10	10	#NULL!	#NULL!	#NULL!	#NULL!	#NULL!	#NULL!	3400	#NULL!	#NULL!	1	#NULL!	#NULL!	0	0	0	0	0	0	0	0	0	0	0	0	0	0	0	2	0	0
449	29	1	1	0	11	0	0	1	2	1	38	1	0	1	#NULL!	#NULL!	9	10	10	#NULL!	#NULL!	#NULL!	#NULL!	#NULL!	#NULL!	3000	#NULL!	#NULL!	1	#NULL!	#NULL!	0	0	0	0	0	0	0	0	0	0	0	0	0	0	0	2	0	0
450	31	2	3	2	11	0	0	1	2	1	39	1	0	1	#NULL!	#NULL!	9	10	10	#NULL!	#NULL!	#NULL!	#NULL!	#NULL!	#NULL!	3000	#NULL!	#NULL!	1	#NULL!	#NULL!	0	0	0	0	0	0	0	0	0	0	0	0	0	0	0	2	0	0
451	33	1	2	1	12	0	0	1	2	0	39	1	0	1	#NULL!	#NULL!	9	10	10	#NULL!	#NULL!	#NULL!	#NULL!	#NULL!	#NULL!	3900	#NULL!	#NULL!	1	#NULL!	#NULL!	0	0	0	0	0	0	0	0	0	0	0	0	0	0	0	2	0	0
452	31	2	1	0	12	0	0	1	2	0	41	1	0	1	#NULL!	#NULL!	9	10	10	#NULL!	#NULL!	#NULL!	#NULL!	#NULL!	#NULL!	4100	#NULL!	#NULL!	1	#NULL!	#NULL!	1	0	0	0	1	1	0	0	0	0	0	0	0	0	0	2	0	1
453	33	1	2	1	12	0	0	1	2	1	39	1	0	1	#NULL!	#NULL!	9	10	10	#NULL!	#NULL!	#NULL!	#NULL!	#NULL!	#NULL!	3400	#NULL!	#NULL!	1	#NULL!	#NULL!	0	0	0	0	0	0	0	0	0	0	0	0	0	0	0	2	0	0
454	31	1	2	1	12	0	0	1	2	1	37	1	0	1	#NULL!	#NULL!	9	10	10	#NULL!	#NULL!	#NULL!	#NULL!	#NULL!	#NULL!	5100	#NULL!	#NULL!	1	#NULL!	#NULL!	1	0	0	0	0	1	0	0	0	0	0	0	0	0	0	2	0	1
455	26	1	2	0	12	0	0	1	1	1	39	1	0	1	#NULL!	#NULL!	10	10	10	#NULL!	#NULL!	#NULL!	#NULL!	#NULL!	#NULL!	3500	#NULL!	#NULL!	1	#NULL!	#NULL!	0	0	0	0	0	0	0	0	0	0	0	0	0	0	0	2	0	0
456	32	3	2	1	9	0	0	1	1	1	39	1	0	1	#NULL!	#NULL!	10	10	10	#NULL!	#NULL!	#NULL!	#NULL!	#NULL!	#NULL!	3360	#NULL!	#NULL!	1	#NULL!	#NULL!	0	0	0	0	0	0	0	0	0	0	0	0	0	0	0	2	0	0
457	27	1	2	0	11	0	0	1	2	1	38	1	0	1	#NULL!	#NULL!	10	10	10	#NULL!	#NULL!	#NULL!	#NULL!	#NULL!	#NULL!	3265	#NULL!	#NULL!	1	#NULL!	#NULL!	0	0	0	0	0	0	0	0	0	0	0	0	0	0	0	2	0	0
458	32	1	2	1	15	0	0	1	1	1	39	1	0	1	#NULL!	#NULL!	10	10	10	#NULL!	#NULL!	#NULL!	#NULL!	#NULL!	#NULL!	3330	#NULL!	#NULL!	1	#NULL!	#NULL!	0	0	0	0	0	0	0	0	0	0	0	0	0	0	0	2	0	0
459	36	1	3	1	12	0	0	1	1	1	39	1	0	1	#NULL!	#NULL!	10	10	10	#NULL!	#NULL!	#NULL!	#NULL!	#NULL!	#NULL!	3550	#NULL!	#NULL!	1	#NULL!	#NULL!	0	0	0	0	0	0	0	0	0	0	0	0	0	0	0	2	0	0
460	27	1	2	1	12	0	0	1	1	1	39	1	0	1	#NULL!	#NULL!	10	10	10	#NULL!	#NULL!	#NULL!	#NULL!	#NULL!	#NULL!	3430	#NULL!	#NULL!	1	#NULL!	#NULL!	0	0	0	0	0	0	0	0	0	0	0	0	0	0	0	2	0	0
461	30	1	2	1	14	1	1	1	2	0	39	1	0	1	#NULL!	#NULL!	10	10	10	#NULL!	#NULL!	#NULL!	#NULL!	#NULL!	#NULL!	3350	#NULL!	#NULL!	1	#NULL!	#NULL!	0	0	0	0	0	0	0	0	0	0	0	0	0	0	0	2	0	0
462	29	1	1	0	19	0	0	1	1	1	38	1	0	1	#NULL!	#NULL!	10	10	10	#NULL!	#NULL!	#NULL!	#NULL!	#NULL!	#NULL!	2820	#NULL!	#NULL!	1	#NULL!	#NULL!	0	0	0	0	0	0	0	0	0	0	0	0	0	0	0	2	0	0
463	30	2	3	1	17	0	0	1	1	1	41	1	0	1	#NULL!	#NULL!	10	10	10	#NULL!	#NULL!	#NULL!	#NULL!	#NULL!	#NULL!	4020	#NULL!	#NULL!	1	#NULL!	#NULL!	0	0	0	0	0	0	0	0	0	0	0	0	0	0	0	2	0	1
464	26	1	2	0	16	0	0	1	2	1	40	1	0	1	#NULL!	#NULL!	10	10	10	#NULL!	#NULL!	#NULL!	#NULL!	#NULL!	#NULL!	3650	#NULL!	#NULL!	1	#NULL!	#NULL!	0	0	0	0	0	0	0	0	0	0	0	0	0	0	0	2	0	0
465	26	1	2	0	16	0	0	1	2	1	40	1	0	1	#NULL!	#NULL!	10	10	10	#NULL!	#NULL!	#NULL!	#NULL!	#NULL!	#NULL!	3650	#NULL!	#NULL!	1	#NULL!	#NULL!	0	0	0	0	0	0	0	0	0	0	0	0	0	0	0	2	0	0
466	32	2	1	0	13	0	0	1	2	0	38	1	0	1	#NULL!	#NULL!	10	10	10	#NULL!	#NULL!	#NULL!	#NULL!	#NULL!	#NULL!	3300	#NULL!	#NULL!	1	#NULL!	#NULL!	0	0	0	0	0	0	0	1	0	0	0	0	0	0	0	2	0	0
467	24	1	1	0	13	0	0	1	2	1	40	1	0	1	#NULL!	#NULL!	10	10	10	#NULL!	#NULL!	#NULL!	#NULL!	#NULL!	#NULL!	3025	#NULL!	#NULL!	1	#NULL!	#NULL!	0	0	0	0	0	0	0	0	0	0	0	0	0	0	0	2	0	0
468	34	2	5	2	12	0	0	1	1	1	36	2	1	1	1	#NULL!	8	8	8	8	8	8	#NULL!	#NULL!	#NULL!	2070	2900	#NULL!	1	1	#NULL!	0	0	0	0	0	0	0	0	0	0	0	0	0	0	0	2	0	0
469	27	1	1	0	9	0	0	1	2	1	40	1	0	1	#NULL!	#NULL!	10	10	10	#NULL!	#NULL!	#NULL!	#NULL!	#NULL!	#NULL!	3055	#NULL!	#NULL!	1	#NULL!	#NULL!	0	0	0	0	0	0	0	0	0	0	0	0	0	0	0	2	0	0
470	34	1	3	1	16	0	0	1	1	1	39	1	0	1	#NULL!	#NULL!	10	10	10	#NULL!	#NULL!	#NULL!	#NULL!	#NULL!	#NULL!	4020	#NULL!	#NULL!	1	#NULL!	#NULL!	0	0	0	0	0	0	0	0	0	0	0	0	0	0	1	2	0	1
471	25	1	1	0	12	0	0	1	2	0	39	1	0	1	#NULL!	#NULL!	10	10	10	#NULL!	#NULL!	#NULL!	#NULL!	#NULL!	#NULL!	3440	#NULL!	#NULL!	1	#NULL!	#NULL!	0	0	0	0	0	0	0	0	0	0	0	0	0	0	0	2	0	0
472	25	1	1	0	12	0	0	1	2	0	39	1	0	1	#NULL!	#NULL!	10	10	10	#NULL!	#NULL!	#NULL!	#NULL!	#NULL!	#NULL!	3440	#NULL!	#NULL!	1	#NULL!	#NULL!	0	0	0	0	0	0	0	0	0	0	0	0	0	0	0	2	0	0
473	23	2	3	1	18	0	0	1	1	1	40	1	0	1	#NULL!	#NULL!	10	10	10	#NULL!	#NULL!	#NULL!	#NULL!	#NULL!	#NULL!	3750	#NULL!	#NULL!	1	#NULL!	#NULL!	0	0	0	0	0	0	0	0	0	0	0	0	0	0	0	2	0	0
474	30	1	1	0	13	0	0	1	2	1	39	1	0	1	#NULL!	#NULL!	10	10	10	#NULL!	#NULL!	#NULL!	#NULL!	#NULL!	#NULL!	3120	#NULL!	#NULL!	1	#NULL!	#NULL!	0	0	0	0	0	0	0	0	0	0	0	0	0	0	0	2	0	0
475	38	3	7	5	8	0	0	1	1	1	37	1	0	1	#NULL!	#NULL!	10	10	10	#NULL!	#NULL!	#NULL!	#NULL!	#NULL!	#NULL!	3500	#NULL!	#NULL!	1	#NULL!	#NULL!	0	0	0	0	0	0	0	0	0	0	0	0	0	0	0	2	0	0
476	30	2	1	0	13	0	0	1	2	0	40	1	0	1	#NULL!	#NULL!	10	10	10	#NULL!	#NULL!	#NULL!	#NULL!	#NULL!	#NULL!	3360	#NULL!	#NULL!	1	#NULL!	#NULL!	0	0	0	0	0	0	0	0	0	0	0	0	0	0	0	2	0	0
477	33	2	5	2	14	0	0	1	2	1	39	1	0	1	#NULL!	#NULL!	10	10	10	#NULL!	#NULL!	#NULL!	#NULL!	#NULL!	#NULL!	3300	#NULL!	#NULL!	1	#NULL!	#NULL!	0	0	0	0	0	0	0	0	0	0	0	0	0	0	1	2	0	0
478	30	2	4	2	13	1	1	1	2	0	39	1	0	1	#NULL!	#NULL!	10	10	10	#NULL!	#NULL!	#NULL!	#NULL!	#NULL!	#NULL!	3195	#NULL!	#NULL!	1	#NULL!	#NULL!	0	0	0	0	0	0	0	0	0	0	0	0	0	0	0	2	0	0
479	27	2	1	0	4	0	0	1	2	1	38	1	0	1	#NULL!	#NULL!	10	10	10	#NULL!	#NULL!	#NULL!	#NULL!	#NULL!	#NULL!	3120	#NULL!	#NULL!	1	#NULL!	#NULL!	0	0	0	0	0	0	0	0	0	0	0	0	0	0	0	2	0	0
480	29	3	3	1	12	0	0	1	2	1	39	1	0	1	#NULL!	#NULL!	10	10	10	#NULL!	#NULL!	#NULL!	#NULL!	#NULL!	#NULL!	3110	#NULL!	#NULL!	1	#NULL!	#NULL!	0	0	0	0	0	0	0	0	0	0	0	0	0	0	0	2	0	0
481	36	3	5	2	12	2	1	1	2	0	38	1	0	1	#NULL!	#NULL!	10	10	10	#NULL!	#NULL!	#NULL!	#NULL!	#NULL!	#NULL!	3830	#NULL!	#NULL!	1	#NULL!	#NULL!	0	0	0	0	0	0	0	0	0	0	0	0	0	0	0	2	0	0
482	27	1	2	0	16	0	0	1	2	1	40	1	0	1	#NULL!	#NULL!	10	10	10	#NULL!	#NULL!	#NULL!	#NULL!	#NULL!	#NULL!	3610	#NULL!	#NULL!	1	#NULL!	#NULL!	0	0	0	0	0	0	0	0	0	0	0	0	0	0	0	2	0	0
483	24	2	2	1	6	0	0	1	2	1	37	1	0	1	#NULL!	#NULL!	10	10	10	#NULL!	#NULL!	#NULL!	#NULL!	#NULL!	#NULL!	2840	#NULL!	#NULL!	1	#NULL!	#NULL!	0	0	0	0	0	0	0	0	0	0	0	0	0	0	0	2	0	0
484	41	2	5	1	13	1	1	1	2	0	38	1	0	1	#NULL!	#NULL!	10	10	10	#NULL!	#NULL!	#NULL!	#NULL!	#NULL!	#NULL!	3675	#NULL!	#NULL!	1	#NULL!	#NULL!	0	0	0	0	0	0	0	0	0	0	0	0	0	0	0	2	0	0
485	26	3	2	0	15	0	0	1	1	1	40	1	0	1	#NULL!	#NULL!	9	10	10	#NULL!	#NULL!	#NULL!	#NULL!	#NULL!	#NULL!	4220	#NULL!	#NULL!	1	#NULL!	#NULL!	0	0	0	0	0	0	0	0	0	0	0	0	0	0	0	2	0	1
486	29	2	1	0	10	0	0	1	1	1	39	1	0	1	#NULL!	#NULL!	10	10	10	#NULL!	#NULL!	#NULL!	#NULL!	#NULL!	#NULL!	3320	#NULL!	#NULL!	1	#NULL!	#NULL!	0	0	0	0	0	0	0	0	0	0	0	0	0	0	0	2	0	0
487	27	4	2	1	5	0	0	1	2	1	37	1	0	1	#NULL!	#NULL!	10	10	10	#NULL!	#NULL!	#NULL!	#NULL!	#NULL!	#NULL!	2285	#NULL!	#NULL!	1	#NULL!	#NULL!	0	0	0	0	0	0	0	1	0	0	0	0	0	0	0	2	0	0
488	22	2	2	1	8	0	0	1	2	1	40	1	0	1	#NULL!	#NULL!	10	10	10	#NULL!	#NULL!	#NULL!	#NULL!	#NULL!	#NULL!	3570	#NULL!	#NULL!	1	#NULL!	#NULL!	0	0	0	0	0	0	0	0	0	0	0	0	0	0	0	2	0	0
489	28	1	1	0	13	0	0	1	1	0	38	1	0	1	#NULL!	#NULL!	8	8	8	#NULL!	#NULL!	#NULL!	#NULL!	#NULL!	#NULL!	2800	#NULL!	#NULL!	1	#NULL!	#NULL!	0	0	0	0	0	0	0	1	0	0	0	0	0	0	0	2	0	0
490	28	3	3	1	13	1	1	1	2	0	38	1	0	1	#NULL!	#NULL!	10	10	10	#NULL!	#NULL!	#NULL!	#NULL!	#NULL!	#NULL!	3580	#NULL!	#NULL!	1	#NULL!	#NULL!	0	0	0	0	0	0	0	0	0	0	0	0	0	0	1	2	0	0
491	29	3	2	1	7	1	1	1	2	0	35	1	0	1	#NULL!	#NULL!	10	10	10	#NULL!	#NULL!	#NULL!	#NULL!	#NULL!	#NULL!	2800	#NULL!	#NULL!	1	#NULL!	#NULL!	0	0	0	0	0	0	0	0	0	0	0	0	0	0	0	2	0	0
492	27	1	2	0	13	0	0	1	1	1	40	1	0	1	#NULL!	#NULL!	10	10	10	#NULL!	#NULL!	#NULL!	#NULL!	#NULL!	#NULL!	2850	#NULL!	#NULL!	1	#NULL!	#NULL!	0	0	0	0	0	0	0	0	0	0	0	0	0	0	0	2	0	0
493	28	1	1	0	13	0	0	1	1	1	37	1	0	1	#NULL!	#NULL!	10	10	10	#NULL!	#NULL!	#NULL!	#NULL!	#NULL!	#NULL!	2950	#NULL!	#NULL!	1	#NULL!	#NULL!	0	0	0	0	0	0	0	0	0	0	0	0	0	0	0	2	0	0
494	33	1	5	1	13	0	0	1	1	1	40	1	0	1	#NULL!	#NULL!	10	10	10	#NULL!	#NULL!	#NULL!	#NULL!	#NULL!	#NULL!	3900	#NULL!	#NULL!	1	#NULL!	#NULL!	0	0	0	0	0	0	0	0	0	0	0	0	0	0	0	2	0	0
495	24	3	2	1	9	1	1	1	2	0	37	1	0	1	#NULL!	#NULL!	10	10	10	#NULL!	#NULL!	#NULL!	#NULL!	#NULL!	#NULL!	2955	#NULL!	#NULL!	1	#NULL!	#NULL!	0	0	0	0	0	0	0	0	0	0	0	0	0	0	0	2	0	0
496	33	4	7	2	6	0	0	1	2	1	40	1	0	1	#NULL!	#NULL!	10	10	10	#NULL!	#NULL!	#NULL!	#NULL!	#NULL!	#NULL!	3465	#NULL!	#NULL!	1	#NULL!	#NULL!	0	0	0	0	0	0	0	1	0	0	0	0	0	0	0	2	0	0
497	32	1	2	1	6	0	0	1	1	1	39	1	0	1	#NULL!	#NULL!	10	10	10	#NULL!	#NULL!	#NULL!	#NULL!	#NULL!	#NULL!	3880	#NULL!	#NULL!	1	#NULL!	#NULL!	0	0	0	0	0	0	0	0	0	0	0	0	0	0	0	2	0	0
498	30	4	4	2	6	0	0	1	2	1	39	1	0	1	#NULL!	#NULL!	10	10	10	#NULL!	#NULL!	#NULL!	#NULL!	#NULL!	#NULL!	3160	#NULL!	#NULL!	1	#NULL!	#NULL!	0	0	0	0	0	0	0	0	0	0	0	0	0	0	0	2	0	0
499	25	4	3	1	8	0	0	1	2	1	40	1	0	1	#NULL!	#NULL!	10	10	10	#NULL!	#NULL!	#NULL!	#NULL!	#NULL!	#NULL!	3870	#NULL!	#NULL!	1	#NULL!	#NULL!	0	0	0	0	0	0	0	0	0	0	0	0	0	0	1	2	0	0
500	31	3	3	1	13	1	1	1	1	0	37	1	0	1	#NULL!	#NULL!	7	9	9	#NULL!	#NULL!	#NULL!	#NULL!	#NULL!	#NULL!	2800	#NULL!	#NULL!	1	#NULL!	#NULL!	0	0	0	0	0	0	0	0	0	0	0	0	0	0	0	2	0	0
501	30	3	3	1	13	0	0	1	1	1	40	1	0	1	#NULL!	#NULL!	10	10	10	#NULL!	#NULL!	#NULL!	#NULL!	#NULL!	#NULL!	3500	#NULL!	#NULL!	1	#NULL!	#NULL!	0	0	0	0	0	0	0	0	0	0	0	0	0	0	0	2	0	0
502	34	1	4	1	13	1	1	1	1	0	32	1	0	1	#NULL!	#NULL!	8	9	10	#NULL!	#NULL!	#NULL!	#NULL!	#NULL!	#NULL!	1970	#NULL!	#NULL!	1	#NULL!	#NULL!	0	0	0	0	0	0	0	1	0	0	0	0	0	0	1	2	0	0
503	29	1	2	1	13	0	0	1	1	0	33	1	0	1	#NULL!	#NULL!	8	9	10	#NULL!	#NULL!	#NULL!	#NULL!	#NULL!	#NULL!	2830	#NULL!	#NULL!	1	#NULL!	#NULL!	0	0	0	0	0	0	0	0	0	0	0	0	0	0	0	1	1	0
504	32	1	2	1	13	1	1	1	1	0	38	1	0	1	#NULL!	#NULL!	10	10	10	#NULL!	#NULL!	#NULL!	#NULL!	#NULL!	#NULL!	3950	#NULL!	#NULL!	1	#NULL!	#NULL!	0	0	0	0	0	0	0	0	0	0	0	0	0	0	0	2	0	0
505	25	1	1	0	9	0	0	1	2	1	41	1	0	1	#NULL!	#NULL!	10	10	10	#NULL!	#NULL!	#NULL!	#NULL!	#NULL!	#NULL!	3500	#NULL!	#NULL!	1	#NULL!	#NULL!	1	0	0	0	0	1	0	0	0	0	0	0	0	0	0	2	0	0
506	27	1	3	1	13	0	0	1	2	1	38	1	0	1	#NULL!	#NULL!	10	10	10	#NULL!	#NULL!	#NULL!	#NULL!	#NULL!	#NULL!	3600	#NULL!	#NULL!	1	#NULL!	#NULL!	0	0	0	0	0	0	0	0	0	0	0	0	0	0	1	2	0	0
507	32	1	3	1	7	0	0	1	2	1	40	1	0	1	#NULL!	#NULL!	10	10	10	#NULL!	#NULL!	#NULL!	#NULL!	#NULL!	#NULL!	3700	#NULL!	#NULL!	1	#NULL!	#NULL!	0	0	0	0	1	0	0	0	0	0	0	0	0	0	0	2	0	0
508	32	1	3	1	10	0	0	1	2	1	39	1	0	1	#NULL!	#NULL!	10	10	10	#NULL!	#NULL!	#NULL!	#NULL!	#NULL!	#NULL!	3200	#NULL!	#NULL!	1	#NULL!	#NULL!	0	0	0	0	1	0	0	0	0	0	0	0	0	0	0	2	0	0
509	37	3	3	0	9	0	0	1	2	0	35	1	0	1	#NULL!	#NULL!	7	10	10	#NULL!	#NULL!	#NULL!	#NULL!	#NULL!	#NULL!	2730	#NULL!	#NULL!	1	#NULL!	#NULL!	0	0	0	0	0	0	0	0	1	0	0	0	0	0	0	2	0	0
510	30	1	2	1	8	0	0	1	2	1	38	1	0	1	#NULL!	#NULL!	10	10	#NULL!	#NULL!	#NULL!	#NULL!	#NULL!	#NULL!	#NULL!	3580	#NULL!	#NULL!	1	#NULL!	#NULL!	0	0	0	0	0	0	0	0	0	0	0	0	0	0	0	2	0	0
511	32	1	3	1	8	0	0	1	2	1	39	1	0	1	#NULL!	#NULL!	10	10	#NULL!	#NULL!	#NULL!	#NULL!	#NULL!	#NULL!	#NULL!	3110	#NULL!	#NULL!	1	#NULL!	#NULL!	0	0	0	0	0	0	0	0	0	0	0	0	0	0	0	2	0	0
512	32	1	5	1	14	0	0	1	2	1	40	1	0	1	#NULL!	#NULL!	10	10	10	#NULL!	#NULL!	#NULL!	#NULL!	#NULL!	#NULL!	3100	#NULL!	#NULL!	1	#NULL!	#NULL!	0	0	0	0	0	0	0	0	0	0	0	0	0	0	0	2	0	0
513	26	1	1	0	9	0	0	1	2	1	37	1	0	1	#NULL!	#NULL!	10	10	10	#NULL!	#NULL!	#NULL!	#NULL!	#NULL!	#NULL!	3400	#NULL!	#NULL!	1	#NULL!	#NULL!	0	0	0	0	1	0	0	0	0	0	0	0	0	0	0	2	0	0
514	35	3	4	1	15	0	0	1	2	1	41	1	0	1	#NULL!	#NULL!	10	10	10	#NULL!	#NULL!	#NULL!	#NULL!	#NULL!	#NULL!	3600	#NULL!	#NULL!	1	#NULL!	#NULL!	0	0	0	0	0	0	0	0	0	0	0	0	0	0	0	2	0	0
515	36	3	3	1	8	0	0	1	2	1	39	1	0	1	#NULL!	#NULL!	8	10	#NULL!	#NULL!	#NULL!	#NULL!	#NULL!	#NULL!	#NULL!	3740	#NULL!	#NULL!	1	#NULL!	#NULL!	0	0	0	0	0	0	0	0	0	0	0	0	0	0	0	2	0	0
516	34	6	2	0	8	0	0	1	2	0	41	1	0	1	#NULL!	#NULL!	10	10	#NULL!	#NULL!	#NULL!	#NULL!	#NULL!	#NULL!	#NULL!	3630	#NULL!	#NULL!	1	#NULL!	#NULL!	0	0	0	0	0	0	0	0	0	0	0	0	0	0	0	2	0	0
517	44	3	1	0	8	0	0	1	2	0	37	1	0	1	#NULL!	#NULL!	10	10	#NULL!	#NULL!	#NULL!	#NULL!	#NULL!	#NULL!	#NULL!	3570	#NULL!	#NULL!	1	#NULL!	#NULL!	0	0	0	0	0	0	0	0	0	0	0	0	0	0	0	2	0	0
518	32	2	4	1	8	0	0	1	2	1	37	1	0	1	#NULL!	#NULL!	10	10	#NULL!	#NULL!	#NULL!	#NULL!	#NULL!	#NULL!	#NULL!	3150	#NULL!	#NULL!	1	#NULL!	#NULL!	0	0	0	0	0	0	0	0	0	0	0	0	0	0	0	2	0	0
519	36	1	2	1	8	1	1	1	2	0	39	1	0	1	#NULL!	#NULL!	10	10	#NULL!	#NULL!	#NULL!	#NULL!	#NULL!	#NULL!	#NULL!	3550	#NULL!	#NULL!	1	#NULL!	#NULL!	0	0	0	0	0	0	0	0	0	0	0	0	0	0	0	2	0	0
520	27	2	2	1	8	0	0	1	2	0	37	1	0	1	#NULL!	#NULL!	10	10	#NULL!	#NULL!	#NULL!	#NULL!	#NULL!	#NULL!	#NULL!	2700	#NULL!	#NULL!	1	#NULL!	#NULL!	0	0	0	0	0	0	0	0	0	0	0	0	0	0	0	2	0	0
521	32	1	5	1	8	1	1	1	2	0	37	1	0	1	#NULL!	#NULL!	8	9	#NULL!	#NULL!	#NULL!	#NULL!	#NULL!	#NULL!	#NULL!	3210	#NULL!	#NULL!	1	#NULL!	#NULL!	0	0	0	0	0	0	0	0	0	0	0	0	0	0	0	2	0	0
522	34	3	5	2	8	1	1	1	2	1	40	1	0	1	#NULL!	#NULL!	10	10	#NULL!	#NULL!	#NULL!	#NULL!	#NULL!	#NULL!	#NULL!	3170	#NULL!	#NULL!	1	#NULL!	#NULL!	0	0	0	0	0	0	0	0	0	0	0	0	0	0	0	2	0	0
523	36	1	3	1	11	1	1	1	2	0	39	1	0	1	#NULL!	#NULL!	9	10	10	#NULL!	#NULL!	#NULL!	#NULL!	#NULL!	#NULL!	3750	#NULL!	#NULL!	1	#NULL!	#NULL!	0	0	0	0	0	0	0	0	0	0	0	0	0	0	0	2	0	0
524	26	1	1	0	19	0	0	1	2	1	38	1	0	1	#NULL!	#NULL!	9	10	10	#NULL!	#NULL!	#NULL!	#NULL!	#NULL!	#NULL!	2900	#NULL!	#NULL!	1	#NULL!	#NULL!	1	0	0	0	0	1	0	0	0	0	0	0	0	0	0	2	0	0
525	27	1	1	0	14	0	0	1	2	1	39	1	0	1	#NULL!	#NULL!	9	10	10	#NULL!	#NULL!	#NULL!	#NULL!	#NULL!	#NULL!	3460	#NULL!	#NULL!	1	#NULL!	#NULL!	0	0	0	0	0	0	0	0	0	0	0	0	0	0	0	2	0	0
526	31	1	2	1	6	0	0	1	2	1	37	1	0	1	#NULL!	#NULL!	9	10	10	#NULL!	#NULL!	#NULL!	#NULL!	#NULL!	#NULL!	2520	#NULL!	#NULL!	1	#NULL!	#NULL!	0	0	0	0	1	0	0	0	0	0	0	0	0	0	0	2	0	0
527	26	1	1	0	15	0	0	1	2	1	39	1	0	1	#NULL!	#NULL!	9	10	10	#NULL!	#NULL!	#NULL!	#NULL!	#NULL!	#NULL!	3050	#NULL!	#NULL!	1	#NULL!	#NULL!	0	0	0	0	0	0	0	0	0	0	0	0	0	0	0	2	0	0
528	25	3	3	1	12	0	0	1	2	1	40	1	0	1	#NULL!	#NULL!	9	10	10	#NULL!	#NULL!	#NULL!	#NULL!	#NULL!	#NULL!	3560	#NULL!	#NULL!	1	#NULL!	#NULL!	0	0	0	0	1	0	0	0	0	0	0	0	0	0	0	2	0	0
529	30	1	1	0	12	0	0	1	2	0	39	1	0	1	#NULL!	#NULL!	9	10	10	#NULL!	#NULL!	#NULL!	#NULL!	#NULL!	#NULL!	2960	#NULL!	#NULL!	1	#NULL!	#NULL!	0	0	0	0	0	1	0	0	0	0	0	0	0	0	1	2	0	0
530	31	2	1	0	9	0	0	1	2	1	36	1	0	1	#NULL!	#NULL!	9	10	10	#NULL!	#NULL!	#NULL!	#NULL!	#NULL!	#NULL!	2460	#NULL!	#NULL!	1	#NULL!	#NULL!	0	0	0	0	0	0	0	0	0	0	0	0	0	0	0	2	0	0
531	27	1	1	0	14	0	0	1	2	1	38	1	0	1	#NULL!	#NULL!	9	10	10	#NULL!	#NULL!	#NULL!	#NULL!	#NULL!	#NULL!	2700	#NULL!	#NULL!	1	#NULL!	#NULL!	0	0	0	0	0	0	0	0	0	0	0	0	0	0	0	2	0	0
532	34	1	3	1	8	0	0	1	2	1	39	1	0	1	#NULL!	#NULL!	9	10	10	#NULL!	#NULL!	#NULL!	#NULL!	#NULL!	#NULL!	3350	#NULL!	#NULL!	1	#NULL!	#NULL!	0	0	0	0	1	0	0	0	0	0	0	0	0	0	0	2	0	0
533	30	1	1	0	18	0	0	1	2	1	39	1	0	1	#NULL!	#NULL!	9	10	10	#NULL!	#NULL!	#NULL!	#NULL!	#NULL!	#NULL!	3000	#NULL!	#NULL!	1	#NULL!	#NULL!	0	0	0	0	1	0	0	0	0	0	0	0	0	0	0	2	0	0
534	30	1	3	1	16	0	0	1	2	1	39	1	0	1	#NULL!	#NULL!	9	10	10	#NULL!	#NULL!	#NULL!	#NULL!	#NULL!	#NULL!	3420	#NULL!	#NULL!	1	#NULL!	#NULL!	0	0	0	0	0	0	0	0	0	0	0	0	0	0	0	2	0	0
535	39	3	3	1	6	0	0	1	2	0	40	1	0	1	#NULL!	#NULL!	10	10	10	#NULL!	#NULL!	#NULL!	#NULL!	#NULL!	#NULL!	3420	#NULL!	#NULL!	1	#NULL!	#NULL!	0	0	0	0	0	0	0	1	0	0	0	0	0	0	0	2	0	0
536	31	1	1	0	11	0	0	1	2	0	40	1	0	1	#NULL!	#NULL!	10	10	10	#NULL!	#NULL!	#NULL!	#NULL!	#NULL!	#NULL!	3800	#NULL!	#NULL!	1	#NULL!	#NULL!	0	0	0	0	0	0	0	0	0	0	0	0	0	0	0	2	0	0
537	26	1	2	0	13	0	0	1	2	0	39	1	0	1	#NULL!	#NULL!	10	10	10	#NULL!	#NULL!	#NULL!	#NULL!	#NULL!	#NULL!	3650	#NULL!	#NULL!	1	#NULL!	#NULL!	0	0	0	0	0	0	0	1	0	0	0	0	0	0	0	2	0	0
538	29	1	3	0	17	0	0	1	2	1	39	1	0	1	#NULL!	#NULL!	10	10	10	#NULL!	#NULL!	#NULL!	#NULL!	#NULL!	#NULL!	3200	#NULL!	#NULL!	1	#NULL!	#NULL!	0	0	0	0	0	0	0	0	0	0	0	0	0	0	1	2	0	0
539	34	1	3	1	12	0	0	1	2	1	41	1	0	1	#NULL!	#NULL!	10	10	10	#NULL!	#NULL!	#NULL!	#NULL!	#NULL!	#NULL!	3400	#NULL!	#NULL!	1	#NULL!	#NULL!	0	0	0	0	0	0	0	0	0	0	0	0	0	1	0	2	0	0
540	29	1	1	0	7	0	0	1	2	1	40	1	0	1	#NULL!	#NULL!	10	10	10	#NULL!	#NULL!	#NULL!	#NULL!	#NULL!	#NULL!	3150	#NULL!	#NULL!	1	#NULL!	#NULL!	1	0	0	0	0	1	0	0	0	0	0	0	0	0	0	1	1	0
541	25	2	2	0	13	0	0	1	2	1	40	1	0	1	#NULL!	#NULL!	10	10	10	#NULL!	#NULL!	#NULL!	#NULL!	#NULL!	#NULL!	3350	#NULL!	#NULL!	1	#NULL!	#NULL!	0	0	0	0	1	0	0	0	0	0	0	0	0	0	0	2	0	0
542	32	1	1	0	8	0	0	1	2	0	38	1	0	1	#NULL!	#NULL!	10	10	10	#NULL!	#NULL!	#NULL!	#NULL!	#NULL!	#NULL!	3200	#NULL!	#NULL!	1	#NULL!	#NULL!	0	0	0	0	0	0	0	0	0	0	0	0	0	0	1	2	0	0
543	27	1	2	1	13	1	1	1	2	0	38	1	0	1	#NULL!	#NULL!	8	10	10	#NULL!	#NULL!	#NULL!	#NULL!	#NULL!	#NULL!	2850	#NULL!	#NULL!	1	#NULL!	#NULL!	0	0	0	0	0	0	0	0	0	0	0	0	0	0	0	2	0	0
544	27	1	2	0	13	0	0	1	2	0	37	1	0	1	#NULL!	#NULL!	10	10	10	#NULL!	#NULL!	#NULL!	#NULL!	#NULL!	#NULL!	3150	#NULL!	#NULL!	1	#NULL!	#NULL!	0	0	0	0	0	0	0	0	0	0	0	0	0	0	0	2	0	0
545	29	1	1	0	14	0	0	1	2	1	39	1	0	1	#NULL!	#NULL!	10	10	10	#NULL!	#NULL!	#NULL!	#NULL!	#NULL!	#NULL!	3350	#NULL!	#NULL!	1	#NULL!	#NULL!	0	0	0	0	0	0	0	0	0	0	0	0	0	0	0	2	0	0
546	37	1	3	1	13	1	1	1	2	0	37	1	0	1	#NULL!	#NULL!	10	10	10	#NULL!	#NULL!	#NULL!	#NULL!	#NULL!	#NULL!	2900	#NULL!	#NULL!	1	#NULL!	#NULL!	0	0	0	0	0	0	0	0	0	0	0	0	0	0	0	2	0	0
547	34	2	3	1	11	0	0	1	2	1	38	1	0	1	#NULL!	#NULL!	10	10	10	#NULL!	#NULL!	#NULL!	#NULL!	#NULL!	#NULL!	3000	#NULL!	#NULL!	1	#NULL!	#NULL!	1	0	0	0	0	1	0	0	0	0	0	0	0	0	0	2	0	0
548	35	3	5	1	14	0	0	1	2	1	40	1	0	1	#NULL!	#NULL!	10	10	10	#NULL!	#NULL!	#NULL!	#NULL!	#NULL!	#NULL!	3200	#NULL!	#NULL!	1	#NULL!	#NULL!	0	0	0	0	1	0	0	0	0	0	0	0	0	0	0	2	0	0
549	32	1	2	0	13	0	0	1	2	1	39	1	0	1	#NULL!	#NULL!	10	10	10	#NULL!	#NULL!	#NULL!	#NULL!	#NULL!	#NULL!	3250	#NULL!	#NULL!	1	#NULL!	#NULL!	0	0	0	0	0	0	0	0	0	0	0	0	0	0	0	2	0	0
550	26	2	2	0	15	0	0	1	2	1	40	1	0	1	#NULL!	#NULL!	10	10	10	#NULL!	#NULL!	#NULL!	#NULL!	#NULL!	#NULL!	3750	#NULL!	#NULL!	1	#NULL!	#NULL!	0	0	0	0	0	0	0	0	0	0	0	0	0	0	0	2	0	0
551	34	3	2	1	15	1	1	1	2	0	38	1	0	1	#NULL!	#NULL!	10	10	10	#NULL!	#NULL!	#NULL!	#NULL!	#NULL!	#NULL!	3800	#NULL!	#NULL!	1	#NULL!	#NULL!	0	0	0	0	0	0	0	0	0	0	0	0	0	0	1	2	0	0
552	34	1	4	1	9	1	1	1	2	0	38	1	0	1	#NULL!	#NULL!	10	10	10	#NULL!	#NULL!	#NULL!	#NULL!	#NULL!	#NULL!	3850	#NULL!	#NULL!	1	#NULL!	#NULL!	0	0	0	0	0	0	0	0	0	0	0	0	0	0	0	2	0	0
553	28	4	2	1	8	0	0	1	2	1	38	1	0	1	#NULL!	#NULL!	10	10	10	#NULL!	#NULL!	#NULL!	#NULL!	#NULL!	#NULL!	3200	#NULL!	#NULL!	1	#NULL!	#NULL!	0	0	0	0	0	0	0	0	0	0	0	0	0	0	0	2	0	0
554	27	1	1	0	8	0	0	1	2	1	40	1	0	1	#NULL!	#NULL!	10	10	#NULL!	#NULL!	#NULL!	#NULL!	#NULL!	#NULL!	#NULL!	3280	#NULL!	#NULL!	1	#NULL!	#NULL!	0	0	0	0	0	0	0	0	0	0	0	0	0	0	0	2	0	0
555	36	4	2	1	8	1	1	1	2	0	37	1	0	1	#NULL!	#NULL!	9	10	10	#NULL!	#NULL!	#NULL!	#NULL!	#NULL!	#NULL!	3500	#NULL!	#NULL!	1	#NULL!	#NULL!	0	0	0	0	0	0	0	0	0	0	0	0	0	0	0	2	0	0
556	31	1	2	1	10	0	0	1	2	1	40	1	0	1	#NULL!	#NULL!	10	10	10	#NULL!	#NULL!	#NULL!	#NULL!	#NULL!	#NULL!	3800	#NULL!	#NULL!	1	#NULL!	#NULL!	0	0	0	0	0	0	0	0	0	0	0	0	0	0	0	2	0	0
557	30	1	1	0	8	0	0	1	2	1	36	1	0	1	#NULL!	#NULL!	10	10	#NULL!	#NULL!	#NULL!	#NULL!	#NULL!	#NULL!	#NULL!	2890	#NULL!	#NULL!	1	#NULL!	#NULL!	0	0	0	0	0	0	0	0	0	0	0	0	0	0	0	2	0	0
558	29	1	2	1	11	0	0	1	2	1	39	1	0	1	#NULL!	#NULL!	10	10	10	#NULL!	#NULL!	#NULL!	#NULL!	#NULL!	#NULL!	2950	#NULL!	#NULL!	1	#NULL!	#NULL!	0	0	0	0	0	0	0	0	0	0	0	0	0	0	0	2	0	0
559	40	3	5	1	9	0	0	1	2	1	39	1	0	1	#NULL!	#NULL!	10	10	10	#NULL!	#NULL!	#NULL!	#NULL!	#NULL!	#NULL!	3000	#NULL!	#NULL!	1	#NULL!	#NULL!	0	0	0	0	0	0	0	0	0	0	0	0	0	0	0	2	0	0
560	29	1	3	0	12	0	0	1	2	0	40	1	0	1	#NULL!	#NULL!	10	10	10	#NULL!	#NULL!	#NULL!	#NULL!	#NULL!	#NULL!	3500	#NULL!	#NULL!	1	#NULL!	#NULL!	0	0	0	0	0	0	0	0	0	0	0	0	0	0	0	2	0	0
561	26	3	3	1	10	0	0	1	2	1	39	1	0	1	#NULL!	#NULL!	10	10	10	#NULL!	#NULL!	#NULL!	#NULL!	#NULL!	#NULL!	4250	#NULL!	#NULL!	1	#NULL!	#NULL!	0	0	0	0	0	0	0	0	0	0	0	0	0	0	1	2	0	1
562	36	1	1	0	15	0	0	1	2	1	40	1	0	1	#NULL!	#NULL!	10	10	10	#NULL!	#NULL!	#NULL!	#NULL!	#NULL!	#NULL!	3150	#NULL!	#NULL!	1	#NULL!	#NULL!	0	0	0	0	1	0	0	0	0	0	0	0	0	0	0	2	0	0
563	37	3	7	2	11	0	0	1	2	0	40	1	0	1	#NULL!	#NULL!	10	10	10	#NULL!	#NULL!	#NULL!	#NULL!	#NULL!	#NULL!	3700	#NULL!	#NULL!	1	#NULL!	#NULL!	0	0	0	0	0	0	0	0	0	0	0	0	0	0	0	2	0	0
564	27	1	2	1	16	0	0	1	2	1	40	1	0	1	#NULL!	#NULL!	10	10	10	#NULL!	#NULL!	#NULL!	#NULL!	#NULL!	#NULL!	3450	#NULL!	#NULL!	1	#NULL!	#NULL!	0	0	0	0	0	0	0	0	0	0	0	0	0	0	0	2	0	0
565	25	2	1	0	12	0	0	1	2	1	39	1	0	1	#NULL!	#NULL!	10	10	10	#NULL!	#NULL!	#NULL!	#NULL!	#NULL!	#NULL!	3700	#NULL!	#NULL!	1	#NULL!	#NULL!	0	0	0	0	1	0	0	0	0	0	0	0	0	0	0	2	0	0
566	32	1	4	2	10	0	0	1	2	0	39	1	0	1	#NULL!	#NULL!	10	10	10	#NULL!	#NULL!	#NULL!	#NULL!	#NULL!	#NULL!	3700	#NULL!	#NULL!	1	#NULL!	#NULL!	0	0	0	0	0	0	0	0	0	0	0	0	0	0	0	2	0	0
567	26	2	3	1	8	0	0	1	2	1	36	1	0	1	#NULL!	#NULL!	10	10	#NULL!	#NULL!	#NULL!	#NULL!	#NULL!	#NULL!	#NULL!	3130	#NULL!	#NULL!	1	#NULL!	#NULL!	0	0	0	0	0	0	0	0	0	0	0	0	0	0	0	2	0	0
568	37	3	3	1	7	1	1	1	2	0	32	1	0	1	#NULL!	#NULL!	8	4	6	#NULL!	#NULL!	#NULL!	#NULL!	#NULL!	#NULL!	2200	#NULL!	#NULL!	1	#NULL!	#NULL!	0	0	0	0	0	0	0	0	0	0	0	0	0	0	1	2	0	0
569	24	1	1	0	15	0	0	1	2	1	40	1	0	1	#NULL!	#NULL!	10	10	10	#NULL!	#NULL!	#NULL!	#NULL!	#NULL!	#NULL!	3400	#NULL!	#NULL!	1	#NULL!	#NULL!	0	0	0	0	1	0	0	0	0	0	0	0	0	0	0	2	0	0
570	26	2	2	1	8	0	0	1	2	1	38	1	0	1	#NULL!	#NULL!	10	10	10	#NULL!	#NULL!	#NULL!	#NULL!	#NULL!	#NULL!	3550	#NULL!	#NULL!	1	#NULL!	#NULL!	0	0	0	0	0	0	0	0	0	0	0	0	0	0	0	2	0	0
571	24	2	2	1	7	0	0	1	2	1	43	1	0	1	#NULL!	#NULL!	10	10	10	#NULL!	#NULL!	#NULL!	#NULL!	#NULL!	#NULL!	4250	#NULL!	#NULL!	1	#NULL!	#NULL!	1	0	0	0	0	1	0	0	0	0	0	0	0	0	0	2	0	1
572	34	1	2	1	8	0	0	1	2	1	40	1	0	1	#NULL!	#NULL!	10	10	#NULL!	#NULL!	#NULL!	#NULL!	#NULL!	#NULL!	#NULL!	3400	#NULL!	#NULL!	1	#NULL!	#NULL!	0	0	0	0	0	0	0	0	0	0	0	0	0	0	0	2	0	0
573	33	3	5	1	14	0	0	1	2	1	38	1	0	1	#NULL!	#NULL!	10	10	10	#NULL!	#NULL!	#NULL!	#NULL!	#NULL!	#NULL!	2600	#NULL!	#NULL!	1	#NULL!	#NULL!	0	0	0	0	0	0	0	0	0	0	0	0	0	0	1	2	0	0
574	33	1	1	0	8	0	0	1	2	1	38	1	0	1	#NULL!	#NULL!	10	10	#NULL!	#NULL!	#NULL!	#NULL!	#NULL!	#NULL!	#NULL!	2890	#NULL!	#NULL!	1	#NULL!	#NULL!	0	0	0	0	0	0	0	0	0	0	0	0	0	0	0	2	0	0
575	32	1	3	1	11	0	0	1	2	1	35	1	0	1	#NULL!	#NULL!	10	10	10	#NULL!	#NULL!	#NULL!	#NULL!	#NULL!	#NULL!	2400	#NULL!	#NULL!	1	#NULL!	#NULL!	0	0	0	0	0	0	0	0	0	0	0	0	0	0	0	2	0	0
576	24	2	1	0	13	0	0	1	2	0	36	1	0	1	#NULL!	#NULL!	10	10	10	#NULL!	#NULL!	#NULL!	#NULL!	#NULL!	#NULL!	2300	#NULL!	#NULL!	1	#NULL!	#NULL!	0	0	0	0	0	0	0	0	0	0	0	0	0	0	1	2	0	0
577	24	2	1	0	8	0	0	1	2	0	40	1	0	1	#NULL!	#NULL!	10	10	#NULL!	#NULL!	#NULL!	#NULL!	#NULL!	#NULL!	#NULL!	3660	#NULL!	#NULL!	1	#NULL!	#NULL!	0	0	0	0	0	0	0	1	0	0	0	0	0	0	0	2	0	0
578	31	1	5	2	5	1	1	1	2	1	39	1	0	1	#NULL!	#NULL!	10	10	10	#NULL!	#NULL!	#NULL!	#NULL!	#NULL!	#NULL!	3100	#NULL!	#NULL!	1	#NULL!	#NULL!	0	0	0	0	0	0	0	0	0	0	0	0	0	0	0	2	0	0
579	27	2	1	0	8	0	0	1	2	0	39	1	0	1	#NULL!	#NULL!	10	10	#NULL!	#NULL!	#NULL!	#NULL!	#NULL!	#NULL!	#NULL!	3670	#NULL!	#NULL!	1	#NULL!	#NULL!	0	0	0	0	0	0	0	0	0	0	0	0	0	0	1	2	0	0
580	27	1	2	1	8	0	0	1	2	1	40	1	0	1	#NULL!	#NULL!	10	10	#NULL!	#NULL!	#NULL!	#NULL!	#NULL!	#NULL!	#NULL!	3050	#NULL!	#NULL!	1	#NULL!	#NULL!	0	0	0	0	0	0	0	0	0	0	0	0	0	0	0	2	0	0
581	32	2	4	1	8	0	0	1	2	1	38	1	0	1	#NULL!	#NULL!	10	10	#NULL!	#NULL!	#NULL!	#NULL!	#NULL!	#NULL!	#NULL!	3150	#NULL!	#NULL!	1	#NULL!	#NULL!	0	0	0	0	0	0	0	0	0	0	0	0	0	0	0	2	0	0
582	29	1	3	0	8	0	0	1	2	0	39	1	0	1	#NULL!	#NULL!	10	10	#NULL!	#NULL!	#NULL!	#NULL!	#NULL!	#NULL!	#NULL!	3360	#NULL!	#NULL!	1	#NULL!	#NULL!	0	0	0	0	0	0	0	0	0	0	0	0	0	0	0	2	0	0
583	29	1	1	0	8	0	0	1	2	0	39	1	0	1	#NULL!	#NULL!	10	10	#NULL!	#NULL!	#NULL!	#NULL!	#NULL!	#NULL!	#NULL!	3530	#NULL!	#NULL!	1	#NULL!	#NULL!	0	0	0	0	0	0	0	0	0	0	0	0	0	0	0	2	0	0
584	34	1	1	0	8	0	0	1	2	1	38	1	0	1	#NULL!	#NULL!	10	10	#NULL!	#NULL!	#NULL!	#NULL!	#NULL!	#NULL!	#NULL!	2680	#NULL!	#NULL!	1	#NULL!	#NULL!	0	0	0	0	0	0	0	0	0	0	0	0	0	0	0	2	0	0
585	25	1	1	0	8	0	0	1	2	1	41	1	0	1	#NULL!	#NULL!	10	10	#NULL!	#NULL!	#NULL!	#NULL!	#NULL!	#NULL!	#NULL!	3680	#NULL!	#NULL!	1	#NULL!	#NULL!	0	0	0	0	0	0	0	0	0	0	0	0	0	0	0	2	0	0
586	33	3	2	1	8	0	0	1	2	1	39	1	0	1	#NULL!	#NULL!	10	10	#NULL!	#NULL!	#NULL!	#NULL!	#NULL!	#NULL!	#NULL!	3500	#NULL!	#NULL!	1	#NULL!	#NULL!	1	0	0	0	0	1	0	0	0	0	0	0	0	0	0	2	0	0
587	28	2	5	2	8	0	0	1	2	0	37	1	0	1	#NULL!	#NULL!	10	10	#NULL!	#NULL!	#NULL!	#NULL!	#NULL!	#NULL!	#NULL!	2910	#NULL!	#NULL!	1	#NULL!	#NULL!	0	0	0	0	0	0	0	0	0	0	0	0	0	0	0	2	0	0
588	26	1	1	0	8	0	0	1	2	1	39	1	0	1	#NULL!	#NULL!	10	10	#NULL!	#NULL!	#NULL!	#NULL!	#NULL!	#NULL!	#NULL!	3250	#NULL!	#NULL!	1	#NULL!	#NULL!	0	0	0	0	0	0	0	0	0	0	0	0	0	0	0	2	0	0
589	27	3	2	1	8	0	0	1	2	1	38	1	0	1	#NULL!	#NULL!	10	10	#NULL!	#NULL!	#NULL!	#NULL!	#NULL!	#NULL!	#NULL!	3150	#NULL!	#NULL!	1	#NULL!	#NULL!	0	0	0	0	0	0	0	0	0	0	0	0	0	0	0	2	0	0
590	47	4	3	1	5	0	0	1	2	0	34	1	0	1	#NULL!	#NULL!	10	10	#NULL!	#NULL!	#NULL!	#NULL!	#NULL!	#NULL!	#NULL!	2740	#NULL!	#NULL!	1	#NULL!	#NULL!	0	0	0	0	0	0	0	0	0	0	0	0	0	0	0	2	0	0
591	28	1	2	1	8	0	0	1	2	1	39	1	0	1	#NULL!	#NULL!	10	10	#NULL!	#NULL!	#NULL!	#NULL!	#NULL!	#NULL!	#NULL!	3620	#NULL!	#NULL!	1	#NULL!	#NULL!	0	0	0	0	0	0	0	0	0	0	0	0	0	0	0	2	0	0
592	41	1	2	1	8	0	0	1	2	1	38	1	0	1	#NULL!	#NULL!	10	10	#NULL!	#NULL!	#NULL!	#NULL!	#NULL!	#NULL!	#NULL!	2600	#NULL!	#NULL!	1	#NULL!	#NULL!	0	0	0	0	0	0	0	0	0	0	0	0	0	0	0	2	0	0
593	32	4	4	1	3	0	0	1	2	1	33	1	0	1	#NULL!	#NULL!	7	10	10	#NULL!	#NULL!	#NULL!	#NULL!	#NULL!	#NULL!	1790	#NULL!	#NULL!	1	#NULL!	#NULL!	0	0	0	0	0	0	0	0	0	0	0	0	0	0	0	2	0	0
594	27	1	1	0	14	0	0	1	2	1	39	1	0	1	#NULL!	#NULL!	10	10	10	#NULL!	#NULL!	#NULL!	#NULL!	#NULL!	#NULL!	3300	#NULL!	#NULL!	1	#NULL!	#NULL!	0	0	0	0	0	0	0	0	0	0	0	0	0	0	1	2	0	0
595	19	3	1	0	5	0	0	1	2	0	40	1	0	1	#NULL!	#NULL!	6	9	9	#NULL!	#NULL!	#NULL!	#NULL!	#NULL!	#NULL!	3200	#NULL!	#NULL!	1	#NULL!	#NULL!	0	0	0	0	0	0	0	0	0	0	0	0	0	0	0	2	0	0
596	32	3	4	2	13	2	1	1	2	0	38	1	0	1	#NULL!	#NULL!	10	10	10	#NULL!	#NULL!	#NULL!	#NULL!	#NULL!	#NULL!	3250	#NULL!	#NULL!	1	#NULL!	#NULL!	0	0	0	0	0	0	0	0	0	0	0	0	0	0	0	2	0	0
597	33	3	4	2	13	2	1	1	2	0	36	1	0	1	#NULL!	#NULL!	10	10	10	#NULL!	#NULL!	#NULL!	#NULL!	#NULL!	#NULL!	3250	#NULL!	#NULL!	1	#NULL!	#NULL!	0	0	0	0	0	0	0	0	0	0	0	0	0	0	0	2	0	0
598	17	3	2	0	7	0	0	1	2	1	38	1	0	1	#NULL!	#NULL!	9	10	10	#NULL!	#NULL!	#NULL!	#NULL!	#NULL!	#NULL!	3450	#NULL!	#NULL!	1	#NULL!	#NULL!	0	0	0	0	0	0	0	0	0	0	0	0	0	0	0	2	0	0
599	23	3	2	1	15	0	0	1	2	1	40	1	0	1	#NULL!	#NULL!	10	10	10	#NULL!	#NULL!	#NULL!	#NULL!	#NULL!	#NULL!	3350	#NULL!	#NULL!	1	#NULL!	#NULL!	0	0	0	0	0	0	0	0	0	0	0	0	0	0	0	2	0	0
600	25	3	1	0	12	0	0	1	2	0	39	1	0	1	#NULL!	#NULL!	10	10	10	#NULL!	#NULL!	#NULL!	#NULL!	#NULL!	#NULL!	3500	#NULL!	#NULL!	1	#NULL!	#NULL!	0	0	0	0	0	0	0	1	0	0	0	0	0	0	1	2	0	0
601	32	2	2	1	4	1	1	1	2	0	39	1	0	1	#NULL!	#NULL!	10	10	10	#NULL!	#NULL!	#NULL!	#NULL!	#NULL!	#NULL!	2650	#NULL!	#NULL!	1	#NULL!	#NULL!	0	0	0	0	0	0	0	0	0	0	0	0	0	0	0	2	0	0
602	28	3	4	1	13	1	1	1	2	0	39	1	0	1	#NULL!	#NULL!	10	10	10	#NULL!	#NULL!	#NULL!	#NULL!	#NULL!	#NULL!	3600	#NULL!	#NULL!	1	#NULL!	#NULL!	0	0	0	0	0	0	0	0	0	0	0	0	0	0	0	2	0	0
603	32	1	1	0	11	0	0	1	2	1	40	1	0	1	#NULL!	#NULL!	10	10	10	#NULL!	#NULL!	#NULL!	#NULL!	#NULL!	#NULL!	3150	#NULL!	#NULL!	1	#NULL!	#NULL!	0	0	0	0	0	0	0	0	0	0	0	0	0	0	0	2	0	0
604	28	1	1	0	14	0	0	1	2	0	39	1	0	1	#NULL!	#NULL!	10	10	10	#NULL!	#NULL!	#NULL!	#NULL!	#NULL!	#NULL!	3900	#NULL!	#NULL!	1	#NULL!	#NULL!	0	0	0	0	0	0	0	0	0	0	0	0	0	0	0	2	0	0
605	28	1	2	0	11	0	0	1	2	1	37	1	0	1	#NULL!	#NULL!	10	10	10	#NULL!	#NULL!	#NULL!	#NULL!	#NULL!	#NULL!	3000	#NULL!	#NULL!	1	#NULL!	#NULL!	0	0	0	0	1	0	0	0	0	0	0	0	0	0	0	2	0	0
606	24	3	2	0	13	0	0	1	2	1	38	1	0	1	#NULL!	#NULL!	10	10	10	#NULL!	#NULL!	#NULL!	#NULL!	#NULL!	#NULL!	2750	#NULL!	#NULL!	1	#NULL!	#NULL!	0	0	0	0	0	0	0	0	0	0	0	0	0	0	0	2	0	0
607	24	3	2	1	13	0	0	1	2	1	39	1	0	1	#NULL!	#NULL!	10	10	10	#NULL!	#NULL!	#NULL!	#NULL!	#NULL!	#NULL!	3100	#NULL!	#NULL!	1	#NULL!	#NULL!	0	0	0	0	1	0	0	0	0	0	0	0	0	0	0	2	0	0
608	27	1	1	0	11	0	0	1	2	0	37	1	0	1	#NULL!	#NULL!	9	10	10	#NULL!	#NULL!	#NULL!	#NULL!	#NULL!	#NULL!	2600	#NULL!	#NULL!	1	#NULL!	#NULL!	0	0	0	0	0	0	0	0	0	0	0	0	0	0	0	2	0	0
609	33	3	5	1	10	0	0	1	2	1	38	1	0	1	#NULL!	#NULL!	10	10	10	#NULL!	#NULL!	#NULL!	#NULL!	#NULL!	#NULL!	2750	#NULL!	#NULL!	1	#NULL!	#NULL!	0	0	0	0	1	0	0	0	0	0	0	0	0	1	0	2	0	0
610	27	3	2	1	11	0	0	1	2	1	40	1	0	1	#NULL!	#NULL!	9	10	10	#NULL!	#NULL!	#NULL!	#NULL!	#NULL!	#NULL!	3800	#NULL!	#NULL!	1	#NULL!	#NULL!	0	0	0	0	1	0	0	0	0	0	0	0	0	0	0	2	0	0
611	41	4	7	2	14	0	0	1	2	0	38	1	0	1	#NULL!	#NULL!	8	9	9	#NULL!	#NULL!	#NULL!	#NULL!	#NULL!	#NULL!	4070	#NULL!	#NULL!	1	#NULL!	#NULL!	0	0	0	0	0	0	0	1	0	0	0	0	0	0	1	2	0	1
612	32	2	5	1	14	1	1	1	2	0	38	1	0	1	#NULL!	#NULL!	10	10	10	#NULL!	#NULL!	#NULL!	#NULL!	#NULL!	#NULL!	3500	#NULL!	#NULL!	1	#NULL!	#NULL!	0	0	0	0	0	0	0	0	0	0	0	0	0	0	0	2	0	0
613	38	3	6	1	13	0	0	1	2	0	38	1	0	1	#NULL!	#NULL!	9	10	10	#NULL!	#NULL!	#NULL!	#NULL!	#NULL!	#NULL!	3820	#NULL!	#NULL!	1	#NULL!	#NULL!	0	0	0	0	0	0	0	0	0	0	0	0	0	0	0	2	0	0
614	31	3	4	1	12	1	1	1	2	0	39	1	0	1	#NULL!	#NULL!	9	10	10	#NULL!	#NULL!	#NULL!	#NULL!	#NULL!	#NULL!	3360	#NULL!	#NULL!	1	#NULL!	#NULL!	0	0	0	0	0	0	0	0	0	0	0	0	0	0	0	2	0	0
615	24	3	2	0	11	0	0	1	2	0	39	1	0	1	#NULL!	#NULL!	4	7	10	#NULL!	#NULL!	#NULL!	#NULL!	#NULL!	#NULL!	3500	#NULL!	#NULL!	1	#NULL!	#NULL!	0	0	0	0	0	0	0	0	0	0	0	0	0	0	0	2	0	0
616	28	1	2	0	6	0	0	1	2	1	39	1	0	1	#NULL!	#NULL!	9	10	10	#NULL!	#NULL!	#NULL!	#NULL!	#NULL!	#NULL!	2740	#NULL!	#NULL!	1	#NULL!	#NULL!	0	0	0	0	1	0	0	0	0	0	0	0	0	0	0	2	0	0
617	28	2	3	1	10	1	1	1	2	0	38	1	0	1	#NULL!	#NULL!	7	9	9	#NULL!	#NULL!	#NULL!	#NULL!	#NULL!	#NULL!	3050	#NULL!	#NULL!	1	#NULL!	#NULL!	0	0	0	0	0	0	0	0	0	0	0	0	0	0	0	2	0	0
618	22	3	2	1	11	0	0	1	2	1	39	1	0	1	#NULL!	#NULL!	10	10	10	#NULL!	#NULL!	#NULL!	#NULL!	#NULL!	#NULL!	3350	#NULL!	#NULL!	1	#NULL!	#NULL!	0	0	0	0	0	0	0	0	0	0	0	0	0	0	0	2	0	0
619	26	2	3	1	14	1	1	1	2	0	39	1	0	1	#NULL!	#NULL!	9	10	10	#NULL!	#NULL!	#NULL!	#NULL!	#NULL!	#NULL!	3150	#NULL!	#NULL!	1	#NULL!	#NULL!	0	0	0	0	0	0	0	0	0	0	0	0	0	0	0	2	0	0
620	28	1	1	0	12	0	0	1	2	1	39	1	0	1	#NULL!	#NULL!	10	10	10	#NULL!	#NULL!	#NULL!	#NULL!	#NULL!	#NULL!	3250	#NULL!	#NULL!	1	#NULL!	#NULL!	0	0	0	0	0	0	0	0	0	0	0	0	0	0	0	2	0	0
621	35	3	2	1	11	0	0	1	2	1	39	1	0	1	#NULL!	#NULL!	9	10	10	#NULL!	#NULL!	#NULL!	#NULL!	#NULL!	#NULL!	3050	#NULL!	#NULL!	1	#NULL!	#NULL!	0	0	0	0	0	0	0	0	0	0	0	0	0	0	1	2	0	0
622	34	1	1	0	14	0	0	1	2	1	39	1	0	1	#NULL!	#NULL!	10	10	10	#NULL!	#NULL!	#NULL!	#NULL!	#NULL!	#NULL!	2750	#NULL!	#NULL!	1	#NULL!	#NULL!	0	0	0	0	1	0	0	0	0	0	0	0	0	0	0	2	0	0
623	23	2	1	0	13	0	0	1	2	0	38	1	0	1	#NULL!	#NULL!	10	10	10	#NULL!	#NULL!	#NULL!	#NULL!	#NULL!	#NULL!	3150	#NULL!	#NULL!	1	#NULL!	#NULL!	0	0	0	0	0	0	0	0	0	0	0	0	0	0	0	2	0	0
624	33	1	1	0	18	0	0	1	2	0	41	1	0	1	#NULL!	#NULL!	9	10	10	#NULL!	#NULL!	#NULL!	#NULL!	#NULL!	#NULL!	3850	#NULL!	#NULL!	1	#NULL!	#NULL!	0	0	0	0	0	0	0	0	0	0	0	0	0	0	0	2	0	0
625	23	1	1	0	13	0	0	1	2	1	40	1	0	1	#NULL!	#NULL!	10	10	10	#NULL!	#NULL!	#NULL!	#NULL!	#NULL!	#NULL!	3400	#NULL!	#NULL!	1	#NULL!	#NULL!	0	0	0	0	1	0	0	0	0	0	0	0	0	0	0	2	0	0
626	31	3	3	1	7	0	0	1	2	1	39	1	0	1	#NULL!	#NULL!	10	10	10	#NULL!	#NULL!	#NULL!	#NULL!	#NULL!	#NULL!	3150	#NULL!	#NULL!	1	#NULL!	#NULL!	0	0	0	0	0	0	0	0	0	0	0	0	0	0	1	2	0	0
627	30	1	2	0	12	0	0	1	2	1	40	1	0	1	#NULL!	#NULL!	9	10	10	#NULL!	#NULL!	#NULL!	#NULL!	#NULL!	#NULL!	3600	#NULL!	#NULL!	1	#NULL!	#NULL!	0	0	0	0	0	0	0	0	0	0	0	0	0	0	0	2	0	0
628	32	3	6	2	11	2	1	1	2	0	38	1	0	1	#NULL!	#NULL!	10	10	10	#NULL!	#NULL!	#NULL!	#NULL!	#NULL!	#NULL!	2800	#NULL!	#NULL!	1	#NULL!	#NULL!	0	0	0	0	0	0	0	0	0	0	0	0	0	0	0	2	0	0
629	27	1	1	0	8	0	0	1	2	0	34	1	0	1	#NULL!	#NULL!	9	10	10	#NULL!	#NULL!	#NULL!	#NULL!	#NULL!	#NULL!	2700	#NULL!	#NULL!	1	#NULL!	#NULL!	0	0	1	0	0	0	0	0	0	0	0	0	0	0	1	2	0	0
630	17	3	1	0	3	0	0	1	2	1	39	1	0	1	#NULL!	#NULL!	10	10	10	#NULL!	#NULL!	#NULL!	#NULL!	#NULL!	#NULL!	2750	#NULL!	#NULL!	1	#NULL!	#NULL!	0	0	0	0	1	0	0	0	0	0	0	0	0	0	0	2	0	0
631	25	3	4	1	7	0	0	1	2	1	39	1	0	1	#NULL!	#NULL!	10	10	10	#NULL!	#NULL!	#NULL!	#NULL!	#NULL!	#NULL!	3150	#NULL!	#NULL!	1	#NULL!	#NULL!	0	0	0	0	1	0	0	0	0	0	0	0	0	0	0	2	0	0
632	33	1	2	1	12	0	0	1	2	1	39	1	0	1	#NULL!	#NULL!	10	10	10	#NULL!	#NULL!	#NULL!	#NULL!	#NULL!	#NULL!	3650	#NULL!	#NULL!	1	#NULL!	#NULL!	0	0	0	0	1	0	0	0	0	0	0	0	0	0	0	2	0	0
633	42	4	6	2	8	2	1	1	2	0	38	1	0	1	#NULL!	#NULL!	10	10	10	#NULL!	#NULL!	#NULL!	#NULL!	#NULL!	#NULL!	4100	#NULL!	#NULL!	1	#NULL!	#NULL!	0	0	0	0	0	0	0	0	0	0	0	0	0	0	1	2	0	1
634	34	1	4	0	9	0	0	1	2	0	34	2	1	1	1	#NULL!	9	10	10	8	10	10	#NULL!	#NULL!	#NULL!	2300	2230	#NULL!	1	1	#NULL!	0	0	0	0	0	0	0	1	0	0	0	0	0	0	1	2	0	0
635	30	3	1	0	10	0	0	1	2	1	40	1	0	1	#NULL!	#NULL!	9	10	10	#NULL!	#NULL!	#NULL!	#NULL!	#NULL!	#NULL!	2450	#NULL!	#NULL!	1	#NULL!	#NULL!	0	0	0	0	1	0	0	0	0	0	0	0	0	0	0	2	0	0
636	30	2	3	0	15	0	0	1	2	1	41	1	0	1	#NULL!	#NULL!	9	10	10	#NULL!	#NULL!	#NULL!	#NULL!	#NULL!	#NULL!	3250	#NULL!	#NULL!	1	#NULL!	#NULL!	0	0	0	0	0	0	0	0	0	0	0	0	0	0	0	2	0	0
637	20	3	1	0	6	0	0	1	2	1	41	1	0	1	#NULL!	#NULL!	10	10	10	#NULL!	#NULL!	#NULL!	#NULL!	#NULL!	#NULL!	3050	#NULL!	#NULL!	1	#NULL!	#NULL!	0	0	0	0	0	0	0	0	0	0	0	0	0	0	0	2	0	0
638	33	1	3	1	17	0	0	1	2	0	41	1	0	1	#NULL!	#NULL!	9	10	10	#NULL!	#NULL!	#NULL!	#NULL!	#NULL!	#NULL!	3200	#NULL!	#NULL!	1	#NULL!	#NULL!	0	0	0	1	0	0	0	0	0	0	0	0	0	0	0	2	0	0
639	30	3	1	0	20	0	0	1	2	0	39	1	0	1	#NULL!	#NULL!	9	10	10	#NULL!	#NULL!	#NULL!	#NULL!	#NULL!	#NULL!	3700	#NULL!	#NULL!	1	#NULL!	#NULL!	0	0	0	0	0	0	0	0	0	0	0	0	0	0	0	2	0	0
640	29	1	1	0	6	0	0	1	2	1	37	1	0	1	#NULL!	#NULL!	10	10	10	#NULL!	#NULL!	#NULL!	#NULL!	#NULL!	#NULL!	3500	#NULL!	#NULL!	1	#NULL!	#NULL!	0	0	0	0	1	0	0	0	0	0	0	0	0	0	0	2	0	0
641	27	1	1	0	10	0	0	1	2	0	40	1	0	1	#NULL!	#NULL!	9	10	10	#NULL!	#NULL!	#NULL!	#NULL!	#NULL!	#NULL!	3850	#NULL!	#NULL!	1	#NULL!	#NULL!	0	0	0	0	0	0	0	0	0	0	0	0	0	0	0	2	0	0
642	23	2	2	1	4	1	1	1	2	0	38	1	0	1	#NULL!	#NULL!	9	10	10	#NULL!	#NULL!	#NULL!	#NULL!	#NULL!	#NULL!	2400	#NULL!	#NULL!	1	#NULL!	#NULL!	0	0	0	0	0	0	0	0	0	0	0	0	0	0	0	2	0	0
643	34	1	5	1	11	0	0	1	2	1	36	1	0	1	#NULL!	#NULL!	10	10	10	#NULL!	#NULL!	#NULL!	#NULL!	#NULL!	#NULL!	2750	#NULL!	#NULL!	1	#NULL!	#NULL!	0	0	0	0	0	0	0	0	0	0	0	0	0	0	0	2	0	0
644	28	2	2	1	8	0	0	1	2	1	39	1	0	1	#NULL!	#NULL!	10	10	10	#NULL!	#NULL!	#NULL!	#NULL!	#NULL!	#NULL!	2800	#NULL!	#NULL!	1	#NULL!	#NULL!	0	0	0	0	0	0	0	0	0	0	0	0	0	0	0	2	0	0
645	25	1	1	0	12	0	0	1	2	1	38	1	0	1	#NULL!	#NULL!	10	10	10	#NULL!	#NULL!	#NULL!	#NULL!	#NULL!	#NULL!	3400	#NULL!	#NULL!	1	#NULL!	#NULL!	0	0	0	0	1	0	0	0	0	0	0	0	0	0	0	2	0	0
646	27	1	4	0	14	0	0	1	2	1	39	1	0	1	#NULL!	#NULL!	10	10	10	#NULL!	#NULL!	#NULL!	#NULL!	#NULL!	#NULL!	3350	#NULL!	#NULL!	1	#NULL!	#NULL!	0	0	0	0	1	0	0	0	0	0	0	0	0	0	0	2	0	0
647	42	4	4	1	10	1	1	1	2	0	38	1	0	1	#NULL!	#NULL!	10	10	10	#NULL!	#NULL!	#NULL!	#NULL!	#NULL!	#NULL!	3450	#NULL!	#NULL!	1	#NULL!	#NULL!	0	0	0	0	0	0	0	0	0	0	0	0	0	0	0	2	0	0
648	30	1	2	1	10	0	0	1	2	0	39	1	0	1	#NULL!	#NULL!	9	10	10	#NULL!	#NULL!	#NULL!	#NULL!	#NULL!	#NULL!	3350	#NULL!	#NULL!	1	#NULL!	#NULL!	0	0	0	0	0	0	0	0	0	0	0	0	0	0	0	2	0	0
649	38	1	2	1	12	0	0	1	2	0	39	1	0	1	#NULL!	#NULL!	9	10	10	#NULL!	#NULL!	#NULL!	#NULL!	#NULL!	#NULL!	3900	#NULL!	#NULL!	1	#NULL!	#NULL!	0	0	0	0	0	0	0	0	0	0	0	0	0	0	0	2	0	0
650	30	3	2	1	13	1	1	1	2	0	38	1	0	1	#NULL!	#NULL!	10	10	10	#NULL!	#NULL!	#NULL!	#NULL!	#NULL!	#NULL!	3400	#NULL!	#NULL!	1	#NULL!	#NULL!	0	0	0	0	0	0	0	0	0	0	0	0	0	0	0	2	0	0
651	24	3	5	1	13	0	0	1	2	1	39	1	0	1	#NULL!	#NULL!	10	10	10	#NULL!	#NULL!	#NULL!	#NULL!	#NULL!	#NULL!	3300	#NULL!	#NULL!	1	#NULL!	#NULL!	0	0	0	0	0	0	0	0	0	0	0	0	0	0	0	2	0	0
652	21	3	3	2	5	0	0	1	2	1	39	1	0	1	#NULL!	#NULL!	10	10	10	#NULL!	#NULL!	#NULL!	#NULL!	#NULL!	#NULL!	3250	#NULL!	#NULL!	1	#NULL!	#NULL!	0	0	0	0	0	0	0	0	0	0	0	0	0	0	0	2	0	0
653	29	2	1	0	10	0	0	1	2	1	41	1	0	1	#NULL!	#NULL!	9	10	10	#NULL!	#NULL!	#NULL!	#NULL!	#NULL!	#NULL!	3300	#NULL!	#NULL!	1	#NULL!	#NULL!	0	0	0	0	0	0	0	0	0	0	0	0	0	0	0	2	0	0
654	33	2	4	1	13	1	1	1	2	0	37	1	0	1	#NULL!	#NULL!	9	10	10	#NULL!	#NULL!	#NULL!	#NULL!	#NULL!	#NULL!	3200	#NULL!	#NULL!	1	#NULL!	#NULL!	0	0	0	0	0	0	0	0	0	0	0	0	0	0	1	2	0	0
655	33	2	3	1	11	0	0	1	2	1	38	1	0	1	#NULL!	#NULL!	10	10	10	#NULL!	#NULL!	#NULL!	#NULL!	#NULL!	#NULL!	3400	#NULL!	#NULL!	1	#NULL!	#NULL!	0	0	0	0	1	0	0	0	0	0	0	0	0	0	1	2	0	0
656	37	5	4	1	9	1	1	1	2	0	38	1	0	1	#NULL!	#NULL!	10	10	10	#NULL!	#NULL!	#NULL!	#NULL!	#NULL!	#NULL!	3550	#NULL!	#NULL!	1	#NULL!	#NULL!	0	0	0	0	0	0	0	0	0	0	0	0	0	0	0	2	0	0
657	34	3	5	1	8	0	0	1	2	1	38	1	0	1	#NULL!	#NULL!	10	10	10	#NULL!	#NULL!	#NULL!	#NULL!	#NULL!	#NULL!	3200	#NULL!	#NULL!	1	#NULL!	#NULL!	0	0	0	0	1	0	0	1	0	0	0	0	0	0	0	2	0	0
658	31	3	4	2	8	0	0	1	2	1	41	1	0	1	#NULL!	#NULL!	10	10	10	#NULL!	#NULL!	#NULL!	#NULL!	#NULL!	#NULL!	3900	#NULL!	#NULL!	1	#NULL!	#NULL!	0	0	0	0	1	0	0	0	0	0	0	0	0	0	0	2	0	0
659	28	2	4	1	10	1	1	1	2	0	38	1	0	1	#NULL!	#NULL!	10	10	10	#NULL!	#NULL!	#NULL!	#NULL!	#NULL!	#NULL!	4150	#NULL!	#NULL!	1	#NULL!	#NULL!	0	0	0	0	0	0	0	0	0	0	0	0	0	0	0	2	0	1
660	33	3	4	1	12	0	0	1	2	1	40	1	0	1	#NULL!	#NULL!	10	10	10	#NULL!	#NULL!	#NULL!	#NULL!	#NULL!	#NULL!	2800	#NULL!	#NULL!	1	#NULL!	#NULL!	0	0	0	0	0	0	0	0	0	0	0	0	0	0	0	2	0	0
661	20	4	1	0	5	0	0	1	2	1	39	1	0	1	#NULL!	#NULL!	10	10	10	#NULL!	#NULL!	#NULL!	#NULL!	#NULL!	#NULL!	3400	#NULL!	#NULL!	1	#NULL!	#NULL!	0	0	0	0	0	0	0	1	0	0	0	0	0	0	0	2	0	0
662	35	3	4	1	7	0	0	1	2	1	34	1	0	1	#NULL!	#NULL!	10	10	10	#NULL!	#NULL!	#NULL!	#NULL!	#NULL!	#NULL!	2150	#NULL!	#NULL!	1	#NULL!	#NULL!	0	0	0	0	1	0	0	0	0	0	0	0	0	0	1	2	0	0
663	36	1	3	1	12	0	0	1	2	1	39	1	0	1	#NULL!	#NULL!	9	10	10	#NULL!	#NULL!	#NULL!	#NULL!	#NULL!	#NULL!	3900	#NULL!	#NULL!	1	#NULL!	#NULL!	0	0	0	0	0	0	0	0	0	0	0	0	0	0	0	2	0	0
664	30	3	6	1	12	0	0	1	2	1	38	1	0	1	#NULL!	#NULL!	10	10	10	#NULL!	#NULL!	#NULL!	#NULL!	#NULL!	#NULL!	3300	#NULL!	#NULL!	1	#NULL!	#NULL!	0	0	0	0	1	0	0	0	0	0	0	0	0	0	0	2	0	0
665	19	3	1	0	13	0	0	1	2	0	39	1	0	1	#NULL!	#NULL!	9	10	10	#NULL!	#NULL!	#NULL!	#NULL!	#NULL!	#NULL!	2800	#NULL!	#NULL!	1	#NULL!	#NULL!	0	0	0	0	0	0	0	0	0	0	0	0	0	0	0	2	0	0
666	28	1	2	0	13	0	0	1	2	0	38	1	0	1	#NULL!	#NULL!	9	10	10	#NULL!	#NULL!	#NULL!	#NULL!	#NULL!	#NULL!	4400	#NULL!	#NULL!	1	#NULL!	#NULL!	0	0	0	0	0	0	0	0	0	0	0	0	0	0	0	2	0	1
667	39	2	3	1	12	0	0	1	2	0	39	1	0	1	#NULL!	#NULL!	10	10	10	#NULL!	#NULL!	#NULL!	#NULL!	#NULL!	#NULL!	4150	#NULL!	#NULL!	1	#NULL!	#NULL!	0	0	0	0	0	0	0	0	0	0	0	0	0	0	0	2	0	1
668	22	3	3	1	4	0	0	1	2	1	40	1	0	1	#NULL!	#NULL!	10	10	10	#NULL!	#NULL!	#NULL!	#NULL!	#NULL!	#NULL!	3300	#NULL!	#NULL!	1	#NULL!	#NULL!	0	0	0	0	1	0	0	0	0	0	0	0	0	0	0	2	0	0
669	26	1	2	0	6	0	0	1	2	1	38	1	0	1	#NULL!	#NULL!	9	10	10	#NULL!	#NULL!	#NULL!	#NULL!	#NULL!	#NULL!	3050	#NULL!	#NULL!	1	#NULL!	#NULL!	0	0	0	0	0	0	0	0	0	0	0	0	0	0	0	2	0	0
670	31	2	2	1	12	0	0	1	2	1	39	1	0	1	#NULL!	#NULL!	9	10	10	#NULL!	#NULL!	#NULL!	#NULL!	#NULL!	#NULL!	3800	#NULL!	#NULL!	1	#NULL!	#NULL!	0	0	0	0	0	0	0	0	0	0	0	0	0	0	1	2	0	0
671	32	1	1	0	17	0	0	1	2	1	37	1	0	1	#NULL!	#NULL!	9	10	10	#NULL!	#NULL!	#NULL!	#NULL!	#NULL!	#NULL!	3450	#NULL!	#NULL!	1	#NULL!	#NULL!	0	0	0	0	0	0	0	0	0	0	0	0	0	0	0	2	0	0
672	41	4	4	1	16	0	0	1	2	1	38	1	0	1	#NULL!	#NULL!	8	10	10	#NULL!	#NULL!	#NULL!	#NULL!	#NULL!	#NULL!	2900	#NULL!	#NULL!	1	#NULL!	#NULL!	0	0	0	0	1	0	0	0	0	0	0	0	0	0	1	2	0	0
673	23	2	2	0	9	0	0	1	2	1	39	1	0	1	#NULL!	#NULL!	10	10	10	#NULL!	#NULL!	#NULL!	#NULL!	#NULL!	#NULL!	3300	#NULL!	#NULL!	1	#NULL!	#NULL!	0	0	0	0	0	0	0	0	0	0	0	0	0	0	0	2	0	0
674	42	5	4	2	13	0	0	1	2	1	39	1	0	1	#NULL!	#NULL!	10	10	10	#NULL!	#NULL!	#NULL!	#NULL!	#NULL!	#NULL!	3750	#NULL!	#NULL!	1	#NULL!	#NULL!	0	0	0	0	0	0	0	0	0	0	0	0	0	0	0	2	0	0
675	26	3	5	2	13	0	0	1	2	1	39	1	0	1	#NULL!	#NULL!	10	10	10	#NULL!	#NULL!	#NULL!	#NULL!	#NULL!	#NULL!	3250	#NULL!	#NULL!	1	#NULL!	#NULL!	0	0	0	0	1	0	0	0	0	0	0	0	0	0	0	2	0	0
676	39	5	5	4	11	1	1	1	2	0	38	1	0	1	#NULL!	#NULL!	10	10	10	#NULL!	#NULL!	#NULL!	#NULL!	#NULL!	#NULL!	3250	#NULL!	#NULL!	1	#NULL!	#NULL!	0	0	0	0	0	0	0	0	0	0	0	0	0	0	0	2	0	0
677	23	3	3	2	8	0	0	1	2	1	39	1	0	1	#NULL!	#NULL!	9	10	10	#NULL!	#NULL!	#NULL!	#NULL!	#NULL!	#NULL!	3300	#NULL!	#NULL!	1	#NULL!	#NULL!	0	0	0	0	0	0	0	0	0	0	0	0	0	0	0	2	0	0
678	23	3	2	1	5	0	0	1	2	1	39	1	0	1	#NULL!	#NULL!	10	10	10	#NULL!	#NULL!	#NULL!	#NULL!	#NULL!	#NULL!	2700	#NULL!	#NULL!	1	#NULL!	#NULL!	1	0	0	0	0	1	0	0	0	0	0	0	0	0	0	2	0	0
679	20	2	1	0	10	0	0	1	2	1	40	1	0	1	#NULL!	#NULL!	10	10	10	#NULL!	#NULL!	#NULL!	#NULL!	#NULL!	#NULL!	3350	#NULL!	#NULL!	1	#NULL!	#NULL!	0	0	0	0	1	0	0	0	0	0	0	0	0	0	0	2	0	0
680	29	2	3	1	8	1	1	1	1	0	38	1	0	1	#NULL!	#NULL!	10	10	10	#NULL!	#NULL!	#NULL!	#NULL!	#NULL!	#NULL!	3860	#NULL!	#NULL!	1	#NULL!	#NULL!	0	0	0	0	0	0	0	0	0	0	0	0	0	0	0	2	0	0
681	41	2	5	1	10	0	0	1	1	1	39	1	0	1	#NULL!	#NULL!	10	10	10	#NULL!	#NULL!	#NULL!	#NULL!	#NULL!	#NULL!	2865	#NULL!	#NULL!	1	#NULL!	#NULL!	0	0	0	0	0	0	0	0	0	0	0	0	0	0	1	2	0	0
682	25	1	1	0	10	0	0	1	1	1	38	1	0	1	#NULL!	#NULL!	10	10	10	#NULL!	#NULL!	#NULL!	#NULL!	#NULL!	#NULL!	2800	#NULL!	#NULL!	1	#NULL!	#NULL!	0	0	0	0	0	0	0	1	0	0	0	0	0	0	0	2	0	0
683	34	2	2	1	10	0	0	1	1	1	40	1	0	1	#NULL!	#NULL!	10	10	10	#NULL!	#NULL!	#NULL!	#NULL!	#NULL!	#NULL!	3500	#NULL!	#NULL!	1	#NULL!	#NULL!	0	0	0	0	0	0	0	0	0	0	0	0	0	0	0	2	0	0
684	33	2	2	1	10	0	0	1	1	1	38	1	0	1	#NULL!	#NULL!	10	10	10	#NULL!	#NULL!	#NULL!	#NULL!	#NULL!	#NULL!	2820	#NULL!	#NULL!	1	#NULL!	#NULL!	0	0	0	0	0	0	0	0	0	0	0	0	0	0	0	2	0	0
685	38	3	3	1	13	1	1	1	2	0	38	1	0	1	#NULL!	#NULL!	10	10	10	#NULL!	#NULL!	#NULL!	#NULL!	#NULL!	#NULL!	3230	#NULL!	#NULL!	1	#NULL!	#NULL!	0	0	0	0	0	0	0	0	0	0	0	0	0	0	0	2	0	0
686	31	2	2	1	8	1	1	1	2	0	38	1	0	1	#NULL!	#NULL!	10	10	10	#NULL!	#NULL!	#NULL!	#NULL!	#NULL!	#NULL!	3140	#NULL!	#NULL!	1	#NULL!	#NULL!	0	0	0	0	0	0	0	0	0	0	0	0	0	0	0	2	0	0
687	24	3	2	1	11	0	0	1	2	1	39	1	0	1	#NULL!	#NULL!	10	10	10	#NULL!	#NULL!	#NULL!	#NULL!	#NULL!	#NULL!	2920	#NULL!	#NULL!	1	#NULL!	#NULL!	0	0	0	0	0	0	0	0	0	0	0	0	0	0	0	2	0	0
688	25	2	2	0	12	0	0	1	2	1	39	1	0	1	#NULL!	#NULL!	10	10	10	#NULL!	#NULL!	#NULL!	#NULL!	#NULL!	#NULL!	3640	#NULL!	#NULL!	1	#NULL!	#NULL!	0	0	0	0	0	0	0	0	0	0	0	0	0	0	1	2	0	0
689	27	2	2	1	10	0	0	1	2	1	41	1	0	1	#NULL!	#NULL!	10	10	10	#NULL!	#NULL!	#NULL!	#NULL!	#NULL!	#NULL!	3130	#NULL!	#NULL!	1	#NULL!	#NULL!	0	0	0	0	0	0	0	0	0	0	0	0	0	0	0	2	0	0
690	28	2	7	3	9	1	1	1	2	0	38	1	0	1	#NULL!	#NULL!	10	10	10	#NULL!	#NULL!	#NULL!	#NULL!	#NULL!	#NULL!	3480	#NULL!	#NULL!	1	#NULL!	#NULL!	0	0	0	0	0	0	0	0	0	0	0	0	0	0	1	2	0	0
691	36	1	3	1	9	1	1	1	2	0	38	1	0	1	#NULL!	#NULL!	10	10	10	#NULL!	#NULL!	#NULL!	#NULL!	#NULL!	#NULL!	3400	#NULL!	#NULL!	1	#NULL!	#NULL!	0	0	0	0	0	0	0	0	0	0	0	0	0	0	0	2	0	0
692	22	2	1	0	4	0	0	1	2	1	39	1	0	1	#NULL!	#NULL!	10	10	10	#NULL!	#NULL!	#NULL!	#NULL!	#NULL!	#NULL!	4000	#NULL!	#NULL!	1	#NULL!	#NULL!	0	0	0	0	0	0	0	0	0	0	0	0	0	0	0	2	0	1
693	30	3	5	1	18	0	0	1	2	1	39	1	0	1	#NULL!	#NULL!	10	10	10	#NULL!	#NULL!	#NULL!	#NULL!	#NULL!	#NULL!	2615	#NULL!	#NULL!	1	#NULL!	#NULL!	0	0	0	0	0	0	0	0	0	0	0	0	0	0	0	2	0	0
694	35	3	6	2	4	0	0	1	2	0	36	1	0	1	#NULL!	#NULL!	4	10	10	#NULL!	#NULL!	#NULL!	#NULL!	#NULL!	#NULL!	2220	#NULL!	#NULL!	1	#NULL!	#NULL!	0	0	0	0	0	0	0	0	0	0	0	0	0	0	0	2	0	0
695	31	3	3	1	13	0	0	1	2	1	39	1	0	1	#NULL!	#NULL!	10	10	10	#NULL!	#NULL!	#NULL!	#NULL!	#NULL!	#NULL!	3600	#NULL!	#NULL!	1	#NULL!	#NULL!	0	0	0	0	0	0	0	0	0	0	0	0	0	0	0	2	0	0
696	31	1	1	0	13	0	0	1	2	0	40	1	0	1	#NULL!	#NULL!	10	10	10	#NULL!	#NULL!	#NULL!	#NULL!	#NULL!	#NULL!	3660	#NULL!	#NULL!	1	#NULL!	#NULL!	0	0	0	0	0	0	0	0	0	0	0	0	0	0	0	2	0	0
697	27	1	4	1	13	0	0	1	2	0	39	2	1	1	1	#NULL!	10	10	10	10	10	10	#NULL!	#NULL!	#NULL!	2760	2615	#NULL!	1	1	#NULL!	0	0	0	0	0	0	0	0	0	0	0	0	0	0	0	2	0	0
698	27	2	3	1	13	0	0	1	2	1	39	1	0	1	#NULL!	#NULL!	10	10	10	#NULL!	#NULL!	#NULL!	#NULL!	#NULL!	#NULL!	2980	#NULL!	#NULL!	1	#NULL!	#NULL!	0	0	0	0	0	0	0	0	0	0	0	0	0	0	0	2	0	0
699	27	2	3	1	13	0	0	1	2	1	39	1	0	1	#NULL!	#NULL!	10	10	10	#NULL!	#NULL!	#NULL!	#NULL!	#NULL!	#NULL!	2980	#NULL!	#NULL!	1	#NULL!	#NULL!	0	0	0	0	0	0	0	0	0	0	0	0	0	0	0	2	0	0
700	28	1	3	0	12	0	0	1	2	1	38	1	0	1	#NULL!	#NULL!	10	10	10	#NULL!	#NULL!	#NULL!	#NULL!	#NULL!	#NULL!	3150	#NULL!	#NULL!	1	#NULL!	#NULL!	0	0	0	0	0	0	0	0	0	0	0	0	0	0	0	2	0	0
701	31	2	3	0	14	0	0	1	2	1	40	1	0	1	#NULL!	#NULL!	10	10	10	#NULL!	#NULL!	#NULL!	#NULL!	#NULL!	#NULL!	3590	#NULL!	#NULL!	1	#NULL!	#NULL!	0	0	0	0	0	0	0	0	0	0	0	0	0	0	0	2	0	0
702	33	2	2	1	8	0	0	1	1	1	37	1	0	1	#NULL!	#NULL!	10	10	10	#NULL!	#NULL!	#NULL!	#NULL!	#NULL!	#NULL!	2350	#NULL!	#NULL!	1	#NULL!	#NULL!	0	0	0	0	0	0	0	0	0	0	0	0	0	0	0	2	0	0
703	27	2	2	1	8	0	0	1	1	1	38	1	0	1	#NULL!	#NULL!	10	10	10	#NULL!	#NULL!	#NULL!	#NULL!	#NULL!	#NULL!	2950	#NULL!	#NULL!	1	#NULL!	#NULL!	0	0	0	0	0	0	0	0	0	0	0	0	0	0	0	2	0	0
704	34	2	2	1	8	0	0	1	1	1	39	1	0	1	#NULL!	#NULL!	10	10	10	#NULL!	#NULL!	#NULL!	#NULL!	#NULL!	#NULL!	2995	#NULL!	#NULL!	1	#NULL!	#NULL!	0	0	0	0	0	0	0	0	0	0	0	0	0	0	1	2	0	0
705	27	1	1	0	8	0	0	1	1	1	39	1	0	1	#NULL!	#NULL!	10	10	10	#NULL!	#NULL!	#NULL!	#NULL!	#NULL!	#NULL!	3245	#NULL!	#NULL!	1	#NULL!	#NULL!	0	0	0	0	0	0	0	0	0	0	0	0	0	0	0	2	0	0
706	46	4	4	1	8	0	0	1	1	1	40	1	0	1	#NULL!	#NULL!	10	10	10	#NULL!	#NULL!	#NULL!	#NULL!	#NULL!	#NULL!	3660	#NULL!	#NULL!	1	#NULL!	#NULL!	0	0	0	0	0	0	0	0	0	0	0	0	0	0	1	2	0	0
707	21	2	1	0	8	0	0	1	1	1	40	1	0	1	#NULL!	#NULL!	10	10	10	#NULL!	#NULL!	#NULL!	#NULL!	#NULL!	#NULL!	3690	#NULL!	#NULL!	1	#NULL!	#NULL!	0	0	0	0	0	0	0	0	0	0	0	0	0	0	0	2	0	0
708	29	1	1	0	9	0	0	1	1	1	39	1	0	1	#NULL!	#NULL!	10	10	10	#NULL!	#NULL!	#NULL!	#NULL!	#NULL!	#NULL!	3570	#NULL!	#NULL!	1	#NULL!	#NULL!	0	0	0	0	0	0	0	0	0	0	0	0	0	0	0	2	0	0
709	29	1	1	0	8	0	0	1	1	1	39	1	0	1	#NULL!	#NULL!	10	10	10	#NULL!	#NULL!	#NULL!	#NULL!	#NULL!	#NULL!	3200	#NULL!	#NULL!	1	#NULL!	#NULL!	0	0	0	0	0	0	0	0	0	0	0	0	0	0	0	2	0	0
710	21	1	2	1	15	0	0	1	2	1	38	1	0	1	#NULL!	#NULL!	10	10	10	#NULL!	#NULL!	#NULL!	#NULL!	#NULL!	#NULL!	2840	#NULL!	#NULL!	1	#NULL!	#NULL!	0	0	0	0	0	0	0	0	0	0	0	0	0	0	0	2	0	0
711	34	1	2	1	12	0	0	1	2	1	36	1	0	1	#NULL!	#NULL!	10	10	10	#NULL!	#NULL!	#NULL!	#NULL!	#NULL!	#NULL!	2440	#NULL!	#NULL!	1	#NULL!	#NULL!	0	0	0	0	0	0	0	0	0	0	0	0	0	0	0	2	0	0
712	27	3	3	1	12	0	0	1	2	1	38	1	0	1	#NULL!	#NULL!	10	10	10	#NULL!	#NULL!	#NULL!	#NULL!	#NULL!	#NULL!	3200	#NULL!	#NULL!	1	#NULL!	#NULL!	0	0	0	0	0	0	0	0	0	0	0	0	0	0	0	2	0	0
713	29	1	3	0	11	0	0	1	2	0	36	1	0	1	#NULL!	#NULL!	10	10	10	#NULL!	#NULL!	#NULL!	#NULL!	#NULL!	#NULL!	2810	#NULL!	#NULL!	1	#NULL!	#NULL!	0	0	0	0	0	0	0	0	0	0	0	0	0	0	0	2	0	0
714	32	1	2	1	15	0	0	1	2	1	40	1	0	1	#NULL!	#NULL!	10	10	10	#NULL!	#NULL!	#NULL!	#NULL!	#NULL!	#NULL!	3260	#NULL!	#NULL!	1	#NULL!	#NULL!	0	0	0	0	0	0	0	0	0	0	0	0	0	0	0	2	0	0
715	41	1	3	1	12	1	1	1	2	0	38	1	0	1	#NULL!	#NULL!	10	10	10	#NULL!	#NULL!	#NULL!	#NULL!	#NULL!	#NULL!	3620	#NULL!	#NULL!	1	#NULL!	#NULL!	0	0	0	0	0	0	0	0	0	0	0	0	0	0	0	2	0	0
716	23	2	2	0	10	0	0	1	2	0	35	1	0	1	#NULL!	#NULL!	10	10	10	#NULL!	#NULL!	#NULL!	#NULL!	#NULL!	#NULL!	2530	#NULL!	#NULL!	1	#NULL!	#NULL!	0	0	0	0	0	0	0	0	0	0	0	0	0	0	0	2	0	0
717	34	1	3	1	15	0	0	1	2	1	40	1	0	1	#NULL!	#NULL!	10	10	10	#NULL!	#NULL!	#NULL!	#NULL!	#NULL!	#NULL!	3750	#NULL!	#NULL!	1	#NULL!	#NULL!	0	0	0	0	0	0	0	0	0	0	0	0	0	0	0	2	0	0
718	32	3	3	1	17	0	0	1	2	1	39	1	0	1	#NULL!	#NULL!	10	10	10	#NULL!	#NULL!	#NULL!	#NULL!	#NULL!	#NULL!	3600	#NULL!	#NULL!	1	#NULL!	#NULL!	0	0	0	0	0	0	0	0	0	0	0	0	0	0	1	2	0	0
719	29	1	3	1	17	0	0	1	2	1	39	1	0	1	#NULL!	#NULL!	10	10	10	#NULL!	#NULL!	#NULL!	#NULL!	#NULL!	#NULL!	3560	#NULL!	#NULL!	1	#NULL!	#NULL!	0	0	0	0	0	0	0	0	0	0	0	0	0	0	0	2	0	0
720	23	3	4	1	10	0	0	1	2	1	40	1	0	1	#NULL!	#NULL!	10	10	10	#NULL!	#NULL!	#NULL!	#NULL!	#NULL!	#NULL!	3700	#NULL!	#NULL!	1	#NULL!	#NULL!	0	0	0	0	0	0	0	0	0	0	0	0	0	0	0	2	0	0
721	27	1	1	0	13	0	0	1	2	1	38	1	0	1	#NULL!	#NULL!	10	10	10	#NULL!	#NULL!	#NULL!	#NULL!	#NULL!	#NULL!	3400	#NULL!	#NULL!	1	#NULL!	#NULL!	0	0	0	0	0	0	0	0	0	0	0	0	0	0	0	2	0	0
722	31	1	1	0	13	0	0	1	2	0	38	1	0	1	#NULL!	#NULL!	10	10	10	#NULL!	#NULL!	#NULL!	#NULL!	#NULL!	#NULL!	3100	#NULL!	#NULL!	1	#NULL!	#NULL!	0	0	0	0	0	0	0	0	0	0	0	0	0	0	0	2	0	0
723	29	3	5	1	10	0	0	1	2	0	37	1	0	1	#NULL!	#NULL!	10	10	10	#NULL!	#NULL!	#NULL!	#NULL!	#NULL!	#NULL!	3250	#NULL!	#NULL!	1	#NULL!	#NULL!	0	0	0	0	0	0	0	0	0	0	0	0	0	0	0	2	0	0
724	22	3	1	0	15	0	0	1	2	1	38	1	0	1	#NULL!	#NULL!	10	10	10	#NULL!	#NULL!	#NULL!	#NULL!	#NULL!	#NULL!	3560	#NULL!	#NULL!	1	#NULL!	#NULL!	0	0	0	0	0	0	0	0	0	0	0	0	0	0	0	2	0	0
725	32	1	2	0	11	0	0	1	2	1	37	1	0	1	#NULL!	#NULL!	10	10	10	#NULL!	#NULL!	#NULL!	#NULL!	#NULL!	#NULL!	2800	#NULL!	#NULL!	1	#NULL!	#NULL!	0	0	0	0	0	0	0	0	0	0	0	0	0	0	0	2	0	0
726	30	1	1	0	11	0	0	1	2	1	39	1	0	1	#NULL!	#NULL!	10	10	10	#NULL!	#NULL!	#NULL!	#NULL!	#NULL!	#NULL!	2900	#NULL!	#NULL!	1	#NULL!	#NULL!	0	0	0	0	1	0	0	0	0	0	0	0	0	0	0	2	0	0
727	38	1	4	1	11	0	0	1	2	1	38	1	0	1	#NULL!	#NULL!	10	10	10	#NULL!	#NULL!	#NULL!	#NULL!	#NULL!	#NULL!	3400	#NULL!	#NULL!	1	#NULL!	#NULL!	1	0	0	0	0	1	0	0	0	0	0	0	0	0	0	2	0	0
728	27	2	1	0	13	0	0	1	2	1	41	1	0	1	#NULL!	#NULL!	10	10	10	#NULL!	#NULL!	#NULL!	#NULL!	#NULL!	#NULL!	3550	#NULL!	#NULL!	1	#NULL!	#NULL!	0	0	0	0	0	0	0	0	0	0	0	0	0	0	0	2	0	0
729	38	3	4	1	10	0	0	1	2	0	40	1	0	1	#NULL!	#NULL!	10	10	10	#NULL!	#NULL!	#NULL!	#NULL!	#NULL!	#NULL!	3900	#NULL!	#NULL!	1	#NULL!	#NULL!	0	0	0	0	0	0	0	0	0	0	0	0	0	0	1	2	0	0
730	26	2	1	0	13	0	0	1	2	1	37	1	0	1	#NULL!	#NULL!	10	10	10	#NULL!	#NULL!	#NULL!	#NULL!	#NULL!	#NULL!	2900	#NULL!	#NULL!	1	#NULL!	#NULL!	0	0	0	0	0	0	0	0	0	0	0	0	0	0	0	2	0	0
731	28	1	1	0	11	0	0	1	2	0	38	1	0	1	#NULL!	#NULL!	10	10	10	#NULL!	#NULL!	#NULL!	#NULL!	#NULL!	#NULL!	3100	#NULL!	#NULL!	1	#NULL!	#NULL!	0	0	0	0	0	0	0	0	0	0	0	0	0	0	0	2	0	0
732	32	2	2	1	14	0	0	1	2	1	40	1	0	1	#NULL!	#NULL!	10	10	10	#NULL!	#NULL!	#NULL!	#NULL!	#NULL!	#NULL!	3670	#NULL!	#NULL!	1	#NULL!	#NULL!	0	0	0	0	0	0	0	0	0	0	0	0	0	0	0	2	0	0
733	23	3	1	0	11	0	0	1	2	1	37	1	0	1	#NULL!	#NULL!	10	10	10	#NULL!	#NULL!	#NULL!	#NULL!	#NULL!	#NULL!	2835	#NULL!	#NULL!	1	#NULL!	#NULL!	0	0	0	0	0	0	0	0	0	0	0	0	0	0	0	2	0	0
734	32	1	3	1	14	0	0	1	2	1	41	1	0	1	#NULL!	#NULL!	10	10	10	#NULL!	#NULL!	#NULL!	#NULL!	#NULL!	#NULL!	3980	#NULL!	#NULL!	1	#NULL!	#NULL!	0	0	0	0	0	0	0	0	0	0	0	0	0	0	0	2	0	0
735	22	2	2	0	10	0	0	1	2	1	37	1	0	1	#NULL!	#NULL!	10	10	10	#NULL!	#NULL!	#NULL!	#NULL!	#NULL!	#NULL!	2660	#NULL!	#NULL!	1	#NULL!	#NULL!	0	0	0	0	0	0	0	0	0	0	0	0	0	0	0	2	0	0
736	30	4	3	2	13	0	0	1	2	1	38	1	0	1	#NULL!	#NULL!	10	10	10	#NULL!	#NULL!	#NULL!	#NULL!	#NULL!	#NULL!	3385	#NULL!	#NULL!	1	#NULL!	#NULL!	0	0	0	0	0	0	0	0	0	0	0	0	0	0	0	2	0	0
737	34	1	2	1	11	1	1	1	2	0	39	1	0	1	#NULL!	#NULL!	10	10	10	#NULL!	#NULL!	#NULL!	#NULL!	#NULL!	#NULL!	3320	#NULL!	#NULL!	1	#NULL!	#NULL!	0	0	0	0	0	0	0	0	0	0	0	0	0	0	0	2	0	0
738	34	1	2	1	11	1	1	1	2	0	39	1	0	1	#NULL!	#NULL!	10	10	10	#NULL!	#NULL!	#NULL!	#NULL!	#NULL!	#NULL!	3320	#NULL!	#NULL!	1	#NULL!	#NULL!	0	0	0	0	0	0	0	0	0	0	0	0	0	0	0	2	0	0
739	30	3	4	2	9	1	1	1	2	0	37	1	0	1	#NULL!	#NULL!	10	10	10	#NULL!	#NULL!	#NULL!	#NULL!	#NULL!	#NULL!	3175	#NULL!	#NULL!	1	#NULL!	#NULL!	0	0	0	0	0	0	0	0	0	0	0	0	0	0	0	2	0	0
740	41	1	2	0	9	0	0	1	2	0	38	1	0	1	#NULL!	#NULL!	10	10	10	#NULL!	#NULL!	#NULL!	#NULL!	#NULL!	#NULL!	3430	#NULL!	#NULL!	1	#NULL!	#NULL!	0	0	0	0	0	0	0	1	0	0	0	0	0	0	1	2	0	0
741	34	1	4	1	13	0	0	1	2	1	41	1	0	1	#NULL!	#NULL!	10	10	10	#NULL!	#NULL!	#NULL!	#NULL!	#NULL!	#NULL!	3680	#NULL!	#NULL!	1	#NULL!	#NULL!	0	0	0	0	0	0	0	0	0	0	0	0	0	0	0	2	0	0
742	26	2	4	1	6	0	0	1	2	1	33	1	0	1	#NULL!	#NULL!	10	10	10	#NULL!	#NULL!	#NULL!	#NULL!	#NULL!	#NULL!	1940	#NULL!	#NULL!	1	#NULL!	#NULL!	0	0	0	0	0	0	0	0	0	0	0	0	0	0	0	2	0	0
743	23	1	2	1	3	0	0	1	2	1	38	1	0	1	#NULL!	#NULL!	10	10	10	#NULL!	#NULL!	#NULL!	#NULL!	#NULL!	#NULL!	2660	#NULL!	#NULL!	1	#NULL!	#NULL!	0	0	0	0	0	0	0	0	0	0	0	0	0	0	0	2	0	0
744	36	1	2	1	13	0	0	1	2	1	37	1	0	1	#NULL!	#NULL!	10	10	10	#NULL!	#NULL!	#NULL!	#NULL!	#NULL!	#NULL!	2660	#NULL!	#NULL!	1	#NULL!	#NULL!	0	0	0	0	0	0	0	0	0	0	0	0	0	0	1	2	0	0
745	30	1	3	1	8	0	0	1	2	1	38	1	0	1	#NULL!	#NULL!	10	10	10	#NULL!	#NULL!	#NULL!	#NULL!	#NULL!	#NULL!	3460	#NULL!	#NULL!	1	#NULL!	#NULL!	0	0	0	0	0	0	0	0	0	0	0	0	0	0	0	2	0	0
746	30	1	3	1	8	0	0	1	2	1	38	1	0	1	#NULL!	#NULL!	10	10	10	#NULL!	#NULL!	#NULL!	#NULL!	#NULL!	#NULL!	3460	#NULL!	#NULL!	1	#NULL!	#NULL!	0	0	0	0	0	0	0	0	0	0	0	0	0	0	0	2	0	0
747	36	3	5	2	11	0	0	1	2	0	38	1	0	1	#NULL!	#NULL!	10	10	10	#NULL!	#NULL!	#NULL!	#NULL!	#NULL!	#NULL!	2980	#NULL!	#NULL!	1	#NULL!	#NULL!	0	0	0	0	0	0	0	0	0	0	0	0	0	0	0	2	0	0
748	21	3	1	0	12	0	0	1	2	1	39	1	0	1	#NULL!	#NULL!	10	10	10	#NULL!	#NULL!	#NULL!	#NULL!	#NULL!	#NULL!	3575	#NULL!	#NULL!	1	#NULL!	#NULL!	0	0	0	0	0	0	0	0	0	0	0	0	0	0	0	2	0	0
749	21	3	1	0	13	0	0	1	2	1	41	1	0	1	#NULL!	#NULL!	10	10	10	#NULL!	#NULL!	#NULL!	#NULL!	#NULL!	#NULL!	3340	#NULL!	#NULL!	1	#NULL!	#NULL!	0	0	0	0	0	0	0	0	0	0	0	0	0	0	0	2	0	0
750	21	3	1	0	8	0	0	1	2	0	39	1	0	1	#NULL!	#NULL!	10	10	10	#NULL!	#NULL!	#NULL!	#NULL!	#NULL!	#NULL!	4735	#NULL!	#NULL!	1	#NULL!	#NULL!	0	0	0	0	0	0	0	0	0	0	0	0	0	0	0	2	0	1
751	40	4	3	1	9	0	0	1	2	1	39	1	0	1	#NULL!	#NULL!	10	10	10	#NULL!	#NULL!	#NULL!	#NULL!	#NULL!	#NULL!	3210	#NULL!	#NULL!	1	#NULL!	#NULL!	0	0	0	0	0	0	0	0	0	0	0	0	0	0	0	2	0	0
752	39	1	2	1	10	1	1	1	2	0	39	1	0	1	#NULL!	#NULL!	10	10	10	#NULL!	#NULL!	#NULL!	#NULL!	#NULL!	#NULL!	3715	#NULL!	#NULL!	1	#NULL!	#NULL!	0	0	0	0	0	0	0	0	0	0	0	0	0	0	0	2	0	0
753	39	1	2	1	10	1	1	1	2	0	39	1	0	1	#NULL!	#NULL!	10	10	10	#NULL!	#NULL!	#NULL!	#NULL!	#NULL!	#NULL!	3715	#NULL!	#NULL!	1	#NULL!	#NULL!	0	0	0	0	0	0	0	0	0	0	0	0	0	0	0	2	0	0
754	21	1	2	0	11	0	0	1	2	1	39	1	0	1	#NULL!	#NULL!	10	10	10	#NULL!	#NULL!	#NULL!	#NULL!	#NULL!	#NULL!	2990	#NULL!	#NULL!	1	#NULL!	#NULL!	0	0	0	0	0	0	0	0	0	0	0	0	0	0	0	2	0	0
755	23	1	2	0	13	0	0	1	2	1	40	1	0	1	#NULL!	#NULL!	10	10	10	#NULL!	#NULL!	#NULL!	#NULL!	#NULL!	#NULL!	3700	#NULL!	#NULL!	1	#NULL!	#NULL!	0	0	0	0	0	0	0	0	0	0	0	0	0	0	0	2	0	0
756	32	2	3	1	12	0	0	1	2	1	40	1	0	1	#NULL!	#NULL!	10	10	10	#NULL!	#NULL!	#NULL!	#NULL!	#NULL!	#NULL!	4215	#NULL!	#NULL!	1	#NULL!	#NULL!	0	0	0	0	0	0	0	0	0	0	0	0	0	0	0	2	0	1
757	27	3	1	0	13	0	0	1	2	1	38	1	0	1	#NULL!	#NULL!	10	10	10	#NULL!	#NULL!	#NULL!	#NULL!	#NULL!	#NULL!	3030	#NULL!	#NULL!	1	#NULL!	#NULL!	0	0	0	0	0	0	0	0	0	0	0	0	0	0	0	2	0	0
758	36	1	4	1	9	1	1	1	2	0	35	1	0	1	#NULL!	#NULL!	10	10	10	#NULL!	#NULL!	#NULL!	#NULL!	#NULL!	#NULL!	2380	#NULL!	#NULL!	1	#NULL!	#NULL!	0	0	0	0	0	0	0	0	0	0	0	0	0	0	0	2	0	0
759	27	3	1	0	13	0	0	1	2	1	37	1	0	1	#NULL!	#NULL!	10	10	10	#NULL!	#NULL!	#NULL!	#NULL!	#NULL!	#NULL!	2630	#NULL!	#NULL!	1	#NULL!	#NULL!	0	0	0	0	0	0	0	0	0	0	0	0	0	0	0	2	0	0
760	25	2	2	2	12	1	1	1	2	0	39	1	0	1	#NULL!	#NULL!	10	10	10	#NULL!	#NULL!	#NULL!	#NULL!	#NULL!	#NULL!	3420	#NULL!	#NULL!	1	#NULL!	#NULL!	0	0	0	0	0	0	0	0	0	0	0	0	0	0	0	2	0	0
761	35	4	6	3	12	0	0	1	2	0	37	1	0	1	#NULL!	#NULL!	10	10	10	#NULL!	#NULL!	#NULL!	#NULL!	#NULL!	#NULL!	3530	#NULL!	#NULL!	1	#NULL!	#NULL!	0	0	0	0	0	0	0	0	0	0	0	0	0	0	1	2	0	0
762	22	3	2	0	14	0	0	1	2	1	41	1	0	1	#NULL!	#NULL!	10	10	10	#NULL!	#NULL!	#NULL!	#NULL!	#NULL!	#NULL!	3070	#NULL!	#NULL!	1	#NULL!	#NULL!	0	0	0	0	0	0	0	0	0	0	0	0	0	0	0	2	0	0
763	31	1	2	1	13	0	0	1	2	1	40	1	0	1	#NULL!	#NULL!	10	10	10	#NULL!	#NULL!	#NULL!	#NULL!	#NULL!	#NULL!	3170	#NULL!	#NULL!	1	#NULL!	#NULL!	0	0	0	0	0	0	0	0	0	0	0	0	0	0	0	2	0	0
764	23	1	5	1	8	1	1	1	2	0	36	1	0	1	#NULL!	#NULL!	10	10	10	#NULL!	#NULL!	#NULL!	#NULL!	#NULL!	#NULL!	2350	#NULL!	#NULL!	1	#NULL!	#NULL!	0	0	0	0	0	0	0	0	0	0	0	0	0	0	0	2	0	0
765	40	2	3	2	4	0	0	1	2	1	38	1	0	1	#NULL!	#NULL!	10	10	10	#NULL!	#NULL!	#NULL!	#NULL!	#NULL!	#NULL!	2850	#NULL!	#NULL!	1	#NULL!	#NULL!	0	0	0	0	0	0	0	0	0	0	0	0	0	0	1	2	0	0
766	31	2	3	1	12	0	0	1	2	1	39	1	0	1	#NULL!	#NULL!	10	10	10	#NULL!	#NULL!	#NULL!	#NULL!	#NULL!	#NULL!	2940	#NULL!	#NULL!	1	#NULL!	#NULL!	0	0	0	0	0	0	0	0	0	0	0	0	0	0	0	2	0	0
767	31	3	4	2	4	0	0	1	2	1	38	1	0	1	#NULL!	#NULL!	10	10	10	#NULL!	#NULL!	#NULL!	#NULL!	#NULL!	#NULL!	3290	#NULL!	#NULL!	1	#NULL!	#NULL!	0	0	0	0	0	0	0	0	0	0	0	0	0	0	0	2	0	0
768	35	4	5	2	5	1	1	1	2	1	31	1	0	1	#NULL!	#NULL!	10	10	10	#NULL!	#NULL!	#NULL!	#NULL!	#NULL!	#NULL!	1960	#NULL!	#NULL!	1	#NULL!	#NULL!	0	0	0	0	0	0	0	0	0	0	0	0	0	0	0	2	0	0
769	31	3	2	1	6	1	1	1	2	1	39	1	0	1	#NULL!	#NULL!	10	10	10	#NULL!	#NULL!	#NULL!	#NULL!	#NULL!	#NULL!	3550	#NULL!	#NULL!	1	#NULL!	#NULL!	0	0	0	0	0	0	0	0	0	0	0	0	0	0	0	2	0	0
770	22	2	2	1	11	1	1	1	2	0	37	1	0	1	#NULL!	#NULL!	10	10	10	#NULL!	#NULL!	#NULL!	#NULL!	#NULL!	#NULL!	2635	#NULL!	#NULL!	1	#NULL!	#NULL!	0	0	0	0	0	0	0	0	0	0	0	0	0	0	0	2	0	0
771	26	3	2	0	11	0	0	1	2	1	38	1	0	1	#NULL!	#NULL!	10	10	10	#NULL!	#NULL!	#NULL!	#NULL!	#NULL!	#NULL!	2920	#NULL!	#NULL!	1	#NULL!	#NULL!	0	0	0	0	0	0	0	0	0	0	0	0	0	0	0	2	0	0
772	29	3	1	0	8	0	0	1	2	1	39	1	0	1	#NULL!	#NULL!	10	10	10	#NULL!	#NULL!	#NULL!	#NULL!	#NULL!	#NULL!	3270	#NULL!	#NULL!	1	#NULL!	#NULL!	0	0	0	0	0	0	0	0	0	0	0	0	0	0	0	2	0	0
773	30	3	3	1	10	0	0	1	2	1	41	1	0	1	#NULL!	#NULL!	10	10	10	#NULL!	#NULL!	#NULL!	#NULL!	#NULL!	#NULL!	4060	#NULL!	#NULL!	1	#NULL!	#NULL!	0	0	0	0	0	0	0	0	0	0	0	0	0	0	0	2	0	1
774	39	5	3	3	4	0	0	1	2	1	38	1	0	1	#NULL!	#NULL!	10	10	10	#NULL!	#NULL!	#NULL!	#NULL!	#NULL!	#NULL!	3420	#NULL!	#NULL!	1	#NULL!	#NULL!	0	0	0	0	0	0	0	0	0	0	0	0	0	0	0	2	0	0
775	28	3	5	2	6	0	0	1	2	1	40	1	0	1	#NULL!	#NULL!	10	10	10	#NULL!	#NULL!	#NULL!	#NULL!	#NULL!	#NULL!	3580	#NULL!	#NULL!	1	#NULL!	#NULL!	0	0	0	0	0	0	0	0	0	0	0	0	0	0	0	2	0	0
776	28	4	3	1	2	0	0	1	2	1	38	1	0	1	#NULL!	#NULL!	10	10	10	#NULL!	#NULL!	#NULL!	#NULL!	#NULL!	#NULL!	2970	#NULL!	#NULL!	1	#NULL!	#NULL!	0	0	0	0	0	0	0	0	0	0	0	0	0	0	0	2	0	0
777	33	3	3	2	9	0	0	1	2	1	40	1	0	1	#NULL!	#NULL!	10	10	10	#NULL!	#NULL!	#NULL!	#NULL!	#NULL!	#NULL!	3605	#NULL!	#NULL!	1	#NULL!	#NULL!	0	0	0	0	0	0	0	0	0	0	0	0	0	0	0	2	0	0
778	30	1	2	1	9	1	1	1	2	0	38	1	0	1	#NULL!	#NULL!	9	10	10	#NULL!	#NULL!	#NULL!	#NULL!	#NULL!	#NULL!	3950	#NULL!	#NULL!	1	#NULL!	#NULL!	0	0	0	0	0	0	0	0	0	0	0	0	0	0	0	2	0	0
779	27	2	2	0	9	0	0	1	2	1	38	1	0	1	#NULL!	#NULL!	10	10	10	#NULL!	#NULL!	#NULL!	#NULL!	#NULL!	#NULL!	4100	#NULL!	#NULL!	1	#NULL!	#NULL!	0	0	0	0	1	0	0	0	0	0	0	0	0	0	0	2	0	1
780	32	1	6	1	17	0	0	1	2	1	40	1	0	1	#NULL!	#NULL!	10	10	10	#NULL!	#NULL!	#NULL!	#NULL!	#NULL!	#NULL!	3800	#NULL!	#NULL!	1	#NULL!	#NULL!	0	0	0	0	0	0	0	0	0	0	0	0	0	0	0	2	0	0
781	39	3	4	2	9	2	1	1	2	0	38	1	0	1	#NULL!	#NULL!	10	10	10	#NULL!	#NULL!	#NULL!	#NULL!	#NULL!	#NULL!	3450	#NULL!	#NULL!	1	#NULL!	#NULL!	0	0	0	0	0	0	0	0	0	0	0	0	0	0	0	2	0	0
782	28	3	5	2	8	0	0	1	2	1	40	1	0	1	#NULL!	#NULL!	10	10	10	#NULL!	#NULL!	#NULL!	#NULL!	#NULL!	#NULL!	3690	#NULL!	#NULL!	1	#NULL!	#NULL!	0	0	0	0	0	0	0	0	0	0	0	0	0	0	0	2	0	0
783	24	3	4	2	9	1	1	1	2	0	38	1	0	1	#NULL!	#NULL!	10	10	10	#NULL!	#NULL!	#NULL!	#NULL!	#NULL!	#NULL!	3580	#NULL!	#NULL!	1	#NULL!	#NULL!	0	0	0	0	0	0	0	0	0	0	0	0	0	0	0	2	0	0
784	18	2	1	0	3	0	0	1	2	1	37	1	0	1	#NULL!	#NULL!	10	10	10	#NULL!	#NULL!	#NULL!	#NULL!	#NULL!	#NULL!	2630	#NULL!	#NULL!	1	#NULL!	#NULL!	0	0	0	0	0	0	0	0	0	0	0	0	0	0	0	2	0	0
785	20	4	2	1	3	0	0	1	2	1	39	1	0	1	#NULL!	#NULL!	10	10	10	#NULL!	#NULL!	#NULL!	#NULL!	#NULL!	#NULL!	3020	#NULL!	#NULL!	1	#NULL!	#NULL!	0	0	0	0	0	0	0	0	0	0	0	0	0	0	0	2	0	0
786	32	3	2	1	12	1	1	1	2	0	38	1	0	1	#NULL!	#NULL!	10	10	10	#NULL!	#NULL!	#NULL!	#NULL!	#NULL!	#NULL!	3225	#NULL!	#NULL!	1	#NULL!	#NULL!	0	0	0	0	0	0	0	0	0	0	0	0	0	0	0	2	0	0
787	32	3	3	1	13	1	1	1	2	0	38	1	0	1	#NULL!	#NULL!	10	10	10	#NULL!	#NULL!	#NULL!	#NULL!	#NULL!	#NULL!	3820	#NULL!	#NULL!	1	#NULL!	#NULL!	0	0	0	0	0	0	0	0	0	0	0	0	0	0	0	2	0	0
788	28	3	3	0	15	0	0	1	2	0	40	1	0	1	#NULL!	#NULL!	10	10	10	#NULL!	#NULL!	#NULL!	#NULL!	#NULL!	#NULL!	4200	#NULL!	#NULL!	1	#NULL!	#NULL!	0	0	0	0	0	0	0	0	0	0	0	0	0	0	0	2	0	1
789	33	1	2	1	13	1	1	1	2	0	39	1	0	1	#NULL!	#NULL!	10	10	10	#NULL!	#NULL!	#NULL!	#NULL!	#NULL!	#NULL!	3520	#NULL!	#NULL!	1	#NULL!	#NULL!	0	0	0	0	0	0	0	0	0	0	0	0	0	0	0	2	0	0
790	28	1	2	0	11	0	0	1	2	1	39	1	0	1	#NULL!	#NULL!	10	10	10	#NULL!	#NULL!	#NULL!	#NULL!	#NULL!	#NULL!	2900	#NULL!	#NULL!	1	#NULL!	#NULL!	0	0	0	0	0	0	0	0	0	0	0	0	0	0	0	2	0	0
791	26	3	2	1	9	0	0	1	2	1	39	1	0	1	#NULL!	#NULL!	10	10	10	#NULL!	#NULL!	#NULL!	#NULL!	#NULL!	#NULL!	3350	#NULL!	#NULL!	1	#NULL!	#NULL!	0	0	0	0	0	0	0	0	0	0	0	0	0	0	0	2	0	0
792	18	3	3	0	8	0	0	1	2	1	40	1	0	1	#NULL!	#NULL!	10	10	10	#NULL!	#NULL!	#NULL!	#NULL!	#NULL!	#NULL!	3600	#NULL!	#NULL!	1	#NULL!	#NULL!	0	0	0	0	0	0	0	0	0	0	0	0	0	0	0	2	0	0
793	32	1	3	1	14	0	0	1	2	1	40	1	0	1	#NULL!	#NULL!	10	10	10	#NULL!	#NULL!	#NULL!	#NULL!	#NULL!	#NULL!	3880	#NULL!	#NULL!	1	#NULL!	#NULL!	1	0	0	0	0	1	0	0	0	0	0	0	0	0	0	2	0	0
794	31	2	2	0	15	0	0	1	2	1	40	1	0	1	#NULL!	#NULL!	10	10	10	#NULL!	#NULL!	#NULL!	#NULL!	#NULL!	#NULL!	3550	#NULL!	#NULL!	1	#NULL!	#NULL!	0	0	0	0	0	0	0	0	0	0	0	0	0	0	0	2	0	0
795	24	3	2	0	9	0	0	1	2	0	38	1	0	1	#NULL!	#NULL!	10	10	10	#NULL!	#NULL!	#NULL!	#NULL!	#NULL!	#NULL!	2360	#NULL!	#NULL!	1	#NULL!	#NULL!	0	0	0	0	0	0	0	1	0	0	0	0	0	0	0	2	0	0
796	34	1	2	1	12	0	0	1	2	1	40	1	0	1	#NULL!	#NULL!	10	10	10	#NULL!	#NULL!	#NULL!	#NULL!	#NULL!	#NULL!	3470	#NULL!	#NULL!	1	#NULL!	#NULL!	0	0	0	0	0	0	0	0	0	0	0	0	0	0	0	2	0	0
797	36	3	4	3	9	0	0	1	2	1	38	1	0	1	#NULL!	#NULL!	10	10	10	#NULL!	#NULL!	#NULL!	#NULL!	#NULL!	#NULL!	3550	#NULL!	#NULL!	1	#NULL!	#NULL!	0	0	0	0	0	0	0	0	0	0	0	0	0	0	0	2	0	0
798	35	2	2	0	14	0	0	1	2	1	39	1	0	1	#NULL!	#NULL!	10	10	10	#NULL!	#NULL!	#NULL!	#NULL!	#NULL!	#NULL!	4430	#NULL!	#NULL!	1	#NULL!	#NULL!	0	0	0	0	0	0	0	0	0	0	0	0	0	0	0	2	0	1
799	27	1	1	0	14	0	0	1	2	1	39	1	0	1	#NULL!	#NULL!	10	10	10	#NULL!	#NULL!	#NULL!	#NULL!	#NULL!	#NULL!	3450	#NULL!	#NULL!	1	#NULL!	#NULL!	0	0	0	0	0	0	0	0	0	0	0	0	0	0	0	2	0	0
800	25	1	1	0	12	0	0	1	2	1	38	1	0	1	#NULL!	#NULL!	10	10	10	#NULL!	#NULL!	#NULL!	#NULL!	#NULL!	#NULL!	2740	#NULL!	#NULL!	1	#NULL!	#NULL!	0	0	0	0	0	0	0	0	0	0	0	0	0	0	0	2	0	0
801	32	1	2	1	15	0	0	1	2	1	39	1	0	1	#NULL!	#NULL!	10	10	10	#NULL!	#NULL!	#NULL!	#NULL!	#NULL!	#NULL!	3450	#NULL!	#NULL!	1	#NULL!	#NULL!	0	0	0	0	0	0	0	0	0	0	0	0	0	0	0	2	0	0
802	27	3	2	1	11	0	0	1	2	1	37	1	0	1	#NULL!	#NULL!	10	10	10	#NULL!	#NULL!	#NULL!	#NULL!	#NULL!	#NULL!	3530	#NULL!	#NULL!	1	#NULL!	#NULL!	0	0	0	0	0	0	0	1	0	0	0	0	0	0	0	2	0	0
803	29	1	1	0	15	0	0	1	2	0	40	1	0	1	#NULL!	#NULL!	10	10	10	#NULL!	#NULL!	#NULL!	#NULL!	#NULL!	#NULL!	3400	#NULL!	#NULL!	1	#NULL!	#NULL!	0	0	0	0	0	0	0	0	0	0	0	0	0	0	0	2	0	0
804	33	1	4	1	13	0	0	1	2	0	38	1	0	1	#NULL!	#NULL!	10	10	10	#NULL!	#NULL!	#NULL!	#NULL!	#NULL!	#NULL!	3300	#NULL!	#NULL!	1	#NULL!	#NULL!	0	0	0	0	0	0	0	0	0	0	0	0	0	0	0	2	0	0
805	27	1	1	0	11	0	0	1	2	1	38	1	0	1	#NULL!	#NULL!	10	10	10	#NULL!	#NULL!	#NULL!	#NULL!	#NULL!	#NULL!	3300	#NULL!	#NULL!	1	#NULL!	#NULL!	0	0	0	0	0	0	0	1	0	0	0	0	0	0	0	2	0	0
806	38	2	7	1	16	0	0	1	2	1	38	1	0	1	#NULL!	#NULL!	10	10	10	#NULL!	#NULL!	#NULL!	#NULL!	#NULL!	#NULL!	2510	#NULL!	#NULL!	1	#NULL!	#NULL!	0	0	0	0	0	0	0	0	0	0	0	0	0	0	1	2	0	0
807	34	1	3	1	15	0	0	1	2	1	39	1	0	1	#NULL!	#NULL!	10	10	10	#NULL!	#NULL!	#NULL!	#NULL!	#NULL!	#NULL!	3050	#NULL!	#NULL!	1	#NULL!	#NULL!	0	0	0	0	0	0	0	0	0	0	0	0	0	0	0	2	0	0
808	26	1	1	0	15	0	0	1	2	1	39	1	0	1	#NULL!	#NULL!	10	10	10	#NULL!	#NULL!	#NULL!	#NULL!	#NULL!	#NULL!	3100	#NULL!	#NULL!	1	#NULL!	#NULL!	0	0	0	0	0	0	0	0	0	0	0	0	0	0	0	2	0	0
809	35	1	2	1	14	0	0	1	2	1	37	1	0	1	#NULL!	#NULL!	10	10	10	#NULL!	#NULL!	#NULL!	#NULL!	#NULL!	#NULL!	3050	#NULL!	#NULL!	1	#NULL!	#NULL!	0	0	0	0	0	0	0	0	0	0	0	0	0	0	0	2	0	0
810	27	1	1	0	11	0	0	1	2	1	38	1	0	1	#NULL!	#NULL!	10	10	10	#NULL!	#NULL!	#NULL!	#NULL!	#NULL!	#NULL!	3300	#NULL!	#NULL!	1	#NULL!	#NULL!	0	0	0	0	0	0	0	0	0	0	0	0	0	0	0	2	0	0
811	24	1	1	0	17	0	0	1	2	0	41	1	0	1	#NULL!	#NULL!	10	10	10	#NULL!	#NULL!	#NULL!	#NULL!	#NULL!	#NULL!	4040	#NULL!	#NULL!	1	#NULL!	#NULL!	0	0	0	0	0	0	0	0	0	0	0	0	0	0	0	2	0	1
812	28	1	1	0	15	0	0	1	2	0	41	1	0	1	#NULL!	#NULL!	10	10	10	#NULL!	#NULL!	#NULL!	#NULL!	#NULL!	#NULL!	3450	#NULL!	#NULL!	1	#NULL!	#NULL!	0	0	0	0	0	0	0	0	0	0	0	0	0	0	0	2	0	0
813	24	3	3	0	14	0	0	1	2	0	38	1	0	1	#NULL!	#NULL!	10	10	10	#NULL!	#NULL!	#NULL!	#NULL!	#NULL!	#NULL!	3630	#NULL!	#NULL!	1	#NULL!	#NULL!	0	0	0	0	0	0	0	0	0	0	0	0	0	0	1	2	0	0
814	30	2	1	0	13	0	0	1	2	1	41	1	0	1	#NULL!	#NULL!	10	10	10	#NULL!	#NULL!	#NULL!	#NULL!	#NULL!	#NULL!	4060	#NULL!	#NULL!	1	#NULL!	#NULL!	0	0	0	0	0	0	0	0	0	0	0	0	0	0	0	2	0	1
815	25	2	1	0	13	0	0	1	2	1	40	1	0	1	#NULL!	#NULL!	10	10	10	#NULL!	#NULL!	#NULL!	#NULL!	#NULL!	#NULL!	3870	#NULL!	#NULL!	1	#NULL!	#NULL!	0	0	0	0	0	0	0	0	0	0	0	0	0	0	0	2	0	0
816	26	1	1	0	17	0	0	1	2	1	36	1	0	1	#NULL!	#NULL!	10	10	10	#NULL!	#NULL!	#NULL!	#NULL!	#NULL!	#NULL!	3000	#NULL!	#NULL!	1	#NULL!	#NULL!	0	0	0	0	0	0	0	0	0	0	0	0	0	0	0	2	0	0
817	30	3	3	1	15	1	1	1	2	0	39	1	0	1	#NULL!	#NULL!	10	10	10	#NULL!	#NULL!	#NULL!	#NULL!	#NULL!	#NULL!	3600	#NULL!	#NULL!	1	#NULL!	#NULL!	0	0	0	0	0	0	0	0	0	0	0	0	0	0	0	2	0	0
818	29	1	1	0	12	0	0	1	2	0	39	1	0	1	#NULL!	#NULL!	10	10	10	#NULL!	#NULL!	#NULL!	#NULL!	#NULL!	#NULL!	3280	#NULL!	#NULL!	1	#NULL!	#NULL!	0	0	0	0	0	0	0	0	0	0	0	0	0	0	0	2	0	0
819	30	1	2	1	13	0	0	1	2	1	38	1	0	1	#NULL!	#NULL!	10	10	10	#NULL!	#NULL!	#NULL!	#NULL!	#NULL!	#NULL!	3080	#NULL!	#NULL!	1	#NULL!	#NULL!	0	0	0	0	0	0	0	0	0	0	0	0	0	0	0	2	0	0
820	34	1	2	0	15	0	0	1	2	1	39	1	0	1	#NULL!	#NULL!	10	10	10	#NULL!	#NULL!	#NULL!	#NULL!	#NULL!	#NULL!	3630	#NULL!	#NULL!	1	#NULL!	#NULL!	0	0	0	0	0	0	0	0	0	0	0	0	0	0	0	2	0	0
821	29	2	1	0	13	0	0	1	2	1	40	1	0	1	#NULL!	#NULL!	10	10	10	#NULL!	#NULL!	#NULL!	#NULL!	#NULL!	#NULL!	3200	#NULL!	#NULL!	1	#NULL!	#NULL!	0	0	0	0	0	0	0	0	0	0	0	0	0	0	1	2	0	0
822	42	3	4	1	8	1	1	1	1	0	38	1	0	1	#NULL!	#NULL!	10	10	10	#NULL!	#NULL!	#NULL!	#NULL!	#NULL!	#NULL!	3030	#NULL!	#NULL!	1	#NULL!	#NULL!	0	0	0	0	0	0	0	0	0	0	0	0	0	0	1	2	0	0
823	31	1	1	0	8	0	0	1	1	1	39	1	0	1	#NULL!	#NULL!	10	10	10	#NULL!	#NULL!	#NULL!	#NULL!	#NULL!	#NULL!	3505	#NULL!	#NULL!	1	#NULL!	#NULL!	0	0	0	0	0	0	0	0	0	0	0	0	0	0	0	2	0	0
824	27	1	1	0	8	0	0	1	1	1	39	1	0	1	#NULL!	#NULL!	10	10	10	#NULL!	#NULL!	#NULL!	#NULL!	#NULL!	#NULL!	3220	#NULL!	#NULL!	1	#NULL!	#NULL!	0	0	0	0	0	0	0	0	0	0	0	0	0	0	0	2	0	0
825	28	1	3	0	8	0	0	1	1	1	38	1	0	1	#NULL!	#NULL!	10	10	10	#NULL!	#NULL!	#NULL!	#NULL!	#NULL!	#NULL!	2820	#NULL!	#NULL!	1	#NULL!	#NULL!	0	0	0	0	0	0	0	0	0	0	0	0	0	0	0	2	0	0
826	28	3	2	0	15	0	0	1	2	0	39	1	0	1	#NULL!	#NULL!	10	10	10	#NULL!	#NULL!	#NULL!	#NULL!	#NULL!	#NULL!	3850	#NULL!	#NULL!	1	#NULL!	#NULL!	0	0	0	0	0	0	0	1	0	0	0	0	0	0	1	2	0	0
827	26	1	1	0	8	0	0	1	1	1	40	1	0	1	#NULL!	#NULL!	10	10	10	#NULL!	#NULL!	#NULL!	#NULL!	#NULL!	#NULL!	3400	#NULL!	#NULL!	1	#NULL!	#NULL!	0	0	0	0	0	0	0	0	0	0	0	0	0	0	0	2	0	0
828	35	1	2	1	13	0	0	1	2	1	39	1	0	1	#NULL!	#NULL!	10	10	10	#NULL!	#NULL!	#NULL!	#NULL!	#NULL!	#NULL!	3250	#NULL!	#NULL!	1	#NULL!	#NULL!	0	0	0	0	0	0	0	0	0	0	0	0	0	0	0	2	0	0
829	27	1	1	0	13	0	0	1	2	0	35	1	0	1	#NULL!	#NULL!	8	9	9	#NULL!	#NULL!	#NULL!	#NULL!	#NULL!	#NULL!	2250	#NULL!	#NULL!	1	#NULL!	#NULL!	0	0	0	0	0	0	0	0	0	0	0	0	0	0	1	2	0	0
830	27	1	1	0	8	0	0	1	1	0	39	1	0	1	#NULL!	#NULL!	10	10	10	#NULL!	#NULL!	#NULL!	#NULL!	#NULL!	#NULL!	3240	#NULL!	#NULL!	1	#NULL!	#NULL!	0	0	0	0	0	0	0	0	0	0	0	0	0	0	0	2	0	0
831	31	2	2	1	11	0	0	1	2	1	41	1	0	1	#NULL!	#NULL!	10	10	10	#NULL!	#NULL!	#NULL!	#NULL!	#NULL!	#NULL!	4000	#NULL!	#NULL!	1	#NULL!	#NULL!	0	0	0	0	1	0	0	0	0	0	0	0	0	0	0	2	0	1
832	30	3	6	1	14	1	1	1	2	0	38	1	0	1	#NULL!	#NULL!	10	10	10	#NULL!	#NULL!	#NULL!	#NULL!	#NULL!	#NULL!	3000	#NULL!	#NULL!	1	#NULL!	#NULL!	0	0	0	0	0	0	0	0	0	0	0	0	0	0	0	2	0	0
833	35	2	3	0	8	0	0	1	1	1	39	1	0	1	#NULL!	#NULL!	10	10	10	#NULL!	#NULL!	#NULL!	#NULL!	#NULL!	#NULL!	2920	#NULL!	#NULL!	1	#NULL!	#NULL!	1	0	0	0	0	1	0	0	0	0	0	0	0	0	0	2	0	0
834	34	1	5	1	12	0	0	1	2	1	39	1	0	1	#NULL!	#NULL!	10	10	10	#NULL!	#NULL!	#NULL!	#NULL!	#NULL!	#NULL!	3600	#NULL!	#NULL!	1	#NULL!	#NULL!	0	0	0	0	1	0	0	0	0	0	0	0	0	0	0	2	0	0
835	33	2	3	1	13	0	0	1	2	1	38	1	0	1	#NULL!	#NULL!	10	10	10	#NULL!	#NULL!	#NULL!	#NULL!	#NULL!	#NULL!	2750	#NULL!	#NULL!	1	#NULL!	#NULL!	0	0	0	0	0	0	0	1	0	0	0	0	0	0	0	2	0	0
836	31	1	2	1	8	0	0	1	1	1	41	1	0	1	#NULL!	#NULL!	10	10	10	#NULL!	#NULL!	#NULL!	#NULL!	#NULL!	#NULL!	3590	#NULL!	#NULL!	1	#NULL!	#NULL!	0	0	0	0	0	0	0	0	0	0	0	0	0	0	0	2	0	0
837	29	2	2	1	12	0	0	1	2	1	37	1	0	1	#NULL!	#NULL!	10	10	10	#NULL!	#NULL!	#NULL!	#NULL!	#NULL!	#NULL!	3000	#NULL!	#NULL!	1	#NULL!	#NULL!	0	0	0	0	1	0	0	0	0	0	0	0	0	0	0	2	0	0
838	29	1	1	0	11	0	0	1	2	0	39	1	0	1	#NULL!	#NULL!	10	10	10	#NULL!	#NULL!	#NULL!	#NULL!	#NULL!	#NULL!	3350	#NULL!	#NULL!	1	#NULL!	#NULL!	0	0	0	0	0	0	0	0	0	0	0	0	0	0	1	2	0	0
839	44	3	5	1	12	0	0	1	2	0	37	1	0	1	#NULL!	#NULL!	10	10	10	#NULL!	#NULL!	#NULL!	#NULL!	#NULL!	#NULL!	2600	#NULL!	#NULL!	1	#NULL!	#NULL!	0	0	0	0	0	0	0	1	0	0	0	0	0	0	0	2	0	0
840	33	2	4	1	7	0	0	1	2	0	40	1	0	1	#NULL!	#NULL!	10	10	10	#NULL!	#NULL!	#NULL!	#NULL!	#NULL!	#NULL!	4250	#NULL!	#NULL!	1	#NULL!	#NULL!	0	0	0	0	0	0	0	0	0	0	0	0	0	0	0	2	0	1
841	23	2	2	0	0	0	0	2	2	1	40	1	0	1	#NULL!	#NULL!	5	10	10	#NULL!	#NULL!	#NULL!	#NULL!	#NULL!	#NULL!	3350	#NULL!	#NULL!	1	#NULL!	#NULL!	1	0	0	0	0	1	0	1	0	1	0	1	0	0	0	2	1	0
842	29	2	1	0	15	0	0	1	2	0	39	1	0	1	#NULL!	#NULL!	10	10	10	#NULL!	#NULL!	#NULL!	#NULL!	#NULL!	#NULL!	2600	#NULL!	#NULL!	1	#NULL!	#NULL!	0	0	0	0	0	0	0	0	0	0	0	0	0	0	1	2	0	0
843	40	1	4	1	5	1	1	1	2	0	39	1	0	1	#NULL!	#NULL!	10	10	10	#NULL!	#NULL!	#NULL!	#NULL!	#NULL!	#NULL!	3050	#NULL!	#NULL!	1	#NULL!	#NULL!	0	0	0	0	0	0	0	0	0	0	0	0	0	0	0	2	0	0
844	32	3	2	1	6	0	0	1	2	1	39	1	0	1	#NULL!	#NULL!	9	10	10	#NULL!	#NULL!	#NULL!	#NULL!	#NULL!	#NULL!	3750	#NULL!	#NULL!	1	#NULL!	#NULL!	0	0	0	0	0	0	0	0	0	0	0	0	0	0	0	2	0	0
845	24	3	2	1	8	1	1	1	1	0	37	1	0	1	#NULL!	#NULL!	10	10	10	#NULL!	#NULL!	#NULL!	#NULL!	#NULL!	#NULL!	3035	#NULL!	#NULL!	1	#NULL!	#NULL!	0	0	0	0	0	0	0	0	0	0	0	0	0	0	0	2	0	0
846	35	3	4	1	17	0	0	1	2	1	39	1	0	1	#NULL!	#NULL!	8	10	10	#NULL!	#NULL!	#NULL!	#NULL!	#NULL!	#NULL!	3750	#NULL!	#NULL!	1	#NULL!	#NULL!	0	0	0	0	1	0	0	0	0	0	0	0	0	0	1	2	0	0
847	42	4	5	1	12	0	0	1	2	1	39	1	0	1	#NULL!	#NULL!	10	10	10	#NULL!	#NULL!	#NULL!	#NULL!	#NULL!	#NULL!	3450	#NULL!	#NULL!	1	#NULL!	#NULL!	0	0	0	0	0	0	0	0	0	0	0	0	0	0	0	2	0	0
848	33	1	2	1	8	0	0	1	1	1	39	1	0	1	#NULL!	#NULL!	10	10	10	#NULL!	#NULL!	#NULL!	#NULL!	#NULL!	#NULL!	3855	#NULL!	#NULL!	1	#NULL!	#NULL!	1	0	0	0	0	1	0	0	0	0	0	0	0	0	1	2	0	0
849	29	1	1	0	12	0	0	1	2	1	38	1	0	1	#NULL!	#NULL!	10	10	10	#NULL!	#NULL!	#NULL!	#NULL!	#NULL!	#NULL!	3100	#NULL!	#NULL!	1	#NULL!	#NULL!	0	0	0	0	1	0	0	0	0	0	0	0	0	0	1	2	0	0
850	30	3	6	2	11	0	0	1	2	1	40	1	0	1	#NULL!	#NULL!	10	10	10	#NULL!	#NULL!	#NULL!	#NULL!	#NULL!	#NULL!	3300	#NULL!	#NULL!	1	#NULL!	#NULL!	0	0	0	0	0	0	0	0	0	0	0	0	0	0	0	2	0	0
851	36	1	1	0	8	0	0	1	1	0	39	1	0	1	#NULL!	#NULL!	10	10	10	#NULL!	#NULL!	#NULL!	#NULL!	#NULL!	#NULL!	3390	#NULL!	#NULL!	1	#NULL!	#NULL!	0	0	0	0	0	0	0	0	0	0	0	0	0	0	1	2	0	0
852	24	3	1	0	6	0	0	1	2	1	40	1	0	1	#NULL!	#NULL!	10	10	10	#NULL!	#NULL!	#NULL!	#NULL!	#NULL!	#NULL!	2550	#NULL!	#NULL!	1	#NULL!	#NULL!	0	0	0	0	1	0	0	0	0	0	0	0	0	0	0	2	0	0
853	27	1	1	0	7	0	0	1	2	1	39	1	0	1	#NULL!	#NULL!	10	10	10	#NULL!	#NULL!	#NULL!	#NULL!	#NULL!	#NULL!	3250	#NULL!	#NULL!	1	#NULL!	#NULL!	0	0	0	0	1	0	0	0	0	0	0	0	0	0	0	2	0	0
854	29	1	1	0	8	0	0	1	1	1	39	1	0	1	#NULL!	#NULL!	10	10	10	#NULL!	#NULL!	#NULL!	#NULL!	#NULL!	#NULL!	2945	#NULL!	#NULL!	1	#NULL!	#NULL!	0	0	0	0	0	0	0	0	0	0	0	0	0	0	0	2	0	0
855	30	1	2	0	10	0	0	1	2	0	32	1	0	1	#NULL!	#NULL!	5	8	8	#NULL!	#NULL!	#NULL!	#NULL!	#NULL!	#NULL!	1490	#NULL!	#NULL!	1	#NULL!	#NULL!	0	0	0	0	0	0	0	0	0	0	0	0	0	0	0	2	1	0
856	27	2	1	0	12	0	0	1	2	0	39	1	0	1	#NULL!	#NULL!	10	10	10	#NULL!	#NULL!	#NULL!	#NULL!	#NULL!	#NULL!	3400	#NULL!	#NULL!	1	#NULL!	#NULL!	0	0	0	0	0	0	0	0	0	0	0	0	0	0	0	2	0	0
857	29	3	5	1	4	0	0	1	2	1	40	1	0	1	#NULL!	#NULL!	10	10	10	#NULL!	#NULL!	#NULL!	#NULL!	#NULL!	#NULL!	3300	#NULL!	#NULL!	1	#NULL!	#NULL!	0	0	0	0	1	0	0	0	0	0	0	0	0	0	0	2	0	0
858	22	3	1	0	10	0	0	1	2	0	39	1	0	1	#NULL!	#NULL!	9	10	10	#NULL!	#NULL!	#NULL!	#NULL!	#NULL!	#NULL!	3600	#NULL!	#NULL!	1	#NULL!	#NULL!	0	0	0	0	0	0	0	1	0	0	0	0	0	0	0	2	0	0
859	23	3	3	1	9	0	0	1	2	0	40	1	0	1	#NULL!	#NULL!	8	10	10	#NULL!	#NULL!	#NULL!	#NULL!	#NULL!	#NULL!	4350	#NULL!	#NULL!	1	#NULL!	#NULL!	0	0	0	0	0	0	0	0	0	0	0	0	0	0	1	2	0	1
860	42	3	1	0	8	0	0	1	1	0	40	1	0	1	#NULL!	#NULL!	10	10	10	#NULL!	#NULL!	#NULL!	#NULL!	#NULL!	#NULL!	3130	#NULL!	#NULL!	1	#NULL!	#NULL!	0	0	0	0	0	0	0	0	0	0	0	0	0	0	0	2	0	0
861	23	3	2	1	5	1	1	1	2	0	38	1	0	1	#NULL!	#NULL!	10	10	10	#NULL!	#NULL!	#NULL!	#NULL!	#NULL!	#NULL!	3000	#NULL!	#NULL!	1	#NULL!	#NULL!	0	0	0	0	0	0	0	0	0	0	0	0	0	0	0	2	0	0
862	33	3	4	2	5	0	0	1	2	1	39	1	0	1	#NULL!	#NULL!	10	10	10	#NULL!	#NULL!	#NULL!	#NULL!	#NULL!	#NULL!	3900	#NULL!	#NULL!	1	#NULL!	#NULL!	0	0	0	0	0	0	0	0	0	0	0	0	0	0	0	2	0	0
863	32	2	2	1	8	0	0	1	1	1	39	1	0	1	#NULL!	#NULL!	10	10	10	#NULL!	#NULL!	#NULL!	#NULL!	#NULL!	#NULL!	3665	#NULL!	#NULL!	1	#NULL!	#NULL!	0	0	0	0	0	0	0	0	0	0	0	0	0	0	0	2	0	0
864	32	4	3	1	8	0	0	1	2	1	36	1	0	1	#NULL!	#NULL!	10	10	10	#NULL!	#NULL!	#NULL!	#NULL!	#NULL!	#NULL!	2950	#NULL!	#NULL!	1	#NULL!	#NULL!	0	0	0	0	1	0	0	1	0	0	0	0	0	0	0	2	0	0
865	30	1	3	1	8	0	0	1	2	1	39	1	0	1	#NULL!	#NULL!	10	10	#NULL!	#NULL!	#NULL!	#NULL!	#NULL!	#NULL!	#NULL!	3210	#NULL!	#NULL!	1	#NULL!	#NULL!	0	0	0	0	0	0	0	0	0	0	0	0	0	0	0	2	0	0
866	40	2	4	1	8	1	1	1	1	0	37	1	0	1	#NULL!	#NULL!	10	10	10	#NULL!	#NULL!	#NULL!	#NULL!	#NULL!	#NULL!	3150	#NULL!	#NULL!	1	#NULL!	#NULL!	0	0	0	0	0	0	0	0	0	0	0	0	0	0	0	2	0	0
867	33	1	2	1	8	0	0	1	2	1	38	1	0	1	#NULL!	#NULL!	10	10	#NULL!	#NULL!	#NULL!	#NULL!	#NULL!	#NULL!	#NULL!	3380	#NULL!	#NULL!	1	#NULL!	#NULL!	0	0	0	0	0	0	0	0	0	0	0	0	0	0	0	2	0	0
868	38	3	4	2	4	0	0	1	2	1	39	1	0	1	#NULL!	#NULL!	10	10	10	#NULL!	#NULL!	#NULL!	#NULL!	#NULL!	#NULL!	3350	#NULL!	#NULL!	1	#NULL!	#NULL!	0	0	0	0	1	0	0	0	0	0	0	0	0	0	0	2	0	0
869	32	1	1	0	8	0	0	1	1	0	40	1	0	1	#NULL!	#NULL!	10	10	10	#NULL!	#NULL!	#NULL!	#NULL!	#NULL!	#NULL!	2860	#NULL!	#NULL!	1	#NULL!	#NULL!	0	0	0	0	0	0	0	0	0	0	0	0	0	0	0	2	0	0
870	26	2	2	1	12	0	0	1	2	1	39	1	0	1	#NULL!	#NULL!	10	10	10	#NULL!	#NULL!	#NULL!	#NULL!	#NULL!	#NULL!	3650	#NULL!	#NULL!	1	#NULL!	#NULL!	0	0	0	0	1	0	0	0	0	0	0	0	0	0	0	2	0	0
871	25	2	1	0	8	0	0	1	2	1	39	1	0	1	#NULL!	#NULL!	10	10	#NULL!	#NULL!	#NULL!	#NULL!	#NULL!	#NULL!	#NULL!	3520	#NULL!	#NULL!	1	#NULL!	#NULL!	0	0	0	0	0	0	0	0	0	0	0	0	0	0	0	2	0	0
872	27	1	2	1	8	0	0	1	2	1	39	1	0	1	#NULL!	#NULL!	10	10	10	#NULL!	#NULL!	#NULL!	#NULL!	#NULL!	#NULL!	3400	#NULL!	#NULL!	1	#NULL!	#NULL!	0	0	0	0	0	0	0	0	0	0	0	0	0	0	0	2	0	0
873	30	1	3	0	8	0	0	1	1	1	39	1	0	1	#NULL!	#NULL!	10	10	10	#NULL!	#NULL!	#NULL!	#NULL!	#NULL!	#NULL!	3080	#NULL!	#NULL!	1	#NULL!	#NULL!	0	0	0	0	0	0	0	0	0	0	0	0	0	0	0	2	0	0
874	30	2	3	1	16	0	0	1	2	1	39	1	0	1	#NULL!	#NULL!	10	10	10	#NULL!	#NULL!	#NULL!	#NULL!	#NULL!	#NULL!	3750	#NULL!	#NULL!	1	#NULL!	#NULL!	0	0	0	0	1	0	0	0	0	0	0	0	0	0	1	2	0	0
875	27	1	1	0	8	0	0	1	1	1	39	1	0	1	#NULL!	#NULL!	10	10	10	#NULL!	#NULL!	#NULL!	#NULL!	#NULL!	#NULL!	3180	#NULL!	#NULL!	1	#NULL!	#NULL!	1	0	0	0	0	1	0	0	0	0	0	0	0	0	0	2	0	0
876	30	1	2	1	12	0	0	1	2	1	37	1	0	1	#NULL!	#NULL!	10	10	10	#NULL!	#NULL!	#NULL!	#NULL!	#NULL!	#NULL!	3550	#NULL!	#NULL!	1	#NULL!	#NULL!	0	0	0	0	1	0	0	0	0	0	0	0	0	0	1	2	0	0
877	40	3	7	1	14	0	0	1	2	1	37	1	0	1	#NULL!	#NULL!	10	10	10	#NULL!	#NULL!	#NULL!	#NULL!	#NULL!	#NULL!	2800	#NULL!	#NULL!	1	#NULL!	#NULL!	0	0	0	0	1	0	0	0	0	0	0	0	0	0	1	2	0	0
878	28	1	1	0	8	0	0	1	2	1	38	1	0	1	#NULL!	#NULL!	10	10	#NULL!	#NULL!	#NULL!	#NULL!	#NULL!	#NULL!	#NULL!	3370	#NULL!	#NULL!	1	#NULL!	#NULL!	0	0	0	0	0	0	0	0	0	0	0	0	0	0	0	2	0	0
879	27	2	3	0	12	0	0	1	2	0	38	1	0	1	#NULL!	#NULL!	10	10	10	#NULL!	#NULL!	#NULL!	#NULL!	#NULL!	#NULL!	3450	#NULL!	#NULL!	1	#NULL!	#NULL!	0	0	0	0	0	0	0	0	0	0	0	0	0	0	0	2	0	0
880	34	1	3	1	8	0	0	1	1	1	40	1	0	1	#NULL!	#NULL!	10	10	10	#NULL!	#NULL!	#NULL!	#NULL!	#NULL!	#NULL!	3500	#NULL!	#NULL!	1	#NULL!	#NULL!	0	0	0	0	0	0	0	0	0	0	0	0	0	0	0	2	0	0
881	29	1	2	1	8	0	0	1	2	1	40	1	0	1	#NULL!	#NULL!	10	10	#NULL!	#NULL!	#NULL!	#NULL!	#NULL!	#NULL!	#NULL!	2980	#NULL!	#NULL!	1	#NULL!	#NULL!	0	0	0	0	0	0	0	0	0	0	0	0	0	0	0	2	0	0
882	34	2	6	1	15	0	0	1	2	1	40	1	0	1	#NULL!	#NULL!	10	10	10	#NULL!	#NULL!	#NULL!	#NULL!	#NULL!	#NULL!	3800	#NULL!	#NULL!	1	#NULL!	#NULL!	0	0	0	0	1	0	0	0	0	0	0	0	0	0	0	2	0	0
883	32	1	2	1	11	0	0	1	2	1	38	1	0	1	#NULL!	#NULL!	10	10	10	#NULL!	#NULL!	#NULL!	#NULL!	#NULL!	#NULL!	3400	#NULL!	#NULL!	1	#NULL!	#NULL!	0	0	0	0	1	0	0	0	0	0	0	0	0	0	0	2	0	0
884	29	1	4	1	8	1	1	1	1	0	39	1	0	1	#NULL!	#NULL!	10	10	10	#NULL!	#NULL!	#NULL!	#NULL!	#NULL!	#NULL!	3470	#NULL!	#NULL!	1	#NULL!	#NULL!	0	0	0	0	0	0	0	0	0	0	0	0	0	0	0	2	0	0
885	34	1	4	1	8	0	0	1	2	1	39	1	0	1	#NULL!	#NULL!	10	10	#NULL!	#NULL!	#NULL!	#NULL!	#NULL!	#NULL!	#NULL!	3330	#NULL!	#NULL!	1	#NULL!	#NULL!	0	0	0	0	0	0	0	0	0	0	0	0	0	0	0	2	0	0
886	29	3	5	1	8	0	0	1	2	1	39	1	0	1	#NULL!	#NULL!	10	10	#NULL!	#NULL!	#NULL!	#NULL!	#NULL!	#NULL!	#NULL!	3550	#NULL!	#NULL!	1	#NULL!	#NULL!	0	0	0	0	0	0	0	0	0	0	0	0	0	0	0	2	0	0
887	28	1	1	0	8	0	0	1	1	1	39	1	0	1	#NULL!	#NULL!	10	10	10	#NULL!	#NULL!	#NULL!	#NULL!	#NULL!	#NULL!	3660	#NULL!	#NULL!	1	#NULL!	#NULL!	0	0	0	0	0	0	0	0	0	0	0	0	0	0	1	2	0	0
888	29	3	4	0	12	0	0	1	2	1	40	1	0	1	#NULL!	#NULL!	10	10	10	#NULL!	#NULL!	#NULL!	#NULL!	#NULL!	#NULL!	3750	#NULL!	#NULL!	1	#NULL!	#NULL!	0	0	0	0	1	0	0	0	0	0	0	0	0	0	0	2	0	0
889	32	1	3	1	10	0	0	1	2	1	38	1	0	1	#NULL!	#NULL!	10	10	10	#NULL!	#NULL!	#NULL!	#NULL!	#NULL!	#NULL!	3550	#NULL!	#NULL!	1	#NULL!	#NULL!	0	0	0	0	0	0	0	1	0	0	0	0	0	0	0	2	0	0
890	29	2	3	1	9	1	1	1	2	0	38	1	0	1	#NULL!	#NULL!	10	10	10	#NULL!	#NULL!	#NULL!	#NULL!	#NULL!	#NULL!	3150	#NULL!	#NULL!	1	#NULL!	#NULL!	0	0	0	0	0	0	0	0	0	0	0	0	0	0	0	2	0	0
891	40	1	3	1	14	1	1	1	2	0	37	1	0	1	#NULL!	#NULL!	10	10	10	#NULL!	#NULL!	#NULL!	#NULL!	#NULL!	#NULL!	3150	#NULL!	#NULL!	1	#NULL!	#NULL!	0	0	0	0	0	0	0	0	0	0	0	0	0	0	0	2	0	0
892	24	2	1	0	8	0	0	1	2	1	39	1	0	1	#NULL!	#NULL!	8	10	#NULL!	#NULL!	#NULL!	#NULL!	#NULL!	#NULL!	#NULL!	3150	#NULL!	#NULL!	1	#NULL!	#NULL!	0	0	0	0	0	0	0	0	0	0	0	0	0	0	0	2	0	0
893	35	3	4	2	7	0	0	1	2	1	40	1	0	1	#NULL!	#NULL!	10	10	10	#NULL!	#NULL!	#NULL!	#NULL!	#NULL!	#NULL!	3650	#NULL!	#NULL!	1	#NULL!	#NULL!	0	0	0	0	0	0	0	0	0	0	0	0	0	0	0	2	0	0
894	30	1	2	0	8	0	0	1	2	1	39	1	0	1	#NULL!	#NULL!	10	10	#NULL!	#NULL!	#NULL!	#NULL!	#NULL!	#NULL!	#NULL!	3100	#NULL!	#NULL!	1	#NULL!	#NULL!	0	0	0	0	0	0	0	1	0	0	0	0	0	0	0	2	0	0
895	32	2	4	1	8	0	0	1	2	1	39	1	0	1	#NULL!	#NULL!	10	10	#NULL!	#NULL!	#NULL!	#NULL!	#NULL!	#NULL!	#NULL!	3280	#NULL!	#NULL!	1	#NULL!	#NULL!	0	0	0	0	0	0	0	0	0	0	0	0	0	0	0	2	0	0
896	33	2	4	1	8	1	1	1	1	0	39	1	0	1	#NULL!	#NULL!	10	10	10	#NULL!	#NULL!	#NULL!	#NULL!	#NULL!	#NULL!	3730	#NULL!	#NULL!	1	#NULL!	#NULL!	0	0	0	0	0	0	0	0	0	0	0	0	0	0	0	2	0	0
897	33	2	4	1	8	1	1	1	1	0	39	1	0	1	#NULL!	#NULL!	10	10	10	#NULL!	#NULL!	#NULL!	#NULL!	#NULL!	#NULL!	3730	#NULL!	#NULL!	1	#NULL!	#NULL!	0	0	0	0	0	0	0	0	0	0	0	0	0	0	0	2	0	0
898	21	3	1	0	8	0	0	1	2	1	39	1	0	1	#NULL!	#NULL!	10	10	#NULL!	#NULL!	#NULL!	#NULL!	#NULL!	#NULL!	#NULL!	3290	#NULL!	#NULL!	1	#NULL!	#NULL!	0	0	0	0	0	0	0	0	0	0	0	0	0	0	0	2	0	0
899	33	2	3	1	8	0	0	1	1	1	40	1	0	1	#NULL!	#NULL!	10	10	10	#NULL!	#NULL!	#NULL!	#NULL!	#NULL!	#NULL!	3480	#NULL!	#NULL!	1	#NULL!	#NULL!	0	0	0	0	0	0	0	0	0	0	0	0	0	0	1	2	0	0
900	31	1	1	0	11	0	0	1	2	0	39	1	0	1	#NULL!	#NULL!	10	10	10	#NULL!	#NULL!	#NULL!	#NULL!	#NULL!	#NULL!	3700	#NULL!	#NULL!	1	#NULL!	#NULL!	0	0	0	0	0	0	0	0	0	0	0	0	0	0	0	2	0	0
901	30	1	1	0	8	0	0	1	1	0	40	1	0	1	#NULL!	#NULL!	10	10	10	#NULL!	#NULL!	#NULL!	#NULL!	#NULL!	#NULL!	3190	#NULL!	#NULL!	1	#NULL!	#NULL!	0	0	0	0	0	0	0	0	0	0	0	0	0	0	0	2	0	0
902	34	1	6	3	8	1	1	1	1	0	37	1	0	1	#NULL!	#NULL!	10	10	10	#NULL!	#NULL!	#NULL!	#NULL!	#NULL!	#NULL!	3440	#NULL!	#NULL!	1	#NULL!	#NULL!	0	0	0	0	0	0	0	0	0	0	0	0	0	0	0	2	0	0
903	36	2	2	1	8	1	1	1	1	0	39	1	0	1	#NULL!	#NULL!	10	10	10	#NULL!	#NULL!	#NULL!	#NULL!	#NULL!	#NULL!	3420	#NULL!	#NULL!	1	#NULL!	#NULL!	0	0	0	0	0	0	0	0	0	0	0	0	0	0	0	2	0	0
904	33	1	1	0	15	0	0	1	2	0	36	2	1	1	1	#NULL!	10	10	10	10	10	10	#NULL!	#NULL!	#NULL!	2300	2750	#NULL!	1	1	#NULL!	0	0	0	0	0	0	0	1	0	0	0	0	0	0	1	2	0	0
905	26	1	1	0	10	0	0	1	2	1	39	1	0	1	#NULL!	#NULL!	10	10	10	#NULL!	#NULL!	#NULL!	#NULL!	#NULL!	#NULL!	3300	#NULL!	#NULL!	1	#NULL!	#NULL!	0	0	0	0	0	0	0	0	0	0	0	0	0	0	0	2	0	0
906	39	1	2	1	7	0	0	1	2	1	40	1	0	1	#NULL!	#NULL!	10	10	10	#NULL!	#NULL!	#NULL!	#NULL!	#NULL!	#NULL!	2650	#NULL!	#NULL!	1	#NULL!	#NULL!	0	0	0	0	0	0	0	0	0	0	0	0	0	0	0	2	0	0
907	28	1	1	0	14	0	0	1	2	0	39	1	0	1	#NULL!	#NULL!	10	10	10	#NULL!	#NULL!	#NULL!	#NULL!	#NULL!	#NULL!	3350	#NULL!	#NULL!	1	#NULL!	#NULL!	0	0	0	0	0	0	0	0	0	0	0	0	0	0	0	2	0	0
908	26	1	1	0	12	0	0	1	2	0	38	1	0	1	#NULL!	#NULL!	10	10	10	#NULL!	#NULL!	#NULL!	#NULL!	#NULL!	#NULL!	2700	#NULL!	#NULL!	1	#NULL!	#NULL!	0	0	0	0	0	0	0	0	0	0	0	0	0	0	0	2	0	0
909	35	1	3	1	12	0	0	1	2	0	37	1	0	1	#NULL!	#NULL!	10	10	10	#NULL!	#NULL!	#NULL!	#NULL!	#NULL!	#NULL!	3150	#NULL!	#NULL!	1	#NULL!	#NULL!	0	0	0	0	0	0	0	0	0	0	0	0	0	0	0	2	0	0
910	29	1	1	0	10	0	0	1	2	0	38	1	0	1	#NULL!	#NULL!	10	10	10	#NULL!	#NULL!	#NULL!	#NULL!	#NULL!	#NULL!	3600	#NULL!	#NULL!	1	#NULL!	#NULL!	0	0	0	0	0	0	0	0	0	0	0	0	0	0	0	2	0	0
911	31	2	2	0	15	0	0	1	2	1	38	1	0	1	#NULL!	#NULL!	10	10	10	#NULL!	#NULL!	#NULL!	#NULL!	#NULL!	#NULL!	3300	#NULL!	#NULL!	1	#NULL!	#NULL!	0	0	0	0	1	0	0	0	0	0	0	0	0	0	0	2	0	0
912	32	1	1	0	9	0	0	1	2	0	39	1	0	1	#NULL!	#NULL!	10	10	10	#NULL!	#NULL!	#NULL!	#NULL!	#NULL!	#NULL!	2750	#NULL!	#NULL!	1	#NULL!	#NULL!	0	0	0	0	0	0	0	0	0	0	0	0	0	0	0	2	0	0
913	31	2	3	1	12	0	0	1	2	1	39	1	0	1	#NULL!	#NULL!	10	10	10	#NULL!	#NULL!	#NULL!	#NULL!	#NULL!	#NULL!	3500	#NULL!	#NULL!	1	#NULL!	#NULL!	0	0	0	0	0	0	0	0	0	0	0	0	0	0	0	2	0	0
914	26	1	2	0	10	0	0	1	2	1	39	1	0	1	#NULL!	#NULL!	10	10	10	#NULL!	#NULL!	#NULL!	#NULL!	#NULL!	#NULL!	3000	#NULL!	#NULL!	1	#NULL!	#NULL!	0	0	0	0	0	0	0	0	0	0	0	0	0	0	0	2	0	0
915	30	4	3	1	9	0	0	1	2	1	39	1	0	1	#NULL!	#NULL!	10	10	10	#NULL!	#NULL!	#NULL!	#NULL!	#NULL!	#NULL!	3150	#NULL!	#NULL!	1	#NULL!	#NULL!	0	0	0	0	0	0	0	0	0	0	0	0	0	0	0	2	0	0
916	23	1	2	1	6	0	0	1	1	1	40	1	0	1	#NULL!	#NULL!	10	10	10	#NULL!	#NULL!	#NULL!	#NULL!	#NULL!	#NULL!	3380	#NULL!	#NULL!	1	#NULL!	#NULL!	0	0	0	0	0	0	0	0	0	0	0	0	0	0	0	2	0	0
917	40	2	2	1	10	0	0	1	1	1	41	1	0	1	#NULL!	#NULL!	10	10	10	#NULL!	#NULL!	#NULL!	#NULL!	#NULL!	#NULL!	3320	#NULL!	#NULL!	1	#NULL!	#NULL!	0	0	0	0	0	0	0	0	0	0	0	0	0	0	0	2	0	0
918	32	1	2	1	7	0	0	1	1	1	38	1	0	1	#NULL!	#NULL!	10	10	10	#NULL!	#NULL!	#NULL!	#NULL!	#NULL!	#NULL!	3600	#NULL!	#NULL!	1	#NULL!	#NULL!	0	0	0	0	0	0	0	0	0	0	0	0	0	0	0	2	0	0
919	27	1	3	1	7	0	0	1	1	1	40	1	0	1	#NULL!	#NULL!	10	10	10	#NULL!	#NULL!	#NULL!	#NULL!	#NULL!	#NULL!	3570	#NULL!	#NULL!	1	#NULL!	#NULL!	0	0	0	0	0	0	0	0	0	0	0	0	0	0	0	2	0	0
920	29	1	1	0	8	0	0	1	1	1	40	1	0	1	#NULL!	#NULL!	10	10	10	#NULL!	#NULL!	#NULL!	#NULL!	#NULL!	#NULL!	4160	#NULL!	#NULL!	1	#NULL!	#NULL!	0	0	0	0	0	0	0	0	0	0	0	0	0	0	0	2	0	1
921	33	1	2	1	10	0	0	1	1	1	40	1	0	1	#NULL!	#NULL!	10	10	10	#NULL!	#NULL!	#NULL!	#NULL!	#NULL!	#NULL!	4270	#NULL!	#NULL!	1	#NULL!	#NULL!	0	0	0	0	0	0	0	0	0	0	0	0	0	0	0	2	0	1
922	32	1	1	0	10	0	0	1	1	0	39	1	0	1	#NULL!	#NULL!	10	10	10	#NULL!	#NULL!	#NULL!	#NULL!	#NULL!	#NULL!	3390	#NULL!	#NULL!	1	#NULL!	#NULL!	0	0	0	0	0	0	0	0	0	0	0	0	0	0	0	2	0	0
923	25	1	2	0	10	0	0	1	1	0	40	1	0	1	#NULL!	#NULL!	10	10	10	#NULL!	#NULL!	#NULL!	#NULL!	#NULL!	#NULL!	3750	#NULL!	#NULL!	1	#NULL!	#NULL!	0	0	0	0	0	0	0	1	0	0	0	0	0	0	0	2	0	0
924	27	1	1	0	10	0	0	1	1	1	40	1	0	1	#NULL!	#NULL!	10	10	10	#NULL!	#NULL!	#NULL!	#NULL!	#NULL!	#NULL!	3130	#NULL!	#NULL!	1	#NULL!	#NULL!	0	0	0	0	0	0	0	0	0	0	0	0	0	0	0	2	0	0
925	34	1	4	1	9	0	0	1	1	1	37	1	0	1	#NULL!	#NULL!	10	10	10	#NULL!	#NULL!	#NULL!	#NULL!	#NULL!	#NULL!	2900	#NULL!	#NULL!	1	#NULL!	#NULL!	1	0	0	0	0	1	0	0	0	0	0	0	0	0	0	2	0	0
926	26	1	2	0	9	0	0	1	1	1	39	1	0	1	#NULL!	#NULL!	10	10	10	#NULL!	#NULL!	#NULL!	#NULL!	#NULL!	#NULL!	2850	#NULL!	#NULL!	1	#NULL!	#NULL!	0	0	0	0	0	0	0	0	0	0	0	0	0	0	0	2	0	0
927	32	1	2	1	9	1	1	1	1	0	39	1	0	1	#NULL!	#NULL!	10	10	10	#NULL!	#NULL!	#NULL!	#NULL!	#NULL!	#NULL!	3500	#NULL!	#NULL!	1	#NULL!	#NULL!	0	0	0	0	0	0	0	0	0	0	0	0	0	0	0	2	0	0
928	30	1	3	1	9	0	0	1	1	1	39	1	0	1	#NULL!	#NULL!	10	10	10	#NULL!	#NULL!	#NULL!	#NULL!	#NULL!	#NULL!	2960	#NULL!	#NULL!	1	#NULL!	#NULL!	0	0	0	0	0	0	0	0	0	0	0	0	0	0	0	2	0	0
929	33	3	2	1	9	1	1	1	1	0	38	1	0	1	#NULL!	#NULL!	10	10	10	#NULL!	#NULL!	#NULL!	#NULL!	#NULL!	#NULL!	4020	#NULL!	#NULL!	1	#NULL!	#NULL!	0	0	0	0	0	0	0	0	0	0	0	0	0	0	1	2	0	1
930	36	4	5	2	9	1	1	1	1	0	36	1	0	1	#NULL!	#NULL!	10	10	10	#NULL!	#NULL!	#NULL!	#NULL!	#NULL!	#NULL!	3150	#NULL!	#NULL!	1	#NULL!	#NULL!	0	0	0	0	0	0	0	0	0	0	0	0	0	0	0	2	0	0
931	27	1	1	0	9	0	0	1	1	1	41	1	0	1	#NULL!	#NULL!	10	10	10	#NULL!	#NULL!	#NULL!	#NULL!	#NULL!	#NULL!	3410	#NULL!	#NULL!	1	#NULL!	#NULL!	0	0	0	0	0	0	0	0	0	0	0	0	0	0	0	2	0	0
932	30	1	1	0	9	0	0	1	1	1	39	1	0	1	#NULL!	#NULL!	10	10	10	#NULL!	#NULL!	#NULL!	#NULL!	#NULL!	#NULL!	3200	#NULL!	#NULL!	1	#NULL!	#NULL!	0	0	0	0	0	0	0	0	0	0	0	0	0	0	0	2	0	0
933	31	1	2	0	10	0	0	1	1	1	39	1	0	1	#NULL!	#NULL!	10	10	10	#NULL!	#NULL!	#NULL!	#NULL!	#NULL!	#NULL!	3330	#NULL!	#NULL!	1	#NULL!	#NULL!	0	0	0	0	0	0	0	0	0	0	0	0	0	0	0	2	0	0
934	31	2	4	2	10	0	0	1	1	1	38	1	0	1	#NULL!	#NULL!	10	10	10	#NULL!	#NULL!	#NULL!	#NULL!	#NULL!	#NULL!	3580	#NULL!	#NULL!	1	#NULL!	#NULL!	0	0	0	0	0	0	0	0	0	0	0	0	0	1	0	2	0	0
935	25	4	2	1	8	0	0	1	2	1	38	1	0	1	#NULL!	#NULL!	10	10	10	#NULL!	#NULL!	#NULL!	#NULL!	#NULL!	#NULL!	3360	#NULL!	#NULL!	1	#NULL!	#NULL!	0	0	0	0	0	0	0	0	0	0	0	0	0	0	0	2	0	0
936	31	1	5	1	9	0	0	1	2	1	37	1	0	1	#NULL!	#NULL!	10	10	10	#NULL!	#NULL!	#NULL!	#NULL!	#NULL!	#NULL!	2970	#NULL!	#NULL!	1	#NULL!	#NULL!	0	0	0	0	0	0	0	0	0	0	0	0	0	0	0	2	0	0
937	30	3	2	1	6	1	1	1	2	0	34	1	0	1	#NULL!	#NULL!	10	10	10	#NULL!	#NULL!	#NULL!	#NULL!	#NULL!	#NULL!	1995	#NULL!	#NULL!	1	#NULL!	#NULL!	0	0	0	0	0	0	0	0	0	0	0	0	0	0	0	2	0	0
938	35	2	6	3	4	0	0	1	2	1	41	1	0	1	#NULL!	#NULL!	10	10	10	#NULL!	#NULL!	#NULL!	#NULL!	#NULL!	#NULL!	4080	#NULL!	#NULL!	1	#NULL!	#NULL!	0	0	0	0	0	0	0	0	0	0	0	0	0	0	0	2	0	1
939	38	3	4	2	4	0	0	1	2	1	31	1	0	1	#NULL!	#NULL!	10	10	10	#NULL!	#NULL!	#NULL!	#NULL!	#NULL!	#NULL!	1830	#NULL!	#NULL!	1	#NULL!	#NULL!	0	0	0	0	0	0	0	0	0	0	0	0	0	0	0	2	0	0
940	25	2	4	1	5	0	0	1	2	1	40	1	0	1	#NULL!	#NULL!	10	10	10	#NULL!	#NULL!	#NULL!	#NULL!	#NULL!	#NULL!	3810	#NULL!	#NULL!	1	#NULL!	#NULL!	0	0	0	0	0	0	0	0	0	0	0	0	0	0	0	2	0	0
941	38	1	3	1	12	1	1	1	2	0	38	1	0	1	#NULL!	#NULL!	10	10	10	#NULL!	#NULL!	#NULL!	#NULL!	#NULL!	#NULL!	3150	#NULL!	#NULL!	1	#NULL!	#NULL!	0	0	0	0	0	0	0	0	0	0	0	0	0	0	0	2	0	0
942	22	2	3	1	10	0	0	1	2	1	40	1	0	1	#NULL!	#NULL!	10	10	10	#NULL!	#NULL!	#NULL!	#NULL!	#NULL!	#NULL!	3720	#NULL!	#NULL!	1	#NULL!	#NULL!	0	0	0	0	0	0	0	0	0	0	0	0	0	0	0	2	0	0
943	26	2	1	0	13	0	0	1	1	1	39	1	0	1	#NULL!	#NULL!	10	10	10	#NULL!	#NULL!	#NULL!	#NULL!	#NULL!	#NULL!	3890	#NULL!	#NULL!	1	#NULL!	#NULL!	0	0	0	0	0	0	0	0	0	0	0	0	0	0	0	2	0	0
944	25	3	3	2	3	0	0	1	2	1	39	1	0	1	#NULL!	#NULL!	10	10	10	#NULL!	#NULL!	#NULL!	#NULL!	#NULL!	#NULL!	3510	#NULL!	#NULL!	1	#NULL!	#NULL!	0	0	0	0	0	0	0	0	0	0	0	0	0	0	0	2	0	0
945	28	2	3	1	4	0	0	1	2	1	41	1	0	1	#NULL!	#NULL!	10	10	10	#NULL!	#NULL!	#NULL!	#NULL!	#NULL!	#NULL!	3605	#NULL!	#NULL!	1	#NULL!	#NULL!	0	0	0	0	0	0	0	0	0	0	0	0	0	0	0	2	0	0
946	29	3	3	2	8	0	0	1	2	1	39	1	0	1	#NULL!	#NULL!	10	10	#NULL!	#NULL!	#NULL!	#NULL!	#NULL!	#NULL!	#NULL!	2900	#NULL!	#NULL!	1	#NULL!	#NULL!	0	0	0	0	0	0	0	1	0	0	0	0	0	0	0	2	0	0
947	38	1	2	1	8	0	0	1	2	1	41	1	0	1	#NULL!	#NULL!	10	10	#NULL!	#NULL!	#NULL!	#NULL!	#NULL!	#NULL!	#NULL!	3690	#NULL!	#NULL!	1	#NULL!	#NULL!	0	0	0	0	0	0	0	0	0	0	0	0	0	0	0	2	0	0
948	31	2	2	0	8	0	0	1	2	0	39	1	0	1	#NULL!	#NULL!	10	10	#NULL!	#NULL!	#NULL!	#NULL!	#NULL!	#NULL!	#NULL!	2950	#NULL!	#NULL!	1	#NULL!	#NULL!	0	0	0	0	0	0	0	0	0	0	0	0	0	0	0	2	0	0
949	33	2	4	1	8	1	1	1	2	0	38	1	0	1	#NULL!	#NULL!	10	10	#NULL!	#NULL!	#NULL!	#NULL!	#NULL!	#NULL!	#NULL!	3620	#NULL!	#NULL!	1	#NULL!	#NULL!	0	1	0	0	0	0	0	0	0	0	0	0	0	0	0	2	0	0
950	33	1	5	1	8	1	1	1	2	0	38	1	0	1	#NULL!	#NULL!	10	10	#NULL!	#NULL!	#NULL!	#NULL!	#NULL!	#NULL!	#NULL!	3240	#NULL!	#NULL!	1	#NULL!	#NULL!	0	1	0	0	0	0	0	0	0	0	0	0	0	0	0	2	0	0
951	30	1	1	0	8	0	0	1	2	1	38	1	0	1	#NULL!	#NULL!	10	10	#NULL!	#NULL!	#NULL!	#NULL!	#NULL!	#NULL!	#NULL!	3180	#NULL!	#NULL!	1	#NULL!	#NULL!	0	0	0	0	0	0	0	0	0	0	0	0	0	0	0	2	0	0
952	34	1	4	1	8	0	0	1	2	1	39	1	0	1	#NULL!	#NULL!	10	10	#NULL!	#NULL!	#NULL!	#NULL!	#NULL!	#NULL!	#NULL!	3660	#NULL!	#NULL!	1	#NULL!	#NULL!	0	0	0	0	0	0	0	0	0	0	0	0	0	0	0	2	0	0
953	39	1	6	1	8	1	1	1	2	0	38	1	0	1	#NULL!	#NULL!	10	10	#NULL!	#NULL!	#NULL!	#NULL!	#NULL!	#NULL!	#NULL!	2980	#NULL!	#NULL!	1	#NULL!	#NULL!	0	0	0	0	0	0	0	0	0	0	0	0	0	0	1	2	0	0
954	31	1	3	1	8	1	1	1	2	0	39	1	0	1	#NULL!	#NULL!	10	10	#NULL!	#NULL!	#NULL!	#NULL!	#NULL!	#NULL!	#NULL!	3380	#NULL!	#NULL!	1	#NULL!	#NULL!	0	0	0	0	0	0	0	0	0	0	0	0	0	0	0	2	0	0
955	20	3	1	0	9	0	0	1	2	1	41	1	0	1	#NULL!	#NULL!	10	10	10	#NULL!	#NULL!	#NULL!	#NULL!	#NULL!	#NULL!	4060	#NULL!	#NULL!	1	#NULL!	#NULL!	0	0	0	0	0	0	0	0	0	0	0	0	0	0	0	2	0	1
956	36	3	3	1	10	1	1	1	2	1	37	1	0	1	#NULL!	#NULL!	10	10	10	#NULL!	#NULL!	#NULL!	#NULL!	#NULL!	#NULL!	2630	#NULL!	#NULL!	1	#NULL!	#NULL!	0	0	0	0	0	0	0	0	0	0	0	0	0	0	0	2	0	0
957	30	1	1	0	8	0	0	1	2	1	37	1	0	1	#NULL!	#NULL!	10	10	#NULL!	#NULL!	#NULL!	#NULL!	#NULL!	#NULL!	#NULL!	2400	#NULL!	#NULL!	1	#NULL!	#NULL!	0	0	0	0	0	0	0	0	0	0	0	0	0	0	0	2	0	0
958	30	1	1	0	11	0	0	1	2	1	40	1	0	1	#NULL!	#NULL!	9	10	10	#NULL!	#NULL!	#NULL!	#NULL!	#NULL!	#NULL!	3780	#NULL!	#NULL!	1	#NULL!	#NULL!	0	0	0	0	0	0	0	0	0	0	0	0	0	0	0	2	0	0
959	40	3	3	1	15	0	0	1	2	1	39	1	0	1	#NULL!	#NULL!	9	10	10	#NULL!	#NULL!	#NULL!	#NULL!	#NULL!	#NULL!	3590	#NULL!	#NULL!	1	#NULL!	#NULL!	0	0	0	0	1	0	0	0	0	0	0	0	0	0	1	2	0	0
960	28	2	2	0	15	0	0	1	2	1	41	1	0	1	#NULL!	#NULL!	9	10	10	#NULL!	#NULL!	#NULL!	#NULL!	#NULL!	#NULL!	3720	#NULL!	#NULL!	1	#NULL!	#NULL!	0	0	0	0	0	0	0	0	0	0	0	0	0	0	0	2	0	0
961	28	3	5	1	16	1	1	1	2	0	39	1	0	1	#NULL!	#NULL!	9	10	10	#NULL!	#NULL!	#NULL!	#NULL!	#NULL!	#NULL!	3320	#NULL!	#NULL!	1	#NULL!	#NULL!	0	0	0	0	0	0	0	0	0	0	0	0	0	0	0	2	0	0
962	27	1	1	0	18	0	0	1	2	1	40	1	0	1	#NULL!	#NULL!	9	10	10	#NULL!	#NULL!	#NULL!	#NULL!	#NULL!	#NULL!	3750	#NULL!	#NULL!	1	#NULL!	#NULL!	1	0	0	0	0	1	0	0	0	0	0	0	0	0	0	2	0	0
963	36	1	4	1	12	1	1	1	2	0	38	1	0	1	#NULL!	#NULL!	9	10	10	#NULL!	#NULL!	#NULL!	#NULL!	#NULL!	#NULL!	3400	#NULL!	#NULL!	1	#NULL!	#NULL!	0	0	0	0	0	0	0	0	0	0	0	0	0	0	0	2	0	0
964	19	3	2	0	14	0	0	1	2	1	40	1	0	1	#NULL!	#NULL!	9	10	10	#NULL!	#NULL!	#NULL!	#NULL!	#NULL!	#NULL!	2980	#NULL!	#NULL!	1	#NULL!	#NULL!	0	0	0	0	0	0	0	0	0	0	0	0	0	0	0	2	0	0
965	34	1	3	1	13	0	0	1	2	1	38	1	0	1	#NULL!	#NULL!	9	10	10	#NULL!	#NULL!	#NULL!	#NULL!	#NULL!	#NULL!	3180	#NULL!	#NULL!	1	#NULL!	#NULL!	0	0	0	0	1	0	0	0	0	0	0	0	0	0	1	2	0	0
966	25	2	1	0	17	0	0	1	2	0	40	1	0	1	#NULL!	#NULL!	9	10	10	#NULL!	#NULL!	#NULL!	#NULL!	#NULL!	#NULL!	3870	#NULL!	#NULL!	1	#NULL!	#NULL!	0	0	0	0	0	1	0	0	0	0	0	0	0	0	0	2	0	0
967	26	2	3	1	12	0	0	1	2	1	38	1	0	1	#NULL!	#NULL!	9	10	10	#NULL!	#NULL!	#NULL!	#NULL!	#NULL!	#NULL!	3000	#NULL!	#NULL!	1	#NULL!	#NULL!	0	0	0	0	0	0	0	0	0	0	0	0	0	0	0	2	0	0
968	27	1	1	0	9	0	0	1	2	1	38	1	0	1	#NULL!	#NULL!	9	10	10	#NULL!	#NULL!	#NULL!	#NULL!	#NULL!	#NULL!	2550	#NULL!	#NULL!	1	#NULL!	#NULL!	1	0	0	0	0	1	0	0	0	0	0	0	0	0	0	2	0	0
969	33	1	4	1	13	0	0	1	2	1	40	1	0	1	#NULL!	#NULL!	9	10	10	#NULL!	#NULL!	#NULL!	#NULL!	#NULL!	#NULL!	3500	#NULL!	#NULL!	1	#NULL!	#NULL!	0	0	0	0	0	0	0	0	0	0	0	0	0	0	0	2	0	0
970	33	2	3	1	8	0	0	1	2	1	39	1	0	1	#NULL!	#NULL!	7	8	9	#NULL!	#NULL!	#NULL!	#NULL!	#NULL!	#NULL!	3300	#NULL!	#NULL!	1	#NULL!	#NULL!	0	0	0	0	0	0	0	0	0	0	0	0	0	0	0	2	0	0
971	29	1	2	0	13	0	0	1	2	1	38	1	0	1	#NULL!	#NULL!	10	10	10	#NULL!	#NULL!	#NULL!	#NULL!	#NULL!	#NULL!	3550	#NULL!	#NULL!	1	#NULL!	#NULL!	0	0	0	0	1	0	0	0	0	0	0	0	0	0	0	2	0	0
972	22	2	1	0	12	0	0	1	2	1	38	1	0	1	#NULL!	#NULL!	10	10	10	#NULL!	#NULL!	#NULL!	#NULL!	#NULL!	#NULL!	2850	#NULL!	#NULL!	1	#NULL!	#NULL!	0	0	0	0	0	0	0	0	0	0	0	0	0	0	0	2	0	0
973	26	3	2	0	10	0	0	1	2	0	41	1	0	1	#NULL!	#NULL!	10	10	10	#NULL!	#NULL!	#NULL!	#NULL!	#NULL!	#NULL!	3650	#NULL!	#NULL!	1	#NULL!	#NULL!	0	0	0	0	0	0	0	0	0	0	0	0	0	0	0	2	0	0
974	31	2	1	0	16	0	0	1	2	1	40	1	0	1	#NULL!	#NULL!	10	10	10	#NULL!	#NULL!	#NULL!	#NULL!	#NULL!	#NULL!	3750	#NULL!	#NULL!	1	#NULL!	#NULL!	0	0	0	0	1	0	0	0	0	0	0	0	0	0	0	2	0	0
975	32	1	2	1	9	0	0	1	2	1	40	1	0	1	#NULL!	#NULL!	10	10	10	#NULL!	#NULL!	#NULL!	#NULL!	#NULL!	#NULL!	3800	#NULL!	#NULL!	1	#NULL!	#NULL!	0	0	0	0	0	0	0	0	0	0	0	0	0	0	0	2	0	0
976	26	2	1	0	17	0	0	1	2	1	40	1	0	1	#NULL!	#NULL!	10	10	10	#NULL!	#NULL!	#NULL!	#NULL!	#NULL!	#NULL!	3600	#NULL!	#NULL!	1	#NULL!	#NULL!	0	0	0	0	1	0	0	0	0	0	0	0	0	0	0	2	0	0
977	27	2	1	0	12	0	0	1	2	1	37	1	0	1	#NULL!	#NULL!	10	10	10	#NULL!	#NULL!	#NULL!	#NULL!	#NULL!	#NULL!	3000	#NULL!	#NULL!	1	#NULL!	#NULL!	0	0	0	0	1	0	0	1	0	0	0	0	0	0	0	2	0	0
978	27	2	1	0	11	0	0	1	2	1	39	1	0	1	#NULL!	#NULL!	10	10	10	#NULL!	#NULL!	#NULL!	#NULL!	#NULL!	#NULL!	3250	#NULL!	#NULL!	1	#NULL!	#NULL!	0	0	0	0	0	0	0	0	0	0	0	0	0	0	0	2	0	0
979	27	1	2	1	10	0	0	1	2	1	37	1	0	1	#NULL!	#NULL!	10	10	10	#NULL!	#NULL!	#NULL!	#NULL!	#NULL!	#NULL!	3300	#NULL!	#NULL!	1	#NULL!	#NULL!	0	0	0	0	0	0	0	0	0	0	0	0	0	0	0	2	0	0
980	41	2	5	2	5	2	1	1	2	0	38	1	0	1	#NULL!	#NULL!	10	10	10	#NULL!	#NULL!	#NULL!	#NULL!	#NULL!	#NULL!	3700	#NULL!	#NULL!	1	#NULL!	#NULL!	0	0	0	0	0	0	0	0	0	0	0	0	0	0	0	2	0	0
981	32	1	4	2	13	1	1	1	2	0	38	1	0	1	#NULL!	#NULL!	10	10	10	#NULL!	#NULL!	#NULL!	#NULL!	#NULL!	#NULL!	3250	#NULL!	#NULL!	1	#NULL!	#NULL!	0	0	0	0	0	0	0	0	0	0	0	0	0	0	0	2	0	0
982	26	3	2	1	12	0	0	1	2	1	40	1	0	1	#NULL!	#NULL!	10	10	10	#NULL!	#NULL!	#NULL!	#NULL!	#NULL!	#NULL!	3690	#NULL!	#NULL!	1	#NULL!	#NULL!	0	0	0	0	0	0	0	0	0	0	0	0	0	0	0	2	0	0
983	28	3	1	0	10	0	0	1	2	0	40	1	0	1	#NULL!	#NULL!	10	10	10	#NULL!	#NULL!	#NULL!	#NULL!	#NULL!	#NULL!	3900	#NULL!	#NULL!	1	#NULL!	#NULL!	0	0	0	0	0	0	0	0	0	0	0	0	0	0	1	2	0	0
984	30	3	2	1	14	1	1	1	2	0	39	1	0	1	#NULL!	#NULL!	10	10	10	#NULL!	#NULL!	#NULL!	#NULL!	#NULL!	#NULL!	4220	#NULL!	#NULL!	1	#NULL!	#NULL!	0	0	0	0	0	0	0	0	0	0	0	0	0	0	0	2	0	1
985	31	3	5	1	9	1	1	1	1	0	38	1	0	1	#NULL!	#NULL!	10	10	10	#NULL!	#NULL!	#NULL!	#NULL!	#NULL!	#NULL!	3350	#NULL!	#NULL!	1	#NULL!	#NULL!	0	0	0	0	0	0	0	0	0	0	0	0	0	0	0	2	0	0
986	24	4	1	0	9	0	0	1	1	1	39	1	0	1	#NULL!	#NULL!	10	10	10	#NULL!	#NULL!	#NULL!	#NULL!	#NULL!	#NULL!	3450	#NULL!	#NULL!	1	#NULL!	#NULL!	0	0	0	0	0	0	0	0	0	0	0	0	0	0	0	2	0	0
987	24	4	1	0	9	0	0	1	1	1	39	1	0	1	#NULL!	#NULL!	10	10	10	#NULL!	#NULL!	#NULL!	#NULL!	#NULL!	#NULL!	3450	#NULL!	#NULL!	1	#NULL!	#NULL!	0	0	0	0	0	0	0	0	0	0	0	0	0	0	0	2	0	0
988	29	1	1	0	9	0	0	1	1	1	40	1	0	1	#NULL!	#NULL!	10	10	10	#NULL!	#NULL!	#NULL!	#NULL!	#NULL!	#NULL!	3580	#NULL!	#NULL!	1	#NULL!	#NULL!	0	0	0	0	0	0	0	0	0	0	0	0	0	0	0	2	0	0
989	28	2	2	1	10	0	0	1	1	1	40	1	0	1	#NULL!	#NULL!	10	10	10	#NULL!	#NULL!	#NULL!	#NULL!	#NULL!	#NULL!	2560	#NULL!	#NULL!	1	#NULL!	#NULL!	0	0	0	0	0	0	0	0	0	0	0	0	0	0	0	2	0	0
990	32	1	2	0	10	0	0	1	1	1	39	1	0	1	#NULL!	#NULL!	10	10	10	#NULL!	#NULL!	#NULL!	#NULL!	#NULL!	#NULL!	3560	#NULL!	#NULL!	1	#NULL!	#NULL!	0	0	0	0	0	0	1	1	0	0	0	0	0	0	1	2	0	0
991	33	2	1	0	11	0	0	1	1	0	40	1	0	1	#NULL!	#NULL!	10	10	10	#NULL!	#NULL!	#NULL!	#NULL!	#NULL!	#NULL!	2980	#NULL!	#NULL!	1	#NULL!	#NULL!	0	0	0	0	0	0	0	0	0	0	0	0	0	0	1	2	0	0
992	30	2	2	0	10	0	0	1	1	0	38	2	1	1	1	#NULL!	10	10	10	10	10	10	#NULL!	#NULL!	#NULL!	3025	2535	#NULL!	1	1	#NULL!	0	0	0	0	0	0	0	0	0	0	0	0	0	0	0	2	0	0
993	23	2	1	0	10	0	0	1	1	1	40	1	0	1	#NULL!	#NULL!	10	10	10	#NULL!	#NULL!	#NULL!	#NULL!	#NULL!	#NULL!	3255	#NULL!	#NULL!	1	#NULL!	#NULL!	0	0	0	0	0	0	0	0	0	0	0	0	0	0	0	2	0	0
994	40	2	3	1	10	0	0	1	1	1	40	1	0	1	#NULL!	#NULL!	10	10	10	#NULL!	#NULL!	#NULL!	#NULL!	#NULL!	#NULL!	2980	#NULL!	#NULL!	1	#NULL!	#NULL!	0	0	0	0	0	0	0	0	0	0	0	0	0	0	0	2	0	0
995	33	2	3	0	10	0	0	1	1	1	37	1	0	1	#NULL!	#NULL!	10	10	10	#NULL!	#NULL!	#NULL!	#NULL!	#NULL!	#NULL!	3520	#NULL!	#NULL!	1	#NULL!	#NULL!	0	0	0	0	0	0	0	0	0	0	0	0	0	0	0	2	0	0
996	32	2	1	0	10	0	0	1	1	1	38	1	0	1	#NULL!	#NULL!	10	10	10	#NULL!	#NULL!	#NULL!	#NULL!	#NULL!	#NULL!	3020	#NULL!	#NULL!	1	#NULL!	#NULL!	0	0	0	0	0	0	0	0	0	0	0	0	0	0	0	2	0	0
997	22	1	1	0	14	0	0	1	2	0	41	1	0	1	#NULL!	#NULL!	10	10	10	#NULL!	#NULL!	#NULL!	#NULL!	#NULL!	#NULL!	3450	#NULL!	#NULL!	1	#NULL!	#NULL!	0	0	0	0	0	0	0	0	0	0	0	0	0	0	0	2	0	0
998	28	2	1	0	10	0	0	1	1	1	40	1	0	1	#NULL!	#NULL!	10	10	10	#NULL!	#NULL!	#NULL!	#NULL!	#NULL!	#NULL!	3960	#NULL!	#NULL!	1	#NULL!	#NULL!	0	0	0	0	0	0	0	0	0	0	0	0	0	0	0	2	0	0
999	31	1	3	1	10	1	1	1	2	0	39	1	0	1	#NULL!	#NULL!	10	10	10	#NULL!	#NULL!	#NULL!	#NULL!	#NULL!	#NULL!	3460	#NULL!	#NULL!	1	#NULL!	#NULL!	0	0	0	0	0	0	0	0	0	0	0	0	0	0	1	2	0	0
1000	28	2	1	0	10	0	0	1	1	1	40	1	0	1	#NULL!	#NULL!	10	10	10	#NULL!	#NULL!	#NULL!	#NULL!	#NULL!	#NULL!	3310	#NULL!	#NULL!	1	#NULL!	#NULL!	0	0	0	0	0	0	0	0	0	0	0	0	0	0	0	2	0	0
1001	25	3	3	0	9	0	0	1	2	1	39	1	0	1	#NULL!	#NULL!	10	10	10	#NULL!	#NULL!	#NULL!	#NULL!	#NULL!	#NULL!	3340	#NULL!	#NULL!	1	#NULL!	#NULL!	0	0	0	0	0	0	0	0	0	0	0	0	0	0	0	2	0	0
1002	33	3	4	1	13	1	1	1	2	0	38	1	0	1	#NULL!	#NULL!	10	10	10	#NULL!	#NULL!	#NULL!	#NULL!	#NULL!	#NULL!	3520	#NULL!	#NULL!	1	#NULL!	#NULL!	0	0	0	0	0	0	0	0	0	0	0	0	0	0	0	2	0	0
1003	32	1	3	1	10	1	1	1	1	0	38	1	0	1	#NULL!	#NULL!	10	10	10	#NULL!	#NULL!	#NULL!	#NULL!	#NULL!	#NULL!	3600	#NULL!	#NULL!	1	#NULL!	#NULL!	0	0	0	0	0	0	0	0	0	0	0	0	0	0	0	2	0	0
1004	30	1	1	0	10	0	0	1	2	0	38	1	0	1	#NULL!	#NULL!	10	10	10	#NULL!	#NULL!	#NULL!	#NULL!	#NULL!	#NULL!	2700	#NULL!	#NULL!	1	#NULL!	#NULL!	0	0	0	0	0	0	0	0	0	0	0	0	0	0	0	2	0	0
1005	28	1	1	0	14	0	0	1	2	0	39	1	0	1	#NULL!	#NULL!	10	10	10	#NULL!	#NULL!	#NULL!	#NULL!	#NULL!	#NULL!	3080	#NULL!	#NULL!	1	#NULL!	#NULL!	0	0	0	0	0	0	0	0	0	0	0	0	0	0	0	2	0	0
1006	32	3	6	2	10	0	0	1	2	1	35	1	0	1	#NULL!	#NULL!	10	10	10	#NULL!	#NULL!	#NULL!	#NULL!	#NULL!	#NULL!	2500	#NULL!	#NULL!	1	#NULL!	#NULL!	0	0	0	0	0	0	0	0	0	0	0	0	0	0	1	2	0	0
1007	31	1	2	0	10	0	0	1	2	1	40	1	0	1	#NULL!	#NULL!	10	10	10	#NULL!	#NULL!	#NULL!	#NULL!	#NULL!	#NULL!	3890	#NULL!	#NULL!	1	#NULL!	#NULL!	0	0	0	0	0	0	0	0	0	0	0	0	0	0	0	2	0	0
1008	36	1	4	1	10	0	0	1	1	1	41	1	0	1	#NULL!	#NULL!	10	10	10	#NULL!	#NULL!	#NULL!	#NULL!	#NULL!	#NULL!	3950	#NULL!	#NULL!	1	#NULL!	#NULL!	0	0	0	0	0	0	0	0	0	0	0	0	0	0	0	2	0	0
1009	26	3	1	0	12	0	0	1	2	0	40	1	0	1	#NULL!	#NULL!	10	10	10	#NULL!	#NULL!	#NULL!	#NULL!	#NULL!	#NULL!	3400	#NULL!	#NULL!	1	#NULL!	#NULL!	0	0	0	0	0	0	0	0	0	0	0	0	0	0	1	2	0	0
1010	35	2	2	1	10	0	0	1	1	1	40	1	0	1	#NULL!	#NULL!	10	10	10	#NULL!	#NULL!	#NULL!	#NULL!	#NULL!	#NULL!	3420	#NULL!	#NULL!	1	#NULL!	#NULL!	0	0	0	0	0	0	0	0	0	0	0	0	0	0	1	2	0	0
1011	35	2	4	1	10	1	1	1	1	0	35	2	1	1	1	#NULL!	10	10	10	10	10	10	#NULL!	#NULL!	#NULL!	2600	2340	#NULL!	1	1	#NULL!	0	0	0	0	0	0	0	0	0	0	0	0	0	0	0	2	0	0
1012	29	2	3	0	10	0	0	1	1	1	38	1	0	1	#NULL!	#NULL!	10	10	10	#NULL!	#NULL!	#NULL!	#NULL!	#NULL!	#NULL!	3180	#NULL!	#NULL!	1	#NULL!	#NULL!	0	0	0	0	0	0	0	0	0	0	0	0	0	0	0	2	0	0
1013	31	2	3	0	10	0	0	1	1	0	35	1	0	1	#NULL!	#NULL!	10	10	10	#NULL!	#NULL!	#NULL!	#NULL!	#NULL!	#NULL!	1540	#NULL!	#NULL!	1	#NULL!	#NULL!	0	0	0	0	0	0	0	1	0	0	0	0	0	0	0	2	0	0
1014	26	1	1	0	11	0	0	1	2	1	38	1	0	1	#NULL!	#NULL!	9	10	10	#NULL!	#NULL!	#NULL!	#NULL!	#NULL!	#NULL!	2350	#NULL!	#NULL!	1	#NULL!	#NULL!	0	0	0	0	1	0	0	0	0	0	0	0	0	0	0	2	0	0
1015	29	2	2	1	8	0	0	1	2	1	38	1	0	1	#NULL!	#NULL!	9	10	10	#NULL!	#NULL!	#NULL!	#NULL!	#NULL!	#NULL!	3400	#NULL!	#NULL!	1	#NULL!	#NULL!	0	0	0	0	0	0	0	0	0	0	0	0	0	0	0	2	0	0
1016	28	1	1	0	11	0	0	1	2	0	38	1	0	1	#NULL!	#NULL!	2	8	8	#NULL!	#NULL!	#NULL!	#NULL!	#NULL!	#NULL!	2580	#NULL!	#NULL!	1	#NULL!	#NULL!	0	0	0	0	0	0	0	0	0	0	0	0	0	0	0	2	0	0
1017	35	2	2	1	10	1	1	1	1	0	38	1	0	1	#NULL!	#NULL!	10	10	10	#NULL!	#NULL!	#NULL!	#NULL!	#NULL!	#NULL!	3590	#NULL!	#NULL!	1	#NULL!	#NULL!	0	0	0	0	0	0	0	0	0	0	0	0	0	0	0	2	0	0
1018	36	3	3	1	16	1	1	1	2	0	39	1	0	1	#NULL!	#NULL!	9	10	10	#NULL!	#NULL!	#NULL!	#NULL!	#NULL!	#NULL!	3080	#NULL!	#NULL!	1	#NULL!	#NULL!	0	0	0	0	0	0	0	0	0	0	0	0	0	0	0	2	0	0
1019	31	2	1	0	10	0	0	1	1	0	39	1	0	1	#NULL!	#NULL!	10	10	10	#NULL!	#NULL!	#NULL!	#NULL!	#NULL!	#NULL!	3770	#NULL!	#NULL!	1	#NULL!	#NULL!	0	0	0	0	0	0	0	0	0	0	0	0	0	0	1	2	0	0
1020	33	2	4	1	10	0	0	1	1	1	40	1	0	1	#NULL!	#NULL!	10	10	10	#NULL!	#NULL!	#NULL!	#NULL!	#NULL!	#NULL!	3160	#NULL!	#NULL!	1	#NULL!	#NULL!	0	0	0	0	0	0	0	0	0	0	0	0	0	0	0	2	0	0
1021	29	2	2	0	10	0	0	1	1	0	40	1	0	1	#NULL!	#NULL!	10	10	10	#NULL!	#NULL!	#NULL!	#NULL!	#NULL!	#NULL!	4345	#NULL!	#NULL!	1	#NULL!	#NULL!	0	0	0	0	0	0	0	0	0	0	0	0	0	0	0	2	0	1
1022	28	2	2	1	10	0	0	1	1	1	40	1	0	1	#NULL!	#NULL!	10	10	10	#NULL!	#NULL!	#NULL!	#NULL!	#NULL!	#NULL!	3890	#NULL!	#NULL!	1	#NULL!	#NULL!	1	0	0	0	1	0	0	0	0	0	0	0	0	0	0	2	0	0
1023	36	2	3	1	10	1	1	1	1	0	38	1	0	1	#NULL!	#NULL!	9	10	10	#NULL!	#NULL!	#NULL!	#NULL!	#NULL!	#NULL!	3040	#NULL!	#NULL!	1	#NULL!	#NULL!	0	0	0	0	0	0	0	0	0	0	0	0	0	0	0	2	0	0
1024	35	2	7	1	10	0	0	1	1	1	36	1	0	1	#NULL!	#NULL!	10	10	10	#NULL!	#NULL!	#NULL!	#NULL!	#NULL!	#NULL!	4100	#NULL!	#NULL!	1	#NULL!	#NULL!	0	0	0	0	0	0	0	0	0	0	0	0	0	0	0	2	0	1
1025	29	1	2	1	8	1	1	1	2	0	38	1	0	1	#NULL!	#NULL!	10	10	#NULL!	#NULL!	#NULL!	#NULL!	#NULL!	#NULL!	#NULL!	4120	#NULL!	#NULL!	1	#NULL!	#NULL!	0	0	0	0	0	0	0	0	0	0	0	0	0	0	0	2	0	1
1026	31	2	2	0	10	0	0	1	1	1	39	1	0	1	#NULL!	#NULL!	10	10	10	#NULL!	#NULL!	#NULL!	#NULL!	#NULL!	#NULL!	3430	#NULL!	#NULL!	1	#NULL!	#NULL!	0	0	0	0	0	0	0	0	0	0	0	0	0	0	0	2	0	0
1027	35	1	1	0	8	0	0	1	2	0	38	1	0	1	#NULL!	#NULL!	10	10	#NULL!	#NULL!	#NULL!	#NULL!	#NULL!	#NULL!	#NULL!	2690	#NULL!	#NULL!	1	#NULL!	#NULL!	0	0	0	0	0	0	0	0	0	0	0	0	0	0	0	2	0	0
1028	30	2	1	0	10	0	0	1	1	1	38	1	0	1	#NULL!	#NULL!	10	10	10	#NULL!	#NULL!	#NULL!	#NULL!	#NULL!	#NULL!	3320	#NULL!	#NULL!	1	#NULL!	#NULL!	0	0	0	0	0	0	0	0	0	0	0	0	0	0	0	2	0	0
1029	32	6	2	1	8	0	0	1	2	1	38	1	0	1	#NULL!	#NULL!	10	10	#NULL!	#NULL!	#NULL!	#NULL!	#NULL!	#NULL!	#NULL!	3540	#NULL!	#NULL!	1	#NULL!	#NULL!	0	0	0	0	0	0	0	0	0	0	0	0	0	0	0	2	0	0
1030	32	1	2	1	8	0	0	1	2	1	37	1	0	1	#NULL!	#NULL!	8	9	#NULL!	#NULL!	#NULL!	#NULL!	#NULL!	#NULL!	#NULL!	3270	#NULL!	#NULL!	1	#NULL!	#NULL!	0	0	0	0	0	0	0	0	0	0	0	0	0	0	0	2	0	0
1031	27	1	2	0	8	0	0	1	2	1	38	1	0	1	#NULL!	#NULL!	10	10	#NULL!	#NULL!	#NULL!	#NULL!	#NULL!	#NULL!	#NULL!	2360	#NULL!	#NULL!	1	#NULL!	#NULL!	0	0	0	0	0	0	0	0	0	0	0	0	0	0	0	2	0	0
1032	29	1	1	0	8	0	0	1	2	0	37	1	0	1	#NULL!	#NULL!	10	10	#NULL!	#NULL!	#NULL!	#NULL!	#NULL!	#NULL!	#NULL!	3030	#NULL!	#NULL!	1	#NULL!	#NULL!	0	0	0	0	0	0	0	0	0	0	0	0	0	0	0	2	0	0
1033	33	3	4	2	8	2	1	1	2	0	39	1	0	1	#NULL!	#NULL!	10	10	#NULL!	#NULL!	#NULL!	#NULL!	#NULL!	#NULL!	#NULL!	4020	#NULL!	#NULL!	1	#NULL!	#NULL!	0	0	0	0	0	0	0	0	0	0	0	0	0	0	0	2	0	1
1034	38	1	3	1	8	1	1	1	2	0	37	1	0	1	#NULL!	#NULL!	10	10	#NULL!	#NULL!	#NULL!	#NULL!	#NULL!	#NULL!	#NULL!	3150	#NULL!	#NULL!	1	#NULL!	#NULL!	0	0	0	0	0	0	0	0	0	0	0	0	0	0	0	2	0	0
1035	28	1	3	1	8	0	0	1	2	1	40	1	0	1	#NULL!	#NULL!	10	10	#NULL!	#NULL!	#NULL!	#NULL!	#NULL!	#NULL!	#NULL!	3800	#NULL!	#NULL!	1	#NULL!	#NULL!	0	0	0	0	0	0	0	0	0	0	0	0	0	0	0	2	0	0
1036	37	1	1	0	8	0	0	1	2	0	38	1	0	1	#NULL!	#NULL!	10	10	#NULL!	#NULL!	#NULL!	#NULL!	#NULL!	#NULL!	#NULL!	3600	#NULL!	#NULL!	1	#NULL!	#NULL!	0	0	0	0	0	0	0	0	0	0	0	0	0	0	0	2	0	0
1037	28	2	3	1	8	0	0	1	2	1	41	1	0	1	#NULL!	#NULL!	10	10	#NULL!	#NULL!	#NULL!	#NULL!	#NULL!	#NULL!	#NULL!	3790	#NULL!	#NULL!	1	#NULL!	#NULL!	1	0	0	0	0	1	0	0	0	0	0	0	0	0	0	2	0	0
1038	26	1	1	0	8	0	0	1	2	1	40	1	0	1	#NULL!	#NULL!	10	10	#NULL!	#NULL!	#NULL!	#NULL!	#NULL!	#NULL!	#NULL!	2810	#NULL!	#NULL!	1	#NULL!	#NULL!	0	0	0	0	0	0	0	0	0	0	0	0	0	0	0	2	0	0
1039	37	1	4	1	8	0	0	1	2	1	39	1	0	1	#NULL!	#NULL!	10	10	#NULL!	#NULL!	#NULL!	#NULL!	#NULL!	#NULL!	#NULL!	3970	#NULL!	#NULL!	1	#NULL!	#NULL!	0	0	0	0	0	0	0	0	0	0	0	0	0	0	0	2	0	0
1040	28	1	1	0	11	0	0	1	2	1	38	1	0	1	#NULL!	#NULL!	10	10	10	#NULL!	#NULL!	#NULL!	#NULL!	#NULL!	#NULL!	2900	#NULL!	#NULL!	1	#NULL!	#NULL!	0	0	0	0	1	0	0	0	0	0	0	0	0	0	0	2	0	0
1041	31	1	2	1	12	0	0	1	2	1	39	1	0	1	#NULL!	#NULL!	10	10	10	#NULL!	#NULL!	#NULL!	#NULL!	#NULL!	#NULL!	3350	#NULL!	#NULL!	1	#NULL!	#NULL!	0	0	0	0	0	0	0	0	0	0	0	0	0	0	0	2	0	0
1042	27	2	2	1	8	0	0	1	2	1	39	1	0	1	#NULL!	#NULL!	10	10	#NULL!	#NULL!	#NULL!	#NULL!	#NULL!	#NULL!	#NULL!	3150	#NULL!	#NULL!	1	#NULL!	#NULL!	0	0	0	0	0	0	0	0	0	0	0	0	0	0	0	2	0	0
1043	35	3	3	1	12	0	0	1	2	0	38	1	0	1	#NULL!	#NULL!	10	10	10	#NULL!	#NULL!	#NULL!	#NULL!	#NULL!	#NULL!	4000	#NULL!	#NULL!	1	#NULL!	#NULL!	0	0	0	0	0	0	0	0	0	0	0	0	0	0	0	2	0	1
1044	29	3	4	1	8	0	0	1	2	1	38	1	0	1	#NULL!	#NULL!	9	9	9	#NULL!	#NULL!	#NULL!	#NULL!	#NULL!	#NULL!	3100	#NULL!	#NULL!	1	#NULL!	#NULL!	0	0	0	0	0	0	0	0	0	0	0	0	0	0	0	2	0	0
1045	34	3	7	1	12	0	0	1	2	0	38	1	0	1	#NULL!	#NULL!	10	10	10	#NULL!	#NULL!	#NULL!	#NULL!	#NULL!	#NULL!	2750	#NULL!	#NULL!	1	#NULL!	#NULL!	0	0	0	0	0	0	0	0	0	0	0	0	0	0	0	2	0	0
1046	28	3	5	1	10	1	1	1	2	0	38	1	0	1	#NULL!	#NULL!	10	10	10	#NULL!	#NULL!	#NULL!	#NULL!	#NULL!	#NULL!	3200	#NULL!	#NULL!	1	#NULL!	#NULL!	0	0	0	0	0	0	0	0	0	0	0	0	0	0	1	2	0	0
1047	33	2	2	1	13	0	0	1	2	0	40	1	0	1	#NULL!	#NULL!	10	10	10	#NULL!	#NULL!	#NULL!	#NULL!	#NULL!	#NULL!	3300	#NULL!	#NULL!	1	#NULL!	#NULL!	0	0	0	0	1	0	0	0	0	0	0	0	0	0	0	2	0	0
1048	34	2	5	1	8	1	1	1	2	0	39	1	0	1	#NULL!	#NULL!	10	10	#NULL!	#NULL!	#NULL!	#NULL!	#NULL!	#NULL!	#NULL!	3600	#NULL!	#NULL!	1	#NULL!	#NULL!	0	0	0	0	0	0	0	0	0	0	0	0	0	0	0	2	0	0
1049	35	2	4	1	10	1	1	1	2	0	34	1	0	1	#NULL!	#NULL!	7	9	9	#NULL!	#NULL!	#NULL!	#NULL!	#NULL!	#NULL!	2170	#NULL!	#NULL!	1	#NULL!	#NULL!	0	0	1	0	0	0	0	0	0	0	0	0	0	0	1	2	0	0
1050	19	3	1	0	10	0	0	1	2	0	28	1	0	3	#NULL!	#NULL!	#NULL!	#NULL!	#NULL!	#NULL!	#NULL!	#NULL!	#NULL!	#NULL!	#NULL!	1020	#NULL!	#NULL!	2	#NULL!	#NULL!	0	0	0	0	0	0	0	0	0	0	0	0	0	0	0	1	1	0
1051	26	1	1	0	10	0	0	1	2	0	37	1	0	1	#NULL!	#NULL!	10	10	10	#NULL!	#NULL!	#NULL!	#NULL!	#NULL!	#NULL!	2960	#NULL!	#NULL!	1	#NULL!	#NULL!	0	0	0	0	0	0	0	1	0	0	0	0	0	0	0	2	0	0
1052	30	1	1	0	11	0	0	1	2	0	39	1	0	1	#NULL!	#NULL!	10	10	10	#NULL!	#NULL!	#NULL!	#NULL!	#NULL!	#NULL!	3760	#NULL!	#NULL!	1	#NULL!	#NULL!	0	0	0	0	0	0	0	0	0	0	0	0	0	0	0	2	0	0
1053	28	1	1	0	12	0	0	1	2	0	40	1	0	1	#NULL!	#NULL!	10	10	10	#NULL!	#NULL!	#NULL!	#NULL!	#NULL!	#NULL!	3140	#NULL!	#NULL!	1	#NULL!	#NULL!	0	0	0	0	0	0	0	0	0	0	0	0	0	0	1	2	0	0
1054	29	1	1	0	10	0	0	1	2	1	39	1	0	1	#NULL!	#NULL!	10	10	10	#NULL!	#NULL!	#NULL!	#NULL!	#NULL!	#NULL!	2700	#NULL!	#NULL!	1	#NULL!	#NULL!	0	0	0	0	0	0	0	0	0	0	0	0	0	0	0	2	0	0
1055	28	1	1	0	19	0	0	1	2	1	41	1	0	1	#NULL!	#NULL!	10	10	10	#NULL!	#NULL!	#NULL!	#NULL!	#NULL!	#NULL!	3550	#NULL!	#NULL!	1	#NULL!	#NULL!	1	0	0	0	0	1	0	0	0	0	0	0	0	0	0	2	0	0
1056	35	2	2	1	13	0	0	1	2	1	40	1	0	1	#NULL!	#NULL!	10	10	10	#NULL!	#NULL!	#NULL!	#NULL!	#NULL!	#NULL!	3500	#NULL!	#NULL!	1	#NULL!	#NULL!	0	0	0	0	0	0	0	0	0	0	0	0	0	0	0	2	0	0
1057	30	1	1	0	12	0	0	1	2	1	40	1	0	1	#NULL!	#NULL!	10	10	10	#NULL!	#NULL!	#NULL!	#NULL!	#NULL!	#NULL!	3820	#NULL!	#NULL!	1	#NULL!	#NULL!	0	0	0	0	0	0	0	0	0	0	0	0	0	0	0	2	0	0
1058	31	1	1	0	12	0	0	1	2	1	41	1	0	1	#NULL!	#NULL!	10	10	10	#NULL!	#NULL!	#NULL!	#NULL!	#NULL!	#NULL!	3650	#NULL!	#NULL!	1	#NULL!	#NULL!	0	0	0	0	0	0	0	0	0	0	0	0	0	0	0	2	0	0
1059	27	1	1	0	12	0	0	1	2	0	39	1	0	1	#NULL!	#NULL!	10	10	10	#NULL!	#NULL!	#NULL!	#NULL!	#NULL!	#NULL!	3300	#NULL!	#NULL!	1	#NULL!	#NULL!	0	0	0	0	0	0	0	0	0	0	0	0	0	0	0	2	0	0
1060	31	1	3	1	13	0	0	1	2	1	39	1	0	1	#NULL!	#NULL!	10	10	10	#NULL!	#NULL!	#NULL!	#NULL!	#NULL!	#NULL!	3300	#NULL!	#NULL!	1	#NULL!	#NULL!	0	0	0	0	0	0	0	0	0	0	0	0	0	0	0	2	0	0
1061	32	3	3	1	11	1	1	1	2	0	39	1	0	1	#NULL!	#NULL!	10	10	10	#NULL!	#NULL!	#NULL!	#NULL!	#NULL!	#NULL!	3170	#NULL!	#NULL!	1	#NULL!	#NULL!	0	0	0	0	0	0	0	0	0	0	0	0	0	0	0	2	0	0
1062	41	1	2	0	7	0	0	1	2	0	38	1	0	1	#NULL!	#NULL!	10	10	10	#NULL!	#NULL!	#NULL!	#NULL!	#NULL!	#NULL!	3180	#NULL!	#NULL!	1	#NULL!	#NULL!	0	0	0	0	0	0	0	0	0	0	0	0	0	0	0	2	0	0
1063	35	1	3	1	12	0	0	1	2	1	40	1	0	1	#NULL!	#NULL!	10	10	10	#NULL!	#NULL!	#NULL!	#NULL!	#NULL!	#NULL!	3810	#NULL!	#NULL!	1	#NULL!	#NULL!	0	0	0	0	0	0	0	1	0	0	0	0	0	0	0	2	0	0
1064	28	1	4	1	12	1	1	1	2	0	38	1	0	1	#NULL!	#NULL!	10	10	10	#NULL!	#NULL!	#NULL!	#NULL!	#NULL!	#NULL!	3540	#NULL!	#NULL!	1	#NULL!	#NULL!	0	0	0	0	0	0	0	0	0	0	0	0	0	0	0	2	0	0
1065	27	1	1	0	11	0	0	1	2	0	40	1	0	1	#NULL!	#NULL!	10	10	10	#NULL!	#NULL!	#NULL!	#NULL!	#NULL!	#NULL!	3370	#NULL!	#NULL!	1	#NULL!	#NULL!	0	0	0	0	0	0	0	0	0	0	0	0	0	0	0	2	0	0
1066	33	2	3	1	10	1	1	1	2	0	39	1	0	1	#NULL!	#NULL!	10	10	10	#NULL!	#NULL!	#NULL!	#NULL!	#NULL!	#NULL!	3700	#NULL!	#NULL!	1	#NULL!	#NULL!	0	0	0	0	0	0	0	0	0	0	0	0	0	0	0	2	0	0
1067	33	1	2	1	10	1	1	1	2	0	39	1	0	1	#NULL!	#NULL!	10	10	10	#NULL!	#NULL!	#NULL!	#NULL!	#NULL!	#NULL!	3500	#NULL!	#NULL!	1	#NULL!	#NULL!	0	0	0	0	0	0	0	0	0	0	0	0	0	0	0	2	0	0
1068	33	1	2	1	12	1	1	1	2	0	38	1	0	1	#NULL!	#NULL!	10	10	10	#NULL!	#NULL!	#NULL!	#NULL!	#NULL!	#NULL!	3030	#NULL!	#NULL!	1	#NULL!	#NULL!	0	0	0	0	0	0	0	0	0	0	0	0	0	0	0	2	0	0
1069	30	1	1	0	14	0	0	1	2	1	40	1	0	1	#NULL!	#NULL!	10	10	10	#NULL!	#NULL!	#NULL!	#NULL!	#NULL!	#NULL!	3640	#NULL!	#NULL!	1	#NULL!	#NULL!	0	0	0	0	0	0	0	0	0	0	0	0	0	0	0	2	0	0
1070	24	1	1	0	10	0	0	1	2	1	38	1	0	1	#NULL!	#NULL!	10	10	10	#NULL!	#NULL!	#NULL!	#NULL!	#NULL!	#NULL!	2950	#NULL!	#NULL!	1	#NULL!	#NULL!	0	0	0	0	0	0	0	0	0	0	0	0	0	0	0	2	0	0
1071	27	1	3	1	14	1	1	1	2	0	38	1	0	1	#NULL!	#NULL!	10	10	10	#NULL!	#NULL!	#NULL!	#NULL!	#NULL!	#NULL!	3220	#NULL!	#NULL!	1	#NULL!	#NULL!	0	0	0	0	0	0	0	0	0	0	0	0	0	0	1	2	0	0
1072	34	1	2	0	13	0	0	1	2	0	40	1	0	1	#NULL!	#NULL!	10	10	10	#NULL!	#NULL!	#NULL!	#NULL!	#NULL!	#NULL!	3560	#NULL!	#NULL!	1	#NULL!	#NULL!	0	0	0	0	0	0	0	0	0	0	0	0	0	0	0	2	0	0
1073	33	2	7	1	10	1	1	1	2	0	39	1	0	1	#NULL!	#NULL!	10	10	10	#NULL!	#NULL!	#NULL!	#NULL!	#NULL!	#NULL!	3370	#NULL!	#NULL!	1	#NULL!	#NULL!	0	0	0	0	0	0	0	0	0	0	0	0	0	0	0	2	0	0
1074	30	1	2	1	14	0	0	1	2	1	38	1	0	1	#NULL!	#NULL!	10	10	10	#NULL!	#NULL!	#NULL!	#NULL!	#NULL!	#NULL!	3100	#NULL!	#NULL!	1	#NULL!	#NULL!	0	0	0	0	0	0	0	0	0	0	0	0	0	0	0	2	0	0
1075	28	1	1	0	12	0	0	1	2	1	39	1	0	1	#NULL!	#NULL!	10	10	10	#NULL!	#NULL!	#NULL!	#NULL!	#NULL!	#NULL!	2860	#NULL!	#NULL!	1	#NULL!	#NULL!	0	0	0	0	0	0	0	0	0	0	0	0	0	0	1	2	0	0
1076	34	1	1	0	9	0	0	1	2	0	37	1	0	1	#NULL!	#NULL!	10	10	10	#NULL!	#NULL!	#NULL!	#NULL!	#NULL!	#NULL!	3200	#NULL!	#NULL!	1	#NULL!	#NULL!	0	0	0	0	0	0	0	0	0	0	0	0	0	0	0	2	0	0
1077	31	1	4	1	10	1	1	1	2	0	39	1	0	1	#NULL!	#NULL!	10	10	10	#NULL!	#NULL!	#NULL!	#NULL!	#NULL!	#NULL!	3960	#NULL!	#NULL!	1	#NULL!	#NULL!	0	0	0	0	0	0	0	0	0	0	0	0	0	0	0	2	0	0
1078	32	1	1	0	11	0	0	1	2	1	38	1	0	1	#NULL!	#NULL!	10	10	10	#NULL!	#NULL!	#NULL!	#NULL!	#NULL!	#NULL!	2800	#NULL!	#NULL!	1	#NULL!	#NULL!	0	0	0	0	0	0	0	0	0	0	0	0	0	0	1	2	0	0
1079	25	2	1	0	13	0	0	1	2	1	40	1	0	1	#NULL!	#NULL!	10	10	10	#NULL!	#NULL!	#NULL!	#NULL!	#NULL!	#NULL!	3450	#NULL!	#NULL!	1	#NULL!	#NULL!	0	0	0	0	1	0	0	0	0	0	0	0	0	0	0	2	0	0
1080	26	1	4	0	12	0	0	1	2	1	40	1	0	1	#NULL!	#NULL!	10	10	10	#NULL!	#NULL!	#NULL!	#NULL!	#NULL!	#NULL!	3600	#NULL!	#NULL!	1	#NULL!	#NULL!	0	0	0	0	0	0	0	0	0	0	0	0	0	0	0	2	0	0
1081	28	1	2	0	12	0	0	1	2	1	40	1	0	1	#NULL!	#NULL!	10	10	10	#NULL!	#NULL!	#NULL!	#NULL!	#NULL!	#NULL!	3790	#NULL!	#NULL!	1	#NULL!	#NULL!	0	0	0	0	1	0	0	0	0	0	0	0	0	0	0	2	0	0
1082	36	2	3	1	12	1	1	1	2	0	37	1	0	1	#NULL!	#NULL!	9	10	10	#NULL!	#NULL!	#NULL!	#NULL!	#NULL!	#NULL!	2850	#NULL!	#NULL!	1	#NULL!	#NULL!	0	0	0	0	0	0	0	0	0	0	0	0	0	0	0	2	0	0
1083	30	1	2	0	8	0	0	1	2	0	37	1	0	1	#NULL!	#NULL!	10	10	10	#NULL!	#NULL!	#NULL!	#NULL!	#NULL!	#NULL!	3100	#NULL!	#NULL!	1	#NULL!	#NULL!	0	0	0	0	0	0	0	0	0	0	0	0	0	0	0	2	0	0
1084	30	2	2	0	8	0	0	1	2	1	39	1	0	1	#NULL!	#NULL!	10	10	10	#NULL!	#NULL!	#NULL!	#NULL!	#NULL!	#NULL!	2920	#NULL!	#NULL!	1	#NULL!	#NULL!	0	0	0	0	0	0	0	0	0	0	0	0	0	0	0	2	0	0
1085	31	3	3	1	7	0	0	1	2	1	40	1	0	1	#NULL!	#NULL!	10	10	10	#NULL!	#NULL!	#NULL!	#NULL!	#NULL!	#NULL!	3800	#NULL!	#NULL!	1	#NULL!	#NULL!	0	0	0	0	0	0	0	0	0	0	0	0	0	0	0	2	0	0
1086	26	2	1	0	12	0	0	1	2	1	40	1	0	1	#NULL!	#NULL!	10	10	10	#NULL!	#NULL!	#NULL!	#NULL!	#NULL!	#NULL!	3150	#NULL!	#NULL!	1	#NULL!	#NULL!	0	0	0	0	1	0	0	0	0	0	0	0	0	0	0	2	0	0
1087	30	1	2	0	12	0	0	1	2	1	39	1	0	1	#NULL!	#NULL!	10	10	10	#NULL!	#NULL!	#NULL!	#NULL!	#NULL!	#NULL!	3480	#NULL!	#NULL!	1	#NULL!	#NULL!	0	0	0	0	0	0	0	0	0	0	0	0	0	0	0	2	0	0
1088	29	1	2	0	14	0	0	1	2	1	40	1	0	1	#NULL!	#NULL!	10	10	10	#NULL!	#NULL!	#NULL!	#NULL!	#NULL!	#NULL!	3950	#NULL!	#NULL!	1	#NULL!	#NULL!	1	0	0	0	1	1	0	0	0	0	0	0	0	0	0	2	0	0
1089	35	1	3	1	15	0	0	1	2	1	39	1	0	1	#NULL!	#NULL!	10	10	10	#NULL!	#NULL!	#NULL!	#NULL!	#NULL!	#NULL!	3850	#NULL!	#NULL!	1	#NULL!	#NULL!	0	0	0	0	1	0	0	0	0	0	0	0	0	0	0	2	0	0
1090	34	2	4	1	9	0	0	1	2	0	36	1	0	1	#NULL!	#NULL!	10	10	10	#NULL!	#NULL!	#NULL!	#NULL!	#NULL!	#NULL!	3200	#NULL!	#NULL!	1	#NULL!	#NULL!	0	0	0	0	0	0	0	0	0	0	0	0	0	0	1	2	0	0
1091	30	1	3	0	15	0	0	1	2	1	37	1	0	1	#NULL!	#NULL!	10	10	10	#NULL!	#NULL!	#NULL!	#NULL!	#NULL!	#NULL!	3250	#NULL!	#NULL!	1	#NULL!	#NULL!	1	0	0	0	0	1	0	0	0	0	0	0	0	0	0	2	0	0
1092	32	1	5	0	10	0	0	1	2	1	38	1	0	1	#NULL!	#NULL!	10	10	10	#NULL!	#NULL!	#NULL!	#NULL!	#NULL!	#NULL!	2760	#NULL!	#NULL!	1	#NULL!	#NULL!	0	0	0	0	0	0	0	0	0	0	0	0	0	0	0	2	0	0
1093	28	2	2	0	12	0	0	1	2	0	39	1	0	1	#NULL!	#NULL!	10	10	10	#NULL!	#NULL!	#NULL!	#NULL!	#NULL!	#NULL!	3890	#NULL!	#NULL!	1	#NULL!	#NULL!	0	0	0	0	0	0	0	0	0	0	0	0	0	1	0	2	0	0
1094	25	2	3	0	10	0	0	1	2	1	40	1	0	1	#NULL!	#NULL!	10	10	10	#NULL!	#NULL!	#NULL!	#NULL!	#NULL!	#NULL!	3830	#NULL!	#NULL!	1	#NULL!	#NULL!	0	0	0	0	0	0	0	0	0	0	0	0	0	0	0	2	0	0
1095	32	3	3	1	10	0	0	1	2	1	39	1	0	1	#NULL!	#NULL!	10	10	10	#NULL!	#NULL!	#NULL!	#NULL!	#NULL!	#NULL!	3610	#NULL!	#NULL!	1	#NULL!	#NULL!	0	0	0	0	0	0	0	0	0	0	0	0	0	0	0	2	0	0
1096	31	1	3	0	10	0	0	1	2	1	40	1	0	1	#NULL!	#NULL!	10	10	10	#NULL!	#NULL!	#NULL!	#NULL!	#NULL!	#NULL!	3020	#NULL!	#NULL!	1	#NULL!	#NULL!	0	0	0	0	0	0	0	0	0	0	0	0	0	1	0	2	0	0
1097	32	1	1	0	12	0	0	1	2	1	40	1	0	1	#NULL!	#NULL!	10	10	10	#NULL!	#NULL!	#NULL!	#NULL!	#NULL!	#NULL!	3190	#NULL!	#NULL!	1	#NULL!	#NULL!	0	0	0	0	0	0	0	0	0	0	0	0	0	0	0	2	0	0
1098	42	2	2	1	8	1	1	1	2	0	36	1	0	1	#NULL!	#NULL!	10	10	10	#NULL!	#NULL!	#NULL!	#NULL!	#NULL!	#NULL!	3100	#NULL!	#NULL!	1	#NULL!	#NULL!	0	0	0	0	0	0	0	0	0	0	0	0	0	0	0	2	0	0
1099	32	1	2	0	10	0	0	1	2	1	38	1	0	1	#NULL!	#NULL!	10	10	10	#NULL!	#NULL!	#NULL!	#NULL!	#NULL!	#NULL!	2950	#NULL!	#NULL!	1	#NULL!	#NULL!	0	0	0	0	0	0	0	0	0	0	0	0	0	0	0	2	0	0
1100	30	1	2	1	12	0	0	1	2	0	41	1	0	1	#NULL!	#NULL!	10	10	10	#NULL!	#NULL!	#NULL!	#NULL!	#NULL!	#NULL!	4000	#NULL!	#NULL!	1	#NULL!	#NULL!	1	0	0	0	0	1	0	0	0	0	0	0	0	0	0	2	0	1
1101	39	1	2	1	12	1	1	1	2	0	38	1	0	1	#NULL!	#NULL!	10	10	10	#NULL!	#NULL!	#NULL!	#NULL!	#NULL!	#NULL!	3200	#NULL!	#NULL!	1	#NULL!	#NULL!	0	0	0	0	0	0	0	0	0	0	0	0	0	0	0	2	0	0
1102	34	1	1	0	10	0	0	1	2	0	39	1	0	1	#NULL!	#NULL!	10	10	10	#NULL!	#NULL!	#NULL!	#NULL!	#NULL!	#NULL!	3830	#NULL!	#NULL!	1	#NULL!	#NULL!	0	0	0	0	0	0	0	0	0	0	0	0	0	0	0	2	0	0
1103	31	1	2	1	12	0	0	1	2	1	39	1	0	1	#NULL!	#NULL!	10	10	10	#NULL!	#NULL!	#NULL!	#NULL!	#NULL!	#NULL!	3250	#NULL!	#NULL!	1	#NULL!	#NULL!	0	0	0	0	0	0	0	0	0	0	0	0	0	0	0	2	0	0
1104	28	1	3	1	10	0	0	1	2	1	38	1	0	1	#NULL!	#NULL!	10	10	10	#NULL!	#NULL!	#NULL!	#NULL!	#NULL!	#NULL!	3420	#NULL!	#NULL!	1	#NULL!	#NULL!	0	0	0	0	0	0	0	0	0	0	0	0	0	0	0	2	0	0
1105	33	1	1	0	12	0	0	1	2	1	40	1	0	1	#NULL!	#NULL!	10	10	10	#NULL!	#NULL!	#NULL!	#NULL!	#NULL!	#NULL!	3300	#NULL!	#NULL!	1	#NULL!	#NULL!	0	0	0	0	0	0	0	0	0	0	0	0	0	0	0	2	0	0
1106	26	3	4	0	13	0	0	1	2	0	40	1	0	1	#NULL!	#NULL!	10	10	10	#NULL!	#NULL!	#NULL!	#NULL!	#NULL!	#NULL!	4190	#NULL!	#NULL!	1	#NULL!	#NULL!	0	0	0	0	0	0	0	0	0	0	0	0	0	0	0	2	0	1
1107	31	1	1	0	10	0	0	1	2	0	37	1	0	1	#NULL!	#NULL!	10	10	10	#NULL!	#NULL!	#NULL!	#NULL!	#NULL!	#NULL!	3070	#NULL!	#NULL!	1	#NULL!	#NULL!	0	0	0	0	0	0	0	0	0	0	0	0	0	0	0	2	0	0
1108	27	1	1	0	10	0	0	1	2	1	37	1	0	1	#NULL!	#NULL!	10	10	10	#NULL!	#NULL!	#NULL!	#NULL!	#NULL!	#NULL!	2800	#NULL!	#NULL!	1	#NULL!	#NULL!	0	0	0	0	0	0	0	0	0	0	0	0	0	0	0	2	0	0
1109	30	2	2	1	15	0	0	1	2	1	39	1	0	1	#NULL!	#NULL!	10	10	10	#NULL!	#NULL!	#NULL!	#NULL!	#NULL!	#NULL!	2820	#NULL!	#NULL!	1	#NULL!	#NULL!	0	0	0	0	0	0	0	0	0	0	0	0	0	0	0	2	0	0
1110	40	2	7	1	8	0	0	1	2	1	38	1	0	1	#NULL!	#NULL!	10	10	10	#NULL!	#NULL!	#NULL!	#NULL!	#NULL!	#NULL!	3900	#NULL!	#NULL!	1	#NULL!	#NULL!	0	0	0	0	0	0	0	0	0	0	0	0	0	0	0	2	0	0
1111	28	2	4	2	12	0	0	1	2	1	41	1	0	1	#NULL!	#NULL!	10	10	10	#NULL!	#NULL!	#NULL!	#NULL!	#NULL!	#NULL!	3620	#NULL!	#NULL!	1	#NULL!	#NULL!	0	0	0	0	1	0	0	0	0	0	0	0	0	0	0	2	0	0
1112	22	2	3	1	10	0	0	1	2	1	41	1	0	1	#NULL!	#NULL!	10	10	10	#NULL!	#NULL!	#NULL!	#NULL!	#NULL!	#NULL!	3630	#NULL!	#NULL!	1	#NULL!	#NULL!	0	0	0	0	0	0	0	0	0	0	0	0	0	0	0	2	0	0
1113	36	1	2	1	7	0	0	1	2	1	39	1	0	1	#NULL!	#NULL!	10	10	10	#NULL!	#NULL!	#NULL!	#NULL!	#NULL!	#NULL!	3580	#NULL!	#NULL!	1	#NULL!	#NULL!	0	0	0	0	0	0	0	0	0	0	0	0	0	0	1	2	0	0
1114	22	2	1	0	7	0	0	1	2	1	39	1	0	1	#NULL!	#NULL!	10	10	10	#NULL!	#NULL!	#NULL!	#NULL!	#NULL!	#NULL!	2600	#NULL!	#NULL!	1	#NULL!	#NULL!	0	0	0	0	0	0	0	0	0	0	0	0	0	0	0	2	0	0
1115	34	1	3	1	10	1	1	1	2	0	38	1	0	1	#NULL!	#NULL!	10	10	10	#NULL!	#NULL!	#NULL!	#NULL!	#NULL!	#NULL!	3480	#NULL!	#NULL!	1	#NULL!	#NULL!	0	0	0	0	0	0	0	0	0	0	0	0	0	0	0	2	0	0
1116	31	3	2	1	11	0	0	1	2	1	39	1	0	1	#NULL!	#NULL!	10	10	10	#NULL!	#NULL!	#NULL!	#NULL!	#NULL!	#NULL!	3030	#NULL!	#NULL!	1	#NULL!	#NULL!	0	0	0	0	0	0	0	0	0	0	0	0	0	0	0	2	0	0
1117	38	3	2	1	10	1	1	1	2	0	38	1	0	1	#NULL!	#NULL!	10	10	10	#NULL!	#NULL!	#NULL!	#NULL!	#NULL!	#NULL!	3240	#NULL!	#NULL!	1	#NULL!	#NULL!	0	0	0	0	0	0	0	0	0	0	0	0	0	0	0	2	0	0
1118	32	2	3	1	10	0	0	1	2	1	39	1	0	1	#NULL!	#NULL!	10	10	10	#NULL!	#NULL!	#NULL!	#NULL!	#NULL!	#NULL!	3570	#NULL!	#NULL!	1	#NULL!	#NULL!	0	0	0	0	0	0	0	0	0	0	0	0	0	0	0	2	0	0
1119	27	1	1	0	11	0	0	1	2	1	39	1	0	1	#NULL!	#NULL!	10	10	10	#NULL!	#NULL!	#NULL!	#NULL!	#NULL!	#NULL!	3200	#NULL!	#NULL!	1	#NULL!	#NULL!	0	0	0	0	0	0	0	0	0	0	0	0	0	0	0	2	0	0
1120	24	3	4	0	12	0	0	1	2	1	40	1	0	1	#NULL!	#NULL!	10	10	10	#NULL!	#NULL!	#NULL!	#NULL!	#NULL!	#NULL!	3480	#NULL!	#NULL!	1	#NULL!	#NULL!	0	0	0	0	0	0	0	0	0	0	0	0	0	0	0	2	0	0
1121	25	3	3	1	4	0	0	1	2	0	36	1	0	1	#NULL!	#NULL!	10	10	10	#NULL!	#NULL!	#NULL!	#NULL!	#NULL!	#NULL!	2580	#NULL!	#NULL!	1	#NULL!	#NULL!	0	0	0	0	0	0	0	0	0	0	0	0	0	0	0	2	0	0
1122	27	1	1	0	13	0	0	1	2	0	39	1	0	1	#NULL!	#NULL!	10	10	10	#NULL!	#NULL!	#NULL!	#NULL!	#NULL!	#NULL!	3200	#NULL!	#NULL!	1	#NULL!	#NULL!	0	0	1	0	0	0	0	0	0	0	0	0	0	0	0	2	0	0
1123	30	1	1	0	10	0	0	1	2	0	37	1	0	1	#NULL!	#NULL!	10	10	10	#NULL!	#NULL!	#NULL!	#NULL!	#NULL!	#NULL!	3350	#NULL!	#NULL!	1	#NULL!	#NULL!	0	0	0	0	0	0	0	0	0	0	0	0	0	0	0	2	0	0
1124	28	2	2	0	10	0	0	1	2	1	39	1	0	1	#NULL!	#NULL!	10	10	10	#NULL!	#NULL!	#NULL!	#NULL!	#NULL!	#NULL!	3110	#NULL!	#NULL!	1	#NULL!	#NULL!	0	0	0	0	0	0	0	0	0	0	0	0	0	0	0	2	0	0
1125	31	3	1	0	10	0	0	1	2	1	40	1	0	1	#NULL!	#NULL!	10	10	10	#NULL!	#NULL!	#NULL!	#NULL!	#NULL!	#NULL!	3390	#NULL!	#NULL!	1	#NULL!	#NULL!	0	0	0	0	0	0	0	0	0	0	0	0	0	0	0	2	0	0
1126	31	1	1	0	13	0	0	1	2	1	41	1	0	1	#NULL!	#NULL!	10	10	10	#NULL!	#NULL!	#NULL!	#NULL!	#NULL!	#NULL!	3520	#NULL!	#NULL!	1	#NULL!	#NULL!	0	0	0	0	0	0	0	0	0	0	0	0	0	0	0	2	0	0
1127	35	3	3	1	6	1	1	1	2	0	32	1	0	1	#NULL!	#NULL!	10	10	10	#NULL!	#NULL!	#NULL!	#NULL!	#NULL!	#NULL!	2060	#NULL!	#NULL!	1	#NULL!	#NULL!	0	0	0	1	0	0	0	0	0	0	0	0	0	0	1	2	0	0
1128	33	1	2	1	15	0	0	1	2	1	40	1	0	1	#NULL!	#NULL!	9	10	10	#NULL!	#NULL!	#NULL!	#NULL!	#NULL!	#NULL!	3700	#NULL!	#NULL!	1	#NULL!	#NULL!	0	0	0	0	0	0	0	0	0	0	0	0	0	0	1	2	0	0
1129	28	1	2	1	8	0	0	1	2	1	38	1	0	1	#NULL!	#NULL!	10	10	#NULL!	#NULL!	#NULL!	#NULL!	#NULL!	#NULL!	#NULL!	3430	#NULL!	#NULL!	1	#NULL!	#NULL!	0	0	0	0	0	0	0	0	0	0	0	0	0	0	0	2	0	0
1130	30	1	1	0	12	0	0	1	2	1	36	1	0	1	#NULL!	#NULL!	9	10	10	#NULL!	#NULL!	#NULL!	#NULL!	#NULL!	#NULL!	2760	#NULL!	#NULL!	1	#NULL!	#NULL!	0	0	0	0	0	0	0	0	0	0	0	0	0	0	0	2	0	0
1131	26	1	1	0	12	0	0	1	2	1	40	1	0	1	#NULL!	#NULL!	9	10	10	#NULL!	#NULL!	#NULL!	#NULL!	#NULL!	#NULL!	3630	#NULL!	#NULL!	1	#NULL!	#NULL!	0	0	0	0	1	0	0	0	0	0	0	0	0	0	0	2	0	0
1132	23	1	1	0	8	0	0	1	2	1	39	1	0	1	#NULL!	#NULL!	10	10	#NULL!	#NULL!	#NULL!	#NULL!	#NULL!	#NULL!	#NULL!	3480	#NULL!	#NULL!	1	#NULL!	#NULL!	0	0	0	0	0	0	0	0	0	0	0	0	0	0	0	2	0	0
1133	31	1	1	0	8	0	0	1	2	1	38	1	0	1	#NULL!	#NULL!	9	10	10	#NULL!	#NULL!	#NULL!	#NULL!	#NULL!	#NULL!	3350	#NULL!	#NULL!	1	#NULL!	#NULL!	0	0	0	0	1	0	0	0	0	0	0	0	0	0	0	2	0	0
1134	27	1	2	0	10	0	0	1	2	1	41	1	0	1	#NULL!	#NULL!	9	10	10	#NULL!	#NULL!	#NULL!	#NULL!	#NULL!	#NULL!	2900	#NULL!	#NULL!	1	#NULL!	#NULL!	0	0	0	0	0	0	0	0	0	0	0	0	0	0	0	2	0	0
1135	33	1	3	1	12	1	1	1	2	0	39	1	0	1	#NULL!	#NULL!	9	10	10	#NULL!	#NULL!	#NULL!	#NULL!	#NULL!	#NULL!	3450	#NULL!	#NULL!	1	#NULL!	#NULL!	0	0	0	0	0	0	0	0	0	0	0	0	0	0	0	2	0	0
1136	31	1	4	0	8	0	0	1	2	0	39	1	0	1	#NULL!	#NULL!	10	10	#NULL!	#NULL!	#NULL!	#NULL!	#NULL!	#NULL!	#NULL!	3130	#NULL!	#NULL!	1	#NULL!	#NULL!	0	0	0	0	0	0	0	0	0	0	0	0	0	0	0	2	0	0
1137	41	1	3	1	14	0	0	1	2	1	40	1	0	1	#NULL!	#NULL!	9	10	10	#NULL!	#NULL!	#NULL!	#NULL!	#NULL!	#NULL!	3260	#NULL!	#NULL!	1	#NULL!	#NULL!	0	0	0	0	1	0	0	0	0	0	0	0	0	0	0	2	0	0
1138	32	2	4	2	18	0	0	1	2	1	40	1	0	1	#NULL!	#NULL!	9	10	10	#NULL!	#NULL!	#NULL!	#NULL!	#NULL!	#NULL!	3560	#NULL!	#NULL!	1	#NULL!	#NULL!	0	0	0	0	0	0	0	0	0	0	0	0	0	0	0	2	0	0
1139	30	1	1	0	16	0	0	1	2	0	41	1	0	1	#NULL!	#NULL!	9	10	10	#NULL!	#NULL!	#NULL!	#NULL!	#NULL!	#NULL!	3380	#NULL!	#NULL!	1	#NULL!	#NULL!	0	0	0	0	0	0	0	0	0	0	0	0	0	0	0	2	0	0
1140	29	3	1	0	8	0	0	1	2	1	39	1	0	1	#NULL!	#NULL!	10	10	#NULL!	#NULL!	#NULL!	#NULL!	#NULL!	#NULL!	#NULL!	3700	#NULL!	#NULL!	1	#NULL!	#NULL!	0	0	0	0	0	0	0	0	0	0	0	0	0	0	0	2	0	0
1141	32	1	3	1	10	1	1	1	2	0	39	1	0	1	#NULL!	#NULL!	9	10	10	#NULL!	#NULL!	#NULL!	#NULL!	#NULL!	#NULL!	3590	#NULL!	#NULL!	1	#NULL!	#NULL!	0	0	0	0	0	0	0	0	0	0	0	0	0	0	1	2	0	0
1142	24	2	1	0	10	0	0	1	2	1	38	1	0	1	#NULL!	#NULL!	8	9	10	#NULL!	#NULL!	#NULL!	#NULL!	#NULL!	#NULL!	3780	#NULL!	#NULL!	1	#NULL!	#NULL!	1	0	0	0	1	1	0	0	0	0	0	0	0	0	0	2	0	0
1143	37	2	1	0	7	0	0	1	2	1	39	1	0	1	#NULL!	#NULL!	9	10	10	#NULL!	#NULL!	#NULL!	#NULL!	#NULL!	#NULL!	3350	#NULL!	#NULL!	1	#NULL!	#NULL!	0	0	0	0	0	0	0	0	0	0	0	0	0	0	0	2	0	0
1144	25	3	8	2	8	0	0	1	2	1	40	1	0	1	#NULL!	#NULL!	10	10	#NULL!	#NULL!	#NULL!	#NULL!	#NULL!	#NULL!	#NULL!	3970	#NULL!	#NULL!	1	#NULL!	#NULL!	1	0	0	0	0	1	0	0	0	0	0	0	0	0	0	2	0	0
1145	27	1	2	1	9	0	0	1	2	1	38	1	0	1	#NULL!	#NULL!	9	10	10	#NULL!	#NULL!	#NULL!	#NULL!	#NULL!	#NULL!	3170	#NULL!	#NULL!	1	#NULL!	#NULL!	0	0	0	0	1	0	0	0	0	0	0	0	0	0	0	2	0	0
1146	38	3	4	1	5	0	0	1	2	1	40	1	0	1	#NULL!	#NULL!	9	10	10	#NULL!	#NULL!	#NULL!	#NULL!	#NULL!	#NULL!	3800	#NULL!	#NULL!	1	#NULL!	#NULL!	0	0	0	0	0	0	0	0	0	0	0	0	0	0	1	2	0	0
1147	36	1	2	1	8	1	1	1	2	0	38	1	0	1	#NULL!	#NULL!	10	10	#NULL!	#NULL!	#NULL!	#NULL!	#NULL!	#NULL!	#NULL!	3130	#NULL!	#NULL!	1	#NULL!	#NULL!	0	0	0	0	0	0	0	0	0	0	0	0	0	0	0	2	0	0
1148	25	1	1	0	8	0	0	1	2	0	37	1	0	1	#NULL!	#NULL!	9	10	#NULL!	#NULL!	#NULL!	#NULL!	#NULL!	#NULL!	#NULL!	2220	#NULL!	#NULL!	1	#NULL!	#NULL!	0	0	0	0	0	0	0	0	0	0	0	0	0	0	0	2	0	0
1149	32	3	4	1	8	0	0	1	2	0	39	1	0	1	#NULL!	#NULL!	10	10	#NULL!	#NULL!	#NULL!	#NULL!	#NULL!	#NULL!	#NULL!	2970	#NULL!	#NULL!	1	#NULL!	#NULL!	0	0	0	0	0	0	0	0	0	0	0	0	0	0	0	2	0	0
1150	24	3	2	1	8	0	0	1	2	1	40	1	0	1	#NULL!	#NULL!	10	10	#NULL!	#NULL!	#NULL!	#NULL!	#NULL!	#NULL!	#NULL!	3350	#NULL!	#NULL!	1	#NULL!	#NULL!	0	0	0	0	0	0	0	0	0	0	0	0	0	0	0	2	0	0
1151	27	2	2	1	8	0	0	1	2	1	41	1	0	1	#NULL!	#NULL!	10	10	#NULL!	#NULL!	#NULL!	#NULL!	#NULL!	#NULL!	#NULL!	3660	#NULL!	#NULL!	1	#NULL!	#NULL!	0	0	0	0	0	0	0	0	0	0	0	0	0	0	0	2	0	0
1152	34	3	4	1	8	1	1	1	2	0	38	1	0	1	#NULL!	#NULL!	10	10	#NULL!	#NULL!	#NULL!	#NULL!	#NULL!	#NULL!	#NULL!	4060	#NULL!	#NULL!	1	#NULL!	#NULL!	0	0	0	0	0	0	0	0	0	0	0	0	0	0	0	2	0	1
1153	23	3	3	1	8	0	0	1	2	1	40	1	0	1	#NULL!	#NULL!	10	10	#NULL!	#NULL!	#NULL!	#NULL!	#NULL!	#NULL!	#NULL!	3310	#NULL!	#NULL!	1	#NULL!	#NULL!	0	0	0	0	0	0	0	0	0	0	0	0	0	0	0	2	0	0
1154	34	1	2	1	8	0	0	1	2	1	39	1	0	1	#NULL!	#NULL!	10	10	#NULL!	#NULL!	#NULL!	#NULL!	#NULL!	#NULL!	#NULL!	3230	#NULL!	#NULL!	1	#NULL!	#NULL!	0	0	0	0	0	0	0	0	0	0	0	0	0	0	0	2	0	0
1155	27	2	2	1	8	0	0	1	2	1	37	1	0	1	#NULL!	#NULL!	10	10	#NULL!	#NULL!	#NULL!	#NULL!	#NULL!	#NULL!	#NULL!	2700	#NULL!	#NULL!	1	#NULL!	#NULL!	0	0	0	0	0	0	0	0	0	0	0	0	0	0	0	2	0	0
1156	34	1	3	2	8	1	1	1	2	0	39	1	0	1	#NULL!	#NULL!	10	10	#NULL!	#NULL!	#NULL!	#NULL!	#NULL!	#NULL!	#NULL!	3630	#NULL!	#NULL!	1	#NULL!	#NULL!	0	0	0	0	0	0	0	0	0	0	0	0	0	0	0	2	0	0
1157	31	1	2	1	8	1	1	1	2	0	38	1	0	1	#NULL!	#NULL!	10	10	#NULL!	#NULL!	#NULL!	#NULL!	#NULL!	#NULL!	#NULL!	3460	#NULL!	#NULL!	1	#NULL!	#NULL!	0	0	0	0	0	0	0	0	0	0	0	0	0	0	0	2	0	0
1158	35	2	3	2	8	0	0	1	2	1	39	1	0	1	#NULL!	#NULL!	10	10	#NULL!	#NULL!	#NULL!	#NULL!	#NULL!	#NULL!	#NULL!	3460	#NULL!	#NULL!	1	#NULL!	#NULL!	0	0	0	0	0	0	0	0	0	0	0	0	0	0	0	2	0	0
1159	35	1	2	1	8	1	1	1	2	0	38	1	0	1	#NULL!	#NULL!	10	10	#NULL!	#NULL!	#NULL!	#NULL!	#NULL!	#NULL!	#NULL!	3530	#NULL!	#NULL!	1	#NULL!	#NULL!	0	0	0	0	0	0	0	1	0	0	0	0	0	0	0	2	0	0
1160	25	1	1	0	8	0	0	1	2	1	41	1	0	1	#NULL!	#NULL!	10	10	#NULL!	#NULL!	#NULL!	#NULL!	#NULL!	#NULL!	#NULL!	3720	#NULL!	#NULL!	1	#NULL!	#NULL!	0	0	0	0	0	0	0	0	0	0	0	0	0	0	0	2	0	0
1161	33	2	2	1	8	0	0	1	2	1	39	1	0	1	#NULL!	#NULL!	10	10	#NULL!	#NULL!	#NULL!	#NULL!	#NULL!	#NULL!	#NULL!	3180	#NULL!	#NULL!	1	#NULL!	#NULL!	0	0	0	0	0	0	0	0	0	0	0	0	0	0	0	2	0	0
1162	27	1	2	0	8	0	0	1	2	0	41	1	0	1	#NULL!	#NULL!	10	10	#NULL!	#NULL!	#NULL!	#NULL!	#NULL!	#NULL!	#NULL!	4220	#NULL!	#NULL!	1	#NULL!	#NULL!	0	0	0	0	0	0	0	0	0	0	0	0	0	0	0	2	0	1
1163	20	3	2	0	8	0	0	1	2	0	39	1	0	1	#NULL!	#NULL!	10	10	#NULL!	#NULL!	#NULL!	#NULL!	#NULL!	#NULL!	#NULL!	3100	#NULL!	#NULL!	1	#NULL!	#NULL!	0	0	0	0	0	0	0	0	0	0	0	0	0	0	0	2	0	0
1164	27	3	3	1	8	0	0	1	2	1	39	1	0	1	#NULL!	#NULL!	10	10	#NULL!	#NULL!	#NULL!	#NULL!	#NULL!	#NULL!	#NULL!	3480	#NULL!	#NULL!	1	#NULL!	#NULL!	0	0	0	0	0	0	0	0	0	0	0	0	0	0	0	2	0	0
1165	39	2	4	0	8	0	0	1	2	0	38	1	0	1	#NULL!	#NULL!	10	10	#NULL!	#NULL!	#NULL!	#NULL!	#NULL!	#NULL!	#NULL!	3000	#NULL!	#NULL!	1	#NULL!	#NULL!	0	0	0	0	0	0	0	0	0	0	0	0	0	0	1	2	0	0
1166	32	3	4	1	8	1	1	1	2	0	39	1	0	1	#NULL!	#NULL!	10	10	#NULL!	#NULL!	#NULL!	#NULL!	#NULL!	#NULL!	#NULL!	3030	#NULL!	#NULL!	1	#NULL!	#NULL!	0	1	0	0	0	0	0	0	0	0	0	0	0	0	0	2	0	0
1167	37	3	3	1	11	1	1	1	2	0	38	1	0	1	#NULL!	#NULL!	10	10	10	#NULL!	#NULL!	#NULL!	#NULL!	#NULL!	#NULL!	3730	#NULL!	#NULL!	1	#NULL!	#NULL!	0	0	0	0	0	0	0	0	0	0	0	0	0	0	0	2	0	0
1168	35	1	3	1	10	1	1	1	2	0	38	1	0	1	#NULL!	#NULL!	10	10	10	#NULL!	#NULL!	#NULL!	#NULL!	#NULL!	#NULL!	3320	#NULL!	#NULL!	1	#NULL!	#NULL!	0	0	0	0	0	0	0	0	0	0	0	0	0	0	0	2	0	0
1169	27	1	1	0	11	0	0	1	2	1	40	1	0	1	#NULL!	#NULL!	10	10	10	#NULL!	#NULL!	#NULL!	#NULL!	#NULL!	#NULL!	3400	#NULL!	#NULL!	1	#NULL!	#NULL!	0	0	0	0	1	0	0	0	0	0	0	0	0	0	0	2	0	0
1170	38	2	5	1	10	0	0	1	2	1	38	1	0	1	#NULL!	#NULL!	10	10	10	#NULL!	#NULL!	#NULL!	#NULL!	#NULL!	#NULL!	3400	#NULL!	#NULL!	1	#NULL!	#NULL!	0	0	0	0	0	0	0	0	0	0	0	0	0	0	0	2	0	0
1171	28	1	1	0	10	0	0	1	2	1	38	1	0	1	#NULL!	#NULL!	10	10	10	#NULL!	#NULL!	#NULL!	#NULL!	#NULL!	#NULL!	2690	#NULL!	#NULL!	1	#NULL!	#NULL!	0	0	0	0	0	0	0	0	0	0	0	0	0	0	0	2	0	0
1172	31	1	1	0	13	0	0	1	2	1	39	1	0	1	#NULL!	#NULL!	10	10	10	#NULL!	#NULL!	#NULL!	#NULL!	#NULL!	#NULL!	3550	#NULL!	#NULL!	1	#NULL!	#NULL!	0	0	0	0	1	0	0	0	0	0	0	0	0	0	0	2	0	0
1173	28	2	2	1	12	0	0	1	2	1	40	1	0	1	#NULL!	#NULL!	10	10	10	#NULL!	#NULL!	#NULL!	#NULL!	#NULL!	#NULL!	2720	#NULL!	#NULL!	1	#NULL!	#NULL!	0	0	0	0	0	0	0	0	0	0	0	0	0	0	1	2	0	0
1174	32	1	1	0	15	0	0	1	2	0	40	1	0	1	#NULL!	#NULL!	6	9	9	#NULL!	#NULL!	#NULL!	#NULL!	#NULL!	#NULL!	3250	#NULL!	#NULL!	1	#NULL!	#NULL!	0	0	0	0	0	0	0	0	0	0	0	0	0	0	0	2	0	0
1175	28	1	2	1	12	0	0	1	2	1	40	1	0	1	#NULL!	#NULL!	10	10	10	#NULL!	#NULL!	#NULL!	#NULL!	#NULL!	#NULL!	3350	#NULL!	#NULL!	1	#NULL!	#NULL!	0	0	0	0	0	0	0	0	0	0	0	0	0	0	0	2	0	0
1176	26	1	1	0	15	0	0	1	2	1	38	1	0	1	#NULL!	#NULL!	10	10	10	#NULL!	#NULL!	#NULL!	#NULL!	#NULL!	#NULL!	3500	#NULL!	#NULL!	1	#NULL!	#NULL!	0	0	0	0	0	0	0	0	0	0	0	0	0	0	0	2	0	0
1177	21	3	2	0	16	0	0	1	2	0	38	1	0	1	#NULL!	#NULL!	10	10	10	#NULL!	#NULL!	#NULL!	#NULL!	#NULL!	#NULL!	3650	#NULL!	#NULL!	1	#NULL!	#NULL!	0	0	0	0	0	0	0	0	0	0	0	0	0	0	1	2	0	0
1178	28	1	1	0	12	0	0	1	2	1	38	1	0	1	#NULL!	#NULL!	10	10	10	#NULL!	#NULL!	#NULL!	#NULL!	#NULL!	#NULL!	3450	#NULL!	#NULL!	1	#NULL!	#NULL!	0	0	0	0	0	0	0	0	0	0	0	0	0	0	0	2	0	0
1179	35	1	3	1	5	1	1	1	2	0	38	1	0	1	#NULL!	#NULL!	10	10	10	#NULL!	#NULL!	#NULL!	#NULL!	#NULL!	#NULL!	3250	#NULL!	#NULL!	1	#NULL!	#NULL!	0	0	0	0	0	0	0	0	0	0	0	0	0	0	0	2	0	0
1180	28	3	1	0	10	0	0	1	2	1	39	1	0	1	#NULL!	#NULL!	10	10	10	#NULL!	#NULL!	#NULL!	#NULL!	#NULL!	#NULL!	3680	#NULL!	#NULL!	1	#NULL!	#NULL!	0	0	0	0	0	0	0	0	0	0	0	0	0	0	0	2	0	0
1181	34	1	2	1	14	0	0	1	2	1	40	1	0	1	#NULL!	#NULL!	10	10	10	#NULL!	#NULL!	#NULL!	#NULL!	#NULL!	#NULL!	3200	#NULL!	#NULL!	1	#NULL!	#NULL!	0	0	0	0	0	0	0	0	0	0	0	0	0	0	0	2	0	0
1182	28	3	2	1	8	0	0	1	2	1	40	1	0	1	#NULL!	#NULL!	10	10	10	#NULL!	#NULL!	#NULL!	#NULL!	#NULL!	#NULL!	3800	#NULL!	#NULL!	1	#NULL!	#NULL!	0	0	0	0	0	0	0	0	0	0	0	0	0	0	0	2	0	0
1183	27	1	2	0	13	0	0	1	2	0	41	1	0	1	#NULL!	#NULL!	10	10	10	#NULL!	#NULL!	#NULL!	#NULL!	#NULL!	#NULL!	3840	#NULL!	#NULL!	1	#NULL!	#NULL!	0	0	0	0	0	0	0	0	0	0	0	0	0	0	0	2	0	0
1184	25	3	1	0	10	0	0	1	2	1	39	1	0	1	#NULL!	#NULL!	10	10	10	#NULL!	#NULL!	#NULL!	#NULL!	#NULL!	#NULL!	3100	#NULL!	#NULL!	1	#NULL!	#NULL!	0	0	0	0	0	0	0	0	0	0	0	0	0	0	0	2	0	0
1185	31	3	2	1	14	0	0	1	2	0	38	1	0	1	#NULL!	#NULL!	10	10	10	#NULL!	#NULL!	#NULL!	#NULL!	#NULL!	#NULL!	3300	#NULL!	#NULL!	1	#NULL!	#NULL!	0	0	0	0	0	0	0	0	0	0	0	0	0	0	0	2	0	0
1186	29	3	3	0	11	0	0	1	2	1	39	1	0	1	#NULL!	#NULL!	10	10	10	#NULL!	#NULL!	#NULL!	#NULL!	#NULL!	#NULL!	2930	#NULL!	#NULL!	1	#NULL!	#NULL!	0	0	0	0	0	0	0	0	0	0	0	0	0	0	0	2	0	0
1187	21	3	1	0	9	0	0	1	2	1	40	1	0	1	#NULL!	#NULL!	10	10	10	#NULL!	#NULL!	#NULL!	#NULL!	#NULL!	#NULL!	2800	#NULL!	#NULL!	1	#NULL!	#NULL!	1	0	0	0	0	1	0	0	0	0	0	0	0	0	0	2	0	0
1188	26	1	1	0	13	0	0	1	2	1	40	1	0	1	#NULL!	#NULL!	10	10	10	#NULL!	#NULL!	#NULL!	#NULL!	#NULL!	#NULL!	3350	#NULL!	#NULL!	1	#NULL!	#NULL!	0	0	0	0	0	0	0	0	0	0	0	0	0	0	0	2	0	0
1189	25	3	5	0	13	0	0	1	1	1	30	1	0	1	#NULL!	#NULL!	8	8	8	#NULL!	#NULL!	#NULL!	#NULL!	#NULL!	#NULL!	1440	#NULL!	#NULL!	1	#NULL!	#NULL!	0	0	0	0	0	0	0	0	0	0	0	0	0	0	0	2	0	0
1190	20	3	2	1	13	0	0	1	1	1	36	1	0	1	#NULL!	#NULL!	10	10	10	#NULL!	#NULL!	#NULL!	#NULL!	#NULL!	#NULL!	2890	#NULL!	#NULL!	1	#NULL!	#NULL!	0	0	0	0	0	0	0	0	0	0	0	0	0	0	0	2	0	0
1191	39	6	4	1	13	1	1	1	1	0	36	2	1	1	1	#NULL!	9	9	9	9	9	9	#NULL!	#NULL!	#NULL!	3360	2910	#NULL!	1	1	#NULL!	0	0	0	0	0	0	0	0	0	0	0	0	0	0	0	2	0	0
1192	26	1	1	0	13	0	0	1	1	0	40	1	0	1	#NULL!	#NULL!	9	9	9	#NULL!	#NULL!	#NULL!	#NULL!	#NULL!	#NULL!	3440	#NULL!	#NULL!	1	#NULL!	#NULL!	0	0	0	0	0	0	0	0	0	0	0	0	0	0	0	2	0	0
1193	34	3	4	3	4	2	1	1	2	0	39	1	0	1	#NULL!	#NULL!	10	10	10	#NULL!	#NULL!	#NULL!	#NULL!	#NULL!	#NULL!	3450	#NULL!	#NULL!	1	#NULL!	#NULL!	0	0	0	0	0	0	0	0	0	0	0	0	0	0	0	2	0	0
1194	26	1	1	0	13	0	0	1	1	1	38	1	0	1	#NULL!	#NULL!	10	10	10	#NULL!	#NULL!	#NULL!	#NULL!	#NULL!	#NULL!	3950	#NULL!	#NULL!	1	#NULL!	#NULL!	0	0	0	0	0	0	0	0	0	0	0	0	0	0	0	2	0	0
1195	26	1	1	0	13	0	0	1	1	1	38	1	0	1	#NULL!	#NULL!	10	10	10	#NULL!	#NULL!	#NULL!	#NULL!	#NULL!	#NULL!	3950	#NULL!	#NULL!	1	#NULL!	#NULL!	0	0	0	0	0	0	0	0	0	0	0	0	0	0	0	2	0	0
1196	38	1	3	1	13	0	0	1	1	0	39	1	0	1	#NULL!	#NULL!	9	9	9	#NULL!	#NULL!	#NULL!	#NULL!	#NULL!	#NULL!	3500	#NULL!	#NULL!	1	#NULL!	#NULL!	0	0	0	0	0	0	0	0	0	0	0	0	0	0	0	2	0	0
1197	23	3	1	0	13	0	0	1	2	1	39	1	0	1	#NULL!	#NULL!	10	10	10	#NULL!	#NULL!	#NULL!	#NULL!	#NULL!	#NULL!	2990	#NULL!	#NULL!	1	#NULL!	#NULL!	0	0	0	0	0	0	0	0	0	0	0	0	0	0	0	2	0	0
1198	33	1	3	1	10	0	0	1	2	1	38	1	0	1	#NULL!	#NULL!	10	10	10	#NULL!	#NULL!	#NULL!	#NULL!	#NULL!	#NULL!	3200	#NULL!	#NULL!	1	#NULL!	#NULL!	0	0	0	0	0	0	0	0	0	0	0	0	0	0	1	2	0	0
1199	31	1	1	0	12	0	0	1	2	1	39	1	0	1	#NULL!	#NULL!	10	10	10	#NULL!	#NULL!	#NULL!	#NULL!	#NULL!	#NULL!	3130	#NULL!	#NULL!	1	#NULL!	#NULL!	0	0	0	0	1	0	0	0	0	0	0	0	0	0	0	2	0	0
1200	36	2	6	5	12	0	0	1	2	1	41	1	0	1	#NULL!	#NULL!	10	10	10	#NULL!	#NULL!	#NULL!	#NULL!	#NULL!	#NULL!	3470	#NULL!	#NULL!	1	#NULL!	#NULL!	0	0	0	0	0	0	0	0	0	0	0	0	0	0	0	2	0	0
1201	32	1	2	1	10	0	0	1	2	1	39	1	0	1	#NULL!	#NULL!	10	10	10	#NULL!	#NULL!	#NULL!	#NULL!	#NULL!	#NULL!	3360	#NULL!	#NULL!	1	#NULL!	#NULL!	0	0	0	0	0	0	0	0	0	0	0	0	0	0	0	2	0	0
1202	25	3	1	0	9	0	0	1	2	0	38	1	0	1	#NULL!	#NULL!	10	10	10	#NULL!	#NULL!	#NULL!	#NULL!	#NULL!	#NULL!	3520	#NULL!	#NULL!	1	#NULL!	#NULL!	0	0	0	0	0	0	0	0	0	0	0	0	0	0	0	2	0	0
1203	28	1	1	0	12	0	0	1	2	0	38	1	0	1	#NULL!	#NULL!	10	10	10	#NULL!	#NULL!	#NULL!	#NULL!	#NULL!	#NULL!	3480	#NULL!	#NULL!	1	#NULL!	#NULL!	0	0	0	0	0	0	0	0	0	0	0	0	0	0	0	2	0	0
1204	35	2	2	0	12	0	0	1	2	1	39	1	0	1	#NULL!	#NULL!	10	10	10	#NULL!	#NULL!	#NULL!	#NULL!	#NULL!	#NULL!	3030	#NULL!	#NULL!	1	#NULL!	#NULL!	0	0	0	0	0	0	0	0	0	0	0	0	0	0	1	2	0	0
1205	21	2	2	0	12	0	0	1	2	1	39	1	0	1	#NULL!	#NULL!	10	10	10	#NULL!	#NULL!	#NULL!	#NULL!	#NULL!	#NULL!	3500	#NULL!	#NULL!	1	#NULL!	#NULL!	0	0	0	0	0	0	0	0	0	0	0	0	0	0	0	2	0	0
1206	24	3	2	0	12	0	0	1	2	1	38	1	0	1	#NULL!	#NULL!	10	10	10	#NULL!	#NULL!	#NULL!	#NULL!	#NULL!	#NULL!	3370	#NULL!	#NULL!	1	#NULL!	#NULL!	0	0	0	0	1	0	0	0	0	0	0	0	0	0	0	2	0	0
1207	28	2	5	1	14	0	0	1	2	1	41	1	0	1	#NULL!	#NULL!	10	10	10	#NULL!	#NULL!	#NULL!	#NULL!	#NULL!	#NULL!	3780	#NULL!	#NULL!	1	#NULL!	#NULL!	0	0	0	0	0	0	0	0	0	0	0	0	0	0	0	2	0	0
1208	23	1	1	0	12	0	0	1	2	0	39	1	0	1	#NULL!	#NULL!	10	10	10	#NULL!	#NULL!	#NULL!	#NULL!	#NULL!	#NULL!	3120	#NULL!	#NULL!	1	#NULL!	#NULL!	0	0	0	0	0	0	0	0	0	0	0	0	0	0	1	2	0	0
1209	27	3	3	1	11	0	0	1	2	1	39	1	0	1	#NULL!	#NULL!	10	10	10	#NULL!	#NULL!	#NULL!	#NULL!	#NULL!	#NULL!	3410	#NULL!	#NULL!	1	#NULL!	#NULL!	0	0	0	0	0	0	0	0	0	0	0	0	0	0	0	2	0	0
1210	32	2	5	1	8	0	0	1	2	1	39	1	0	1	#NULL!	#NULL!	10	10	10	#NULL!	#NULL!	#NULL!	#NULL!	#NULL!	#NULL!	3300	#NULL!	#NULL!	1	#NULL!	#NULL!	1	0	0	0	0	1	0	0	0	0	0	0	0	0	0	2	0	0
1211	29	2	4	2	8	0	0	1	2	1	40	1	0	1	#NULL!	#NULL!	10	10	10	#NULL!	#NULL!	#NULL!	#NULL!	#NULL!	#NULL!	3850	#NULL!	#NULL!	1	#NULL!	#NULL!	0	0	0	0	0	0	0	0	0	0	0	0	0	0	0	2	0	0
1212	26	1	1	0	12	0	0	1	2	1	40	1	0	1	#NULL!	#NULL!	10	10	10	#NULL!	#NULL!	#NULL!	#NULL!	#NULL!	#NULL!	3300	#NULL!	#NULL!	1	#NULL!	#NULL!	0	0	0	0	1	0	0	0	0	0	0	0	0	0	0	2	0	0
1213	35	4	3	1	10	0	0	1	2	0	39	1	0	1	#NULL!	#NULL!	10	10	10	#NULL!	#NULL!	#NULL!	#NULL!	#NULL!	#NULL!	3710	#NULL!	#NULL!	1	#NULL!	#NULL!	0	0	0	0	0	0	0	0	0	0	0	0	0	0	0	2	0	0
1214	27	1	2	0	13	0	0	1	2	1	39	1	0	1	#NULL!	#NULL!	10	10	10	#NULL!	#NULL!	#NULL!	#NULL!	#NULL!	#NULL!	3690	#NULL!	#NULL!	1	#NULL!	#NULL!	0	0	0	0	1	0	0	0	0	0	0	0	0	0	0	2	0	0
1215	32	3	2	1	12	0	0	1	2	0	39	1	0	1	#NULL!	#NULL!	10	10	10	#NULL!	#NULL!	#NULL!	#NULL!	#NULL!	#NULL!	3180	#NULL!	#NULL!	1	#NULL!	#NULL!	0	0	0	0	0	0	0	0	0	0	0	0	0	0	0	2	0	0
1216	30	1	2	0	15	0	0	1	2	0	40	1	0	1	#NULL!	#NULL!	10	10	10	#NULL!	#NULL!	#NULL!	#NULL!	#NULL!	#NULL!	3400	#NULL!	#NULL!	1	#NULL!	#NULL!	0	0	0	0	0	0	0	0	0	0	0	0	0	0	0	2	0	0
1217	35	2	4	1	12	1	1	1	2	0	38	1	0	1	#NULL!	#NULL!	10	10	10	#NULL!	#NULL!	#NULL!	#NULL!	#NULL!	#NULL!	3280	#NULL!	#NULL!	1	#NULL!	#NULL!	0	0	0	0	0	0	0	0	0	0	0	0	0	0	0	2	0	0
1218	24	2	1	0	12	0	0	1	2	0	37	1	0	1	#NULL!	#NULL!	10	10	10	#NULL!	#NULL!	#NULL!	#NULL!	#NULL!	#NULL!	2750	#NULL!	#NULL!	1	#NULL!	#NULL!	0	0	0	0	0	0	0	0	0	0	0	0	0	0	1	2	0	0
1219	35	3	4	1	8	1	1	1	2	0	39	1	0	1	#NULL!	#NULL!	10	10	10	#NULL!	#NULL!	#NULL!	#NULL!	#NULL!	#NULL!	2890	#NULL!	#NULL!	1	#NULL!	#NULL!	0	0	0	0	0	0	0	0	0	0	0	0	0	0	0	2	0	0
1220	27	1	1	0	14	0	0	1	2	1	39	1	0	1	#NULL!	#NULL!	10	10	10	#NULL!	#NULL!	#NULL!	#NULL!	#NULL!	#NULL!	3690	#NULL!	#NULL!	1	#NULL!	#NULL!	0	0	0	0	1	0	0	0	0	0	0	0	0	0	0	2	0	0
1221	28	2	2	0	10	0	0	1	2	1	37	1	0	1	#NULL!	#NULL!	10	10	10	#NULL!	#NULL!	#NULL!	#NULL!	#NULL!	#NULL!	2630	#NULL!	#NULL!	1	#NULL!	#NULL!	0	0	0	0	0	0	0	1	0	0	0	0	0	0	0	2	0	0
1222	32	2	4	1	7	0	0	1	2	0	38	1	0	1	#NULL!	#NULL!	10	10	10	#NULL!	#NULL!	#NULL!	#NULL!	#NULL!	#NULL!	2400	#NULL!	#NULL!	1	#NULL!	#NULL!	0	0	0	0	0	0	0	1	1	0	0	0	0	0	0	2	0	0
1223	24	1	1	0	7	0	0	1	1	0	39	1	0	1	#NULL!	#NULL!	9	9	9	#NULL!	#NULL!	#NULL!	#NULL!	#NULL!	#NULL!	3760	#NULL!	#NULL!	1	#NULL!	#NULL!	0	0	0	0	0	0	0	0	0	0	0	0	0	0	0	2	0	0
1224	25	3	3	2	7	2	1	1	2	0	39	1	0	1	#NULL!	#NULL!	10	10	10	#NULL!	#NULL!	#NULL!	#NULL!	#NULL!	#NULL!	3600	#NULL!	#NULL!	1	#NULL!	#NULL!	0	0	0	0	0	0	0	0	0	0	0	0	0	0	0	2	0	0
1225	23	3	1	0	9	0	0	1	2	1	38	1	0	1	#NULL!	#NULL!	10	10	10	#NULL!	#NULL!	#NULL!	#NULL!	#NULL!	#NULL!	3090	#NULL!	#NULL!	1	#NULL!	#NULL!	0	0	0	0	0	0	0	0	0	0	0	0	0	0	0	2	0	0
1226	28	4	5	2	10	0	0	1	2	1	40	1	0	1	#NULL!	#NULL!	10	10	10	#NULL!	#NULL!	#NULL!	#NULL!	#NULL!	#NULL!	3500	#NULL!	#NULL!	1	#NULL!	#NULL!	0	0	0	0	0	0	0	0	0	0	0	0	0	0	0	2	0	0
1227	28	2	3	2	13	0	0	1	2	0	38	1	0	1	#NULL!	#NULL!	10	10	10	#NULL!	#NULL!	#NULL!	#NULL!	#NULL!	#NULL!	3690	#NULL!	#NULL!	1	#NULL!	#NULL!	0	0	0	0	0	0	0	0	0	0	0	0	0	0	0	2	0	0
1228	31	3	2	1	11	1	1	1	2	0	39	1	0	1	#NULL!	#NULL!	10	10	10	#NULL!	#NULL!	#NULL!	#NULL!	#NULL!	#NULL!	3870	#NULL!	#NULL!	1	#NULL!	#NULL!	0	0	0	0	0	0	0	0	0	0	0	0	0	0	1	2	0	0
1229	29	2	5	2	11	0	0	1	2	1	39	1	0	1	#NULL!	#NULL!	10	10	10	#NULL!	#NULL!	#NULL!	#NULL!	#NULL!	#NULL!	3180	#NULL!	#NULL!	1	#NULL!	#NULL!	0	0	0	0	0	0	0	0	0	0	0	0	0	0	0	2	0	0
1230	20	3	2	1	3	0	0	1	2	1	33	1	0	1	#NULL!	#NULL!	10	10	10	#NULL!	#NULL!	#NULL!	#NULL!	#NULL!	#NULL!	2080	#NULL!	#NULL!	1	#NULL!	#NULL!	0	0	0	0	0	0	0	0	0	0	0	0	0	0	0	2	0	0
1231	31	1	2	1	11	0	0	1	2	1	38	1	0	1	#NULL!	#NULL!	10	10	10	#NULL!	#NULL!	#NULL!	#NULL!	#NULL!	#NULL!	3010	#NULL!	#NULL!	1	#NULL!	#NULL!	0	0	0	0	0	0	0	0	0	0	0	0	0	0	0	2	0	0
1232	19	3	2	0	9	0	0	1	2	1	37	1	0	1	#NULL!	#NULL!	10	10	10	#NULL!	#NULL!	#NULL!	#NULL!	#NULL!	#NULL!	3120	#NULL!	#NULL!	1	#NULL!	#NULL!	0	0	0	0	0	0	0	0	0	0	0	0	0	0	0	2	0	0
1233	32	3	5	1	9	1	1	1	2	0	38	1	0	1	#NULL!	#NULL!	10	10	10	#NULL!	#NULL!	#NULL!	#NULL!	#NULL!	#NULL!	3450	#NULL!	#NULL!	1	#NULL!	#NULL!	0	0	0	0	0	0	0	0	0	0	0	0	0	0	0	2	0	0
1234	32	4	4	1	10	0	0	1	2	1	38	1	0	1	#NULL!	#NULL!	10	10	10	#NULL!	#NULL!	#NULL!	#NULL!	#NULL!	#NULL!	2740	#NULL!	#NULL!	1	#NULL!	#NULL!	0	0	0	0	0	0	0	0	0	0	0	0	0	0	1	2	0	0
1235	21	3	1	0	12	0	0	1	2	1	39	1	0	1	#NULL!	#NULL!	10	10	10	#NULL!	#NULL!	#NULL!	#NULL!	#NULL!	#NULL!	3300	#NULL!	#NULL!	1	#NULL!	#NULL!	0	0	0	0	0	0	0	0	0	0	0	0	0	0	0	2	0	0
1236	25	2	2	1	7	1	1	1	2	0	38	1	0	1	#NULL!	#NULL!	10	10	10	#NULL!	#NULL!	#NULL!	#NULL!	#NULL!	#NULL!	2700	#NULL!	#NULL!	1	#NULL!	#NULL!	0	0	0	0	0	0	0	0	0	0	0	0	0	0	0	2	0	0
1237	39	1	4	2	13	0	0	1	2	1	39	1	0	1	#NULL!	#NULL!	10	10	10	#NULL!	#NULL!	#NULL!	#NULL!	#NULL!	#NULL!	3270	#NULL!	#NULL!	1	#NULL!	#NULL!	0	0	0	0	0	0	0	0	0	0	0	0	0	0	1	2	0	0
1238	29	2	4	2	12	0	0	1	2	1	39	1	0	1	#NULL!	#NULL!	10	10	10	#NULL!	#NULL!	#NULL!	#NULL!	#NULL!	#NULL!	4395	#NULL!	#NULL!	1	#NULL!	#NULL!	0	0	0	0	0	0	0	0	0	0	0	0	0	0	0	2	0	1
1239	37	3	3	1	8	0	0	1	2	1	40	1	0	1	#NULL!	#NULL!	10	10	#NULL!	#NULL!	#NULL!	#NULL!	#NULL!	#NULL!	#NULL!	4030	#NULL!	#NULL!	1	#NULL!	#NULL!	0	0	0	0	0	0	0	0	0	0	0	0	0	0	0	2	0	1
1240	43	2	4	1	12	0	0	1	2	0	39	1	0	1	#NULL!	#NULL!	10	10	10	#NULL!	#NULL!	#NULL!	#NULL!	#NULL!	#NULL!	3350	#NULL!	#NULL!	1	#NULL!	#NULL!	0	0	0	0	0	0	0	0	0	0	0	0	0	0	0	2	0	0
1241	30	2	2	0	12	0	0	1	2	1	39	1	0	1	#NULL!	#NULL!	10	10	10	#NULL!	#NULL!	#NULL!	#NULL!	#NULL!	#NULL!	3340	#NULL!	#NULL!	1	#NULL!	#NULL!	0	0	0	0	1	0	0	0	0	0	0	0	0	0	0	2	0	0
1242	27	1	1	0	8	0	0	1	2	1	39	1	0	1	#NULL!	#NULL!	10	10	#NULL!	#NULL!	#NULL!	#NULL!	#NULL!	#NULL!	#NULL!	3490	#NULL!	#NULL!	1	#NULL!	#NULL!	0	0	0	0	0	0	0	0	0	0	0	0	0	0	0	2	0	0
1243	31	2	4	1	8	0	0	1	2	1	38	1	0	1	#NULL!	#NULL!	10	10	#NULL!	#NULL!	#NULL!	#NULL!	#NULL!	#NULL!	#NULL!	4050	#NULL!	#NULL!	1	#NULL!	#NULL!	0	0	0	0	0	0	0	0	0	0	0	0	0	0	0	2	0	1
1244	41	3	6	1	9	1	1	1	2	0	36	1	0	1	#NULL!	#NULL!	10	10	10	#NULL!	#NULL!	#NULL!	#NULL!	#NULL!	#NULL!	3675	#NULL!	#NULL!	1	#NULL!	#NULL!	0	0	0	0	0	0	0	0	0	0	0	0	0	0	1	2	0	0
1245	41	3	6	1	9	1	1	1	2	0	36	1	0	1	#NULL!	#NULL!	10	10	10	#NULL!	#NULL!	#NULL!	#NULL!	#NULL!	#NULL!	3675	#NULL!	#NULL!	1	#NULL!	#NULL!	0	0	0	0	0	0	0	0	0	0	0	0	0	0	1	2	0	0
1246	37	3	3	1	12	0	0	1	2	1	39	1	0	1	#NULL!	#NULL!	10	10	10	#NULL!	#NULL!	#NULL!	#NULL!	#NULL!	#NULL!	3280	#NULL!	#NULL!	1	#NULL!	#NULL!	0	0	0	0	0	0	0	0	0	0	0	0	0	0	0	2	0	0
1247	28	4	1	0	13	0	0	1	2	0	41	1	0	1	#NULL!	#NULL!	10	10	10	#NULL!	#NULL!	#NULL!	#NULL!	#NULL!	#NULL!	3160	#NULL!	#NULL!	1	#NULL!	#NULL!	0	0	0	0	0	0	0	0	0	0	0	0	0	0	0	2	0	0
1248	29	1	2	1	13	0	0	1	2	1	39	1	0	1	#NULL!	#NULL!	10	10	10	#NULL!	#NULL!	#NULL!	#NULL!	#NULL!	#NULL!	3555	#NULL!	#NULL!	1	#NULL!	#NULL!	0	0	0	0	0	0	0	0	0	0	0	0	0	0	0	2	0	0
1249	34	4	3	2	4	0	0	1	2	1	36	1	0	1	#NULL!	#NULL!	10	10	10	#NULL!	#NULL!	#NULL!	#NULL!	#NULL!	#NULL!	2055	#NULL!	#NULL!	1	#NULL!	#NULL!	0	0	0	0	0	0	0	0	0	0	0	0	0	0	0	2	0	0
1250	25	6	1	0	8	0	0	1	2	1	41	1	0	1	#NULL!	#NULL!	10	10	#NULL!	#NULL!	#NULL!	#NULL!	#NULL!	#NULL!	#NULL!	3920	#NULL!	#NULL!	1	#NULL!	#NULL!	0	0	0	0	0	0	0	0	0	0	0	0	0	0	0	2	0	0
1251	44	4	2	1	8	1	1	1	2	0	36	1	0	1	#NULL!	#NULL!	10	10	#NULL!	#NULL!	#NULL!	#NULL!	#NULL!	#NULL!	#NULL!	2410	#NULL!	#NULL!	1	#NULL!	#NULL!	0	0	0	0	0	0	0	0	0	0	0	0	0	0	1	2	0	0
1252	26	3	2	0	8	0	0	1	2	0	41	1	0	1	#NULL!	#NULL!	10	10	#NULL!	#NULL!	#NULL!	#NULL!	#NULL!	#NULL!	#NULL!	3470	#NULL!	#NULL!	1	#NULL!	#NULL!	0	0	0	0	0	0	0	0	0	0	0	0	0	0	0	2	0	0
1253	36	1	3	2	8	1	1	1	2	0	38	1	0	1	#NULL!	#NULL!	10	10	#NULL!	#NULL!	#NULL!	#NULL!	#NULL!	#NULL!	#NULL!	2900	#NULL!	#NULL!	1	#NULL!	#NULL!	0	0	0	0	0	0	0	0	0	0	0	0	0	0	0	2	0	0
1254	38	1	3	1	12	0	0	1	2	0	37	1	0	1	#NULL!	#NULL!	10	10	10	#NULL!	#NULL!	#NULL!	#NULL!	#NULL!	#NULL!	3735	#NULL!	#NULL!	1	#NULL!	#NULL!	0	0	0	0	0	0	0	0	0	0	0	0	0	0	0	2	0	0
1255	29	1	1	0	10	0	0	1	2	0	36	1	0	1	#NULL!	#NULL!	10	10	10	#NULL!	#NULL!	#NULL!	#NULL!	#NULL!	#NULL!	2140	#NULL!	#NULL!	1	#NULL!	#NULL!	0	0	0	1	0	0	0	0	0	0	0	0	0	0	0	2	0	0
1256	30	1	3	1	8	0	0	1	2	1	38	1	0	1	#NULL!	#NULL!	10	10	10	#NULL!	#NULL!	#NULL!	#NULL!	#NULL!	#NULL!	3300	#NULL!	#NULL!	1	#NULL!	#NULL!	0	0	0	0	0	0	0	0	0	0	0	0	0	0	0	2	0	0
1257	28	2	2	0	8	0	0	1	2	1	39	1	0	1	#NULL!	#NULL!	10	10	#NULL!	#NULL!	#NULL!	#NULL!	#NULL!	#NULL!	#NULL!	3270	#NULL!	#NULL!	1	#NULL!	#NULL!	0	0	0	0	0	0	0	0	0	0	0	0	0	0	0	2	0	0
1258	39	5	6	3	1	0	0	1	2	1	40	1	0	1	#NULL!	#NULL!	10	10	10	#NULL!	#NULL!	#NULL!	#NULL!	#NULL!	#NULL!	3400	#NULL!	#NULL!	1	#NULL!	#NULL!	0	0	0	0	0	0	0	0	0	0	0	0	0	0	0	2	0	0
1259	32	1	3	1	10	1	1	1	2	1	39	1	0	1	#NULL!	#NULL!	10	10	10	#NULL!	#NULL!	#NULL!	#NULL!	#NULL!	#NULL!	3570	#NULL!	#NULL!	1	#NULL!	#NULL!	0	0	0	0	0	0	0	0	0	0	0	0	0	0	0	2	0	0
1260	23	3	1	0	10	0	0	1	2	1	39	1	0	1	#NULL!	#NULL!	10	10	10	#NULL!	#NULL!	#NULL!	#NULL!	#NULL!	#NULL!	3300	#NULL!	#NULL!	1	#NULL!	#NULL!	0	0	0	0	0	0	0	0	0	0	0	0	0	0	0	2	0	0
1261	34	1	3	1	8	0	0	1	2	1	40	1	0	1	#NULL!	#NULL!	10	10	#NULL!	#NULL!	#NULL!	#NULL!	#NULL!	#NULL!	#NULL!	3060	#NULL!	#NULL!	1	#NULL!	#NULL!	0	0	0	0	0	0	0	0	0	0	0	0	0	0	0	2	0	0
1262	29	1	1	0	12	0	0	1	2	0	40	1	0	1	#NULL!	#NULL!	10	10	10	#NULL!	#NULL!	#NULL!	#NULL!	#NULL!	#NULL!	3600	#NULL!	#NULL!	1	#NULL!	#NULL!	0	0	0	0	0	0	0	0	0	0	0	0	0	0	0	2	0	0
1263	30	1	3	1	8	0	0	1	2	1	37	1	0	1	#NULL!	#NULL!	10	10	#NULL!	#NULL!	#NULL!	#NULL!	#NULL!	#NULL!	#NULL!	3090	#NULL!	#NULL!	1	#NULL!	#NULL!	0	0	0	0	0	0	0	0	0	0	0	0	0	1	1	2	0	0
1264	27	2	3	0	8	0	0	1	2	0	36	2	1	1	1	#NULL!	10	10	#NULL!	10	10	#NULL!	#NULL!	#NULL!	#NULL!	2660	2520	#NULL!	1	1	#NULL!	0	0	0	0	0	0	0	0	0	0	0	0	0	0	0	2	0	0
1265	22	3	2	1	11	1	1	1	2	0	38	1	0	1	#NULL!	#NULL!	10	10	10	#NULL!	#NULL!	#NULL!	#NULL!	#NULL!	#NULL!	2900	#NULL!	#NULL!	1	#NULL!	#NULL!	0	0	0	0	0	0	0	0	0	0	0	0	0	0	0	2	0	0
1266	25	3	1	0	13	0	0	1	2	1	39	1	0	1	#NULL!	#NULL!	10	10	10	#NULL!	#NULL!	#NULL!	#NULL!	#NULL!	#NULL!	2500	#NULL!	#NULL!	1	#NULL!	#NULL!	0	0	0	0	0	0	0	0	0	0	0	0	0	0	1	2	0	0
1267	27	3	2	1	10	1	1	1	2	0	36	1	0	1	#NULL!	#NULL!	10	10	10	#NULL!	#NULL!	#NULL!	#NULL!	#NULL!	#NULL!	2820	#NULL!	#NULL!	1	#NULL!	#NULL!	0	0	0	0	0	0	0	0	0	0	0	0	0	0	0	2	0	0
1268	31	2	2	0	8	0	0	1	2	1	39	1	0	1	#NULL!	#NULL!	10	10	#NULL!	#NULL!	#NULL!	#NULL!	#NULL!	#NULL!	#NULL!	3320	#NULL!	#NULL!	1	#NULL!	#NULL!	0	0	0	0	0	0	0	0	0	0	0	0	0	0	0	2	0	0
1269	26	2	3	0	8	0	0	1	2	1	40	1	0	1	#NULL!	#NULL!	10	10	#NULL!	#NULL!	#NULL!	#NULL!	#NULL!	#NULL!	#NULL!	3630	#NULL!	#NULL!	1	#NULL!	#NULL!	0	0	0	0	0	0	0	0	0	0	0	0	0	0	0	2	0	0
1270	38	1	5	1	8	0	0	1	2	0	38	1	0	1	#NULL!	#NULL!	10	10	#NULL!	#NULL!	#NULL!	#NULL!	#NULL!	#NULL!	#NULL!	3180	#NULL!	#NULL!	1	#NULL!	#NULL!	0	0	0	0	0	0	0	0	0	0	0	0	0	0	0	2	0	0
1271	29	3	3	1	8	1	1	1	2	0	37	1	0	1	#NULL!	#NULL!	10	10	#NULL!	#NULL!	#NULL!	#NULL!	#NULL!	#NULL!	#NULL!	3180	#NULL!	#NULL!	1	#NULL!	#NULL!	0	0	0	0	0	0	0	0	0	0	0	0	0	0	0	2	0	0
1272	41	1	6	2	11	0	0	1	2	0	38	1	0	1	#NULL!	#NULL!	9	10	10	#NULL!	#NULL!	#NULL!	#NULL!	#NULL!	#NULL!	5050	#NULL!	#NULL!	1	#NULL!	#NULL!	0	0	0	0	0	0	0	0	0	0	0	0	0	0	1	2	0	1
1273	32	2	2	0	12	0	0	1	2	1	37	1	0	1	#NULL!	#NULL!	10	10	10	#NULL!	#NULL!	#NULL!	#NULL!	#NULL!	#NULL!	3400	#NULL!	#NULL!	1	#NULL!	#NULL!	0	0	0	0	0	0	0	0	0	0	0	0	0	0	0	2	0	0
1274	36	1	3	1	12	0	0	1	2	1	39	1	0	1	#NULL!	#NULL!	10	10	10	#NULL!	#NULL!	#NULL!	#NULL!	#NULL!	#NULL!	3250	#NULL!	#NULL!	1	#NULL!	#NULL!	0	0	0	0	0	0	0	0	0	0	0	0	0	0	0	2	0	0
1275	36	3	3	1	10	0	0	1	2	1	40	1	0	1	#NULL!	#NULL!	10	10	10	#NULL!	#NULL!	#NULL!	#NULL!	#NULL!	#NULL!	3400	#NULL!	#NULL!	1	#NULL!	#NULL!	0	0	0	0	0	0	0	0	0	0	0	0	0	0	0	2	0	0
1276	32	1	2	1	9	0	0	1	2	1	38	1	0	1	#NULL!	#NULL!	10	10	10	#NULL!	#NULL!	#NULL!	#NULL!	#NULL!	#NULL!	3200	#NULL!	#NULL!	1	#NULL!	#NULL!	0	0	0	0	0	0	0	0	0	0	0	0	0	0	0	2	0	0
1277	27	1	1	0	8	0	0	1	2	1	38	1	0	1	#NULL!	#NULL!	10	10	#NULL!	#NULL!	#NULL!	#NULL!	#NULL!	#NULL!	#NULL!	3380	#NULL!	#NULL!	1	#NULL!	#NULL!	0	0	0	0	0	0	0	0	0	0	0	0	0	0	0	2	0	0
1278	33	1	1	0	11	0	0	1	2	0	40	1	0	1	#NULL!	#NULL!	10	10	10	#NULL!	#NULL!	#NULL!	#NULL!	#NULL!	#NULL!	3650	#NULL!	#NULL!	1	#NULL!	#NULL!	0	0	0	0	0	0	0	0	0	0	0	0	0	0	0	2	0	0
1279	20	3	2	0	16	0	0	1	2	1	39	1	0	1	#NULL!	#NULL!	10	10	10	#NULL!	#NULL!	#NULL!	#NULL!	#NULL!	#NULL!	3150	#NULL!	#NULL!	1	#NULL!	#NULL!	0	0	0	0	0	0	0	0	0	0	0	0	0	0	0	2	0	0
1280	34	1	1	0	16	0	0	1	2	0	39	1	0	1	#NULL!	#NULL!	10	10	10	#NULL!	#NULL!	#NULL!	#NULL!	#NULL!	#NULL!	3650	#NULL!	#NULL!	1	#NULL!	#NULL!	0	0	0	0	0	0	0	0	0	0	0	0	0	0	0	2	0	0
1281	30	3	2	1	8	0	0	1	2	1	39	1	0	1	#NULL!	#NULL!	10	10	#NULL!	#NULL!	#NULL!	#NULL!	#NULL!	#NULL!	#NULL!	4000	#NULL!	#NULL!	1	#NULL!	#NULL!	0	0	0	0	0	0	0	0	0	0	0	0	0	0	1	2	0	1
1282	34	1	7	1	10	1	1	1	2	0	39	1	0	1	#NULL!	#NULL!	10	10	10	#NULL!	#NULL!	#NULL!	#NULL!	#NULL!	#NULL!	3250	#NULL!	#NULL!	1	#NULL!	#NULL!	0	0	0	0	0	0	0	0	0	0	0	0	0	0	0	2	0	0
1283	37	3	4	1	9	1	1	1	2	0	38	1	0	1	#NULL!	#NULL!	10	10	10	#NULL!	#NULL!	#NULL!	#NULL!	#NULL!	#NULL!	3450	#NULL!	#NULL!	1	#NULL!	#NULL!	0	0	0	0	0	0	0	0	0	0	0	0	0	0	0	2	0	0
1284	30	1	4	1	14	0	0	1	2	1	40	1	0	1	#NULL!	#NULL!	10	10	10	#NULL!	#NULL!	#NULL!	#NULL!	#NULL!	#NULL!	4050	#NULL!	#NULL!	1	#NULL!	#NULL!	0	0	0	0	0	0	0	0	0	0	0	0	0	0	1	2	0	1
1285	36	3	7	1	11	1	1	1	2	0	37	1	0	1	#NULL!	#NULL!	10	10	10	#NULL!	#NULL!	#NULL!	#NULL!	#NULL!	#NULL!	3300	#NULL!	#NULL!	1	#NULL!	#NULL!	0	0	0	0	0	0	0	0	0	0	0	0	0	0	0	2	0	0
1286	28	1	1	0	11	0	0	1	2	1	38	1	0	1	#NULL!	#NULL!	10	10	10	#NULL!	#NULL!	#NULL!	#NULL!	#NULL!	#NULL!	3150	#NULL!	#NULL!	1	#NULL!	#NULL!	0	0	0	0	0	0	0	0	0	0	0	0	0	0	0	2	0	0
1287	22	3	1	0	9	0	0	1	2	1	39	1	0	1	#NULL!	#NULL!	10	10	10	#NULL!	#NULL!	#NULL!	#NULL!	#NULL!	#NULL!	3450	#NULL!	#NULL!	1	#NULL!	#NULL!	0	0	0	0	0	0	0	0	0	0	0	0	0	0	0	2	0	0
1288	28	1	1	0	13	0	0	1	2	0	38	1	0	1	#NULL!	#NULL!	10	10	10	#NULL!	#NULL!	#NULL!	#NULL!	#NULL!	#NULL!	2850	#NULL!	#NULL!	1	#NULL!	#NULL!	0	0	0	0	0	0	0	0	0	0	0	0	0	0	1	2	0	0
1289	34	1	3	0	8	0	0	1	2	1	40	1	0	1	#NULL!	#NULL!	10	10	10	#NULL!	#NULL!	#NULL!	#NULL!	#NULL!	#NULL!	2750	#NULL!	#NULL!	1	#NULL!	#NULL!	0	0	0	0	0	0	0	0	0	0	0	0	0	0	0	2	0	0
1290	33	3	2	1	7	1	1	1	2	0	31	1	0	1	#NULL!	#NULL!	9	9	9	#NULL!	#NULL!	#NULL!	#NULL!	#NULL!	#NULL!	1500	#NULL!	#NULL!	1	#NULL!	#NULL!	0	0	0	0	0	0	0	0	0	0	0	0	0	0	0	2	0	0
1291	27	1	1	0	11	0	0	1	2	1	40	1	0	1	#NULL!	#NULL!	10	10	10	#NULL!	#NULL!	#NULL!	#NULL!	#NULL!	#NULL!	3800	#NULL!	#NULL!	1	#NULL!	#NULL!	0	0	0	0	1	0	0	0	0	0	0	0	0	0	0	2	0	0
1292	28	1	1	0	12	0	0	1	2	1	37	1	0	1	#NULL!	#NULL!	10	10	10	#NULL!	#NULL!	#NULL!	#NULL!	#NULL!	#NULL!	3100	#NULL!	#NULL!	1	#NULL!	#NULL!	0	0	0	0	0	0	0	0	0	0	0	0	0	0	0	2	0	0
1293	27	2	1	0	12	0	0	1	2	1	40	1	0	1	#NULL!	#NULL!	10	10	10	#NULL!	#NULL!	#NULL!	#NULL!	#NULL!	#NULL!	3800	#NULL!	#NULL!	1	#NULL!	#NULL!	0	0	0	0	1	0	0	0	0	0	0	0	0	0	1	2	0	0
1294	39	2	2	1	10	1	1	1	2	0	38	1	0	1	#NULL!	#NULL!	10	10	10	#NULL!	#NULL!	#NULL!	#NULL!	#NULL!	#NULL!	2800	#NULL!	#NULL!	1	#NULL!	#NULL!	0	0	0	0	0	0	0	1	0	0	0	0	0	0	0	2	0	0
1295	33	1	1	0	18	0	0	1	2	0	38	1	0	1	#NULL!	#NULL!	10	10	10	#NULL!	#NULL!	#NULL!	#NULL!	#NULL!	#NULL!	3300	#NULL!	#NULL!	1	#NULL!	#NULL!	0	0	0	0	0	0	0	0	0	0	0	0	0	0	0	2	0	0
1296	27	1	1	0	15	0	0	1	2	1	40	1	0	1	#NULL!	#NULL!	10	10	10	#NULL!	#NULL!	#NULL!	#NULL!	#NULL!	#NULL!	3000	#NULL!	#NULL!	1	#NULL!	#NULL!	0	0	0	0	0	0	0	0	0	0	0	0	0	0	0	2	0	0
1297	25	1	1	0	2	0	0	1	2	0	39	1	0	1	#NULL!	#NULL!	10	10	10	#NULL!	#NULL!	#NULL!	#NULL!	#NULL!	#NULL!	3500	#NULL!	#NULL!	1	#NULL!	#NULL!	0	0	0	0	0	0	0	0	0	0	0	0	0	0	0	2	0	0
1298	31	1	3	1	10	0	0	1	2	1	38	1	0	1	#NULL!	#NULL!	10	10	10	#NULL!	#NULL!	#NULL!	#NULL!	#NULL!	#NULL!	2950	#NULL!	#NULL!	1	#NULL!	#NULL!	0	0	0	0	1	0	0	0	0	0	0	0	0	0	0	2	0	0
1299	38	3	2	1	12	0	0	1	2	1	39	1	0	1	#NULL!	#NULL!	10	10	10	#NULL!	#NULL!	#NULL!	#NULL!	#NULL!	#NULL!	3700	#NULL!	#NULL!	1	#NULL!	#NULL!	0	0	0	0	0	0	0	0	0	0	0	0	0	0	0	2	0	0
1300	32	1	1	0	11	0	0	1	2	1	39	1	0	1	#NULL!	#NULL!	10	10	10	#NULL!	#NULL!	#NULL!	#NULL!	#NULL!	#NULL!	2600	#NULL!	#NULL!	1	#NULL!	#NULL!	0	0	0	0	0	0	0	0	0	0	0	0	0	0	0	2	0	0
1301	29	1	1	0	13	0	0	1	2	1	39	1	0	1	#NULL!	#NULL!	10	10	10	#NULL!	#NULL!	#NULL!	#NULL!	#NULL!	#NULL!	3800	#NULL!	#NULL!	1	#NULL!	#NULL!	0	0	0	0	0	0	0	0	0	0	0	0	0	0	0	2	0	0
1302	30	1	2	1	12	0	0	1	2	1	38	1	0	1	#NULL!	#NULL!	10	10	10	#NULL!	#NULL!	#NULL!	#NULL!	#NULL!	#NULL!	3200	#NULL!	#NULL!	1	#NULL!	#NULL!	0	0	0	0	1	0	0	0	0	0	0	0	0	0	0	2	0	0
1303	24	4	3	2	4	0	0	1	2	1	35	1	0	1	#NULL!	#NULL!	10	10	10	#NULL!	#NULL!	#NULL!	#NULL!	#NULL!	#NULL!	3200	#NULL!	#NULL!	1	#NULL!	#NULL!	0	0	0	0	0	0	0	0	0	0	0	0	0	0	0	2	0	0
1304	38	5	3	2	1	0	0	1	2	1	40	1	0	1	#NULL!	#NULL!	10	10	10	#NULL!	#NULL!	#NULL!	#NULL!	#NULL!	#NULL!	3650	#NULL!	#NULL!	1	#NULL!	#NULL!	0	0	0	0	0	0	0	0	0	0	0	0	0	0	0	2	0	0
1305	38	5	3	2	1	0	0	1	2	1	40	1	0	1	#NULL!	#NULL!	10	10	10	#NULL!	#NULL!	#NULL!	#NULL!	#NULL!	#NULL!	3650	#NULL!	#NULL!	1	#NULL!	#NULL!	0	0	0	0	0	0	0	0	0	0	0	0	0	0	0	2	0	0
1306	21	1	1	0	4	0	0	1	2	1	38	1	0	1	#NULL!	#NULL!	10	10	10	#NULL!	#NULL!	#NULL!	#NULL!	#NULL!	#NULL!	3000	#NULL!	#NULL!	1	#NULL!	#NULL!	0	0	0	0	0	0	0	0	0	0	0	0	0	0	0	2	0	0
1307	24	4	4	1	9	0	0	1	2	1	40	1	0	1	#NULL!	#NULL!	10	10	10	#NULL!	#NULL!	#NULL!	#NULL!	#NULL!	#NULL!	3550	#NULL!	#NULL!	1	#NULL!	#NULL!	0	0	0	0	0	0	0	0	0	0	0	0	0	0	0	2	0	0
1308	34	2	3	1	12	0	0	1	2	1	39	1	0	1	#NULL!	#NULL!	10	10	10	#NULL!	#NULL!	#NULL!	#NULL!	#NULL!	#NULL!	3110	#NULL!	#NULL!	1	#NULL!	#NULL!	0	0	0	0	0	0	0	0	0	0	0	0	0	0	0	2	0	0
1309	30	3	2	1	10	0	0	1	2	1	39	1	0	1	#NULL!	#NULL!	10	10	10	#NULL!	#NULL!	#NULL!	#NULL!	#NULL!	#NULL!	2930	#NULL!	#NULL!	1	#NULL!	#NULL!	0	0	0	0	0	0	0	1	0	0	0	0	0	0	0	2	0	0
1310	25	3	2	1	9	1	1	1	2	0	40	1	0	1	#NULL!	#NULL!	10	10	10	#NULL!	#NULL!	#NULL!	#NULL!	#NULL!	#NULL!	3480	#NULL!	#NULL!	1	#NULL!	#NULL!	0	0	0	0	0	0	0	0	0	0	0	0	0	0	0	2	0	0
1311	25	3	2	1	9	1	1	1	2	0	40	1	0	1	#NULL!	#NULL!	10	10	10	#NULL!	#NULL!	#NULL!	#NULL!	#NULL!	#NULL!	3480	#NULL!	#NULL!	1	#NULL!	#NULL!	0	0	0	0	0	0	0	0	0	0	0	0	0	0	0	2	0	0
1312	39	5	6	4	6	0	0	1	2	1	39	1	0	1	#NULL!	#NULL!	10	10	10	#NULL!	#NULL!	#NULL!	#NULL!	#NULL!	#NULL!	2765	#NULL!	#NULL!	1	#NULL!	#NULL!	0	0	0	0	0	0	0	0	0	0	0	0	0	0	0	2	0	0
1313	34	1	3	1	11	0	0	1	2	1	38	1	0	1	#NULL!	#NULL!	10	10	10	#NULL!	#NULL!	#NULL!	#NULL!	#NULL!	#NULL!	3500	#NULL!	#NULL!	1	#NULL!	#NULL!	0	0	0	0	1	0	0	0	0	0	0	0	0	0	1	2	0	0
1314	31	3	3	1	4	1	1	1	2	0	39	1	0	1	#NULL!	#NULL!	9	10	10	#NULL!	#NULL!	#NULL!	#NULL!	#NULL!	#NULL!	4060	#NULL!	#NULL!	1	#NULL!	#NULL!	0	0	0	0	0	0	0	0	0	0	0	0	0	0	0	2	0	1
1315	31	2	3	1	10	0	0	1	2	1	39	1	0	1	#NULL!	#NULL!	9	10	10	#NULL!	#NULL!	#NULL!	#NULL!	#NULL!	#NULL!	3000	#NULL!	#NULL!	1	#NULL!	#NULL!	0	0	0	0	1	0	0	0	0	0	0	0	0	0	0	2	0	0
1316	36	3	4	2	3	1	1	1	2	0	38	1	0	1	#NULL!	#NULL!	9	10	10	#NULL!	#NULL!	#NULL!	#NULL!	#NULL!	#NULL!	3400	#NULL!	#NULL!	1	#NULL!	#NULL!	0	0	0	0	0	0	0	0	0	0	0	0	0	0	0	2	0	0
1317	27	1	2	1	19	0	0	1	2	1	39	1	0	1	#NULL!	#NULL!	9	10	10	#NULL!	#NULL!	#NULL!	#NULL!	#NULL!	#NULL!	3720	#NULL!	#NULL!	1	#NULL!	#NULL!	0	0	0	0	1	0	0	0	0	0	0	0	0	0	0	2	0	0
1318	21	3	1	0	9	0	0	1	2	1	37	1	0	1	#NULL!	#NULL!	10	10	10	#NULL!	#NULL!	#NULL!	#NULL!	#NULL!	#NULL!	3020	#NULL!	#NULL!	1	#NULL!	#NULL!	1	0	0	0	0	1	0	0	0	0	0	0	0	0	0	2	0	0
1319	26	3	3	1	6	0	0	1	2	1	40	1	0	1	#NULL!	#NULL!	10	10	10	#NULL!	#NULL!	#NULL!	#NULL!	#NULL!	#NULL!	3205	#NULL!	#NULL!	1	#NULL!	#NULL!	0	0	0	0	0	0	0	0	0	0	0	0	0	0	0	2	0	0
1320	23	3	2	0	13	0	0	1	2	1	40	1	0	1	#NULL!	#NULL!	10	10	10	#NULL!	#NULL!	#NULL!	#NULL!	#NULL!	#NULL!	3520	#NULL!	#NULL!	1	#NULL!	#NULL!	0	0	0	0	0	0	0	0	0	0	0	0	0	0	0	2	0	0
1321	23	3	2	1	9	0	0	1	2	1	38	1	0	1	#NULL!	#NULL!	10	10	10	#NULL!	#NULL!	#NULL!	#NULL!	#NULL!	#NULL!	3030	#NULL!	#NULL!	1	#NULL!	#NULL!	0	0	0	0	0	0	0	0	0	0	0	0	0	0	0	2	0	0
1322	17	3	1	0	9	0	0	1	2	1	40	1	0	1	#NULL!	#NULL!	10	10	10	#NULL!	#NULL!	#NULL!	#NULL!	#NULL!	#NULL!	2715	#NULL!	#NULL!	1	#NULL!	#NULL!	0	0	0	0	0	0	0	0	0	0	0	0	0	0	0	2	0	0
1323	28	4	4	1	11	0	0	1	2	1	39	1	0	1	#NULL!	#NULL!	10	10	10	#NULL!	#NULL!	#NULL!	#NULL!	#NULL!	#NULL!	2600	#NULL!	#NULL!	1	#NULL!	#NULL!	0	0	0	0	0	0	0	0	0	0	0	0	0	0	0	2	0	0
1324	29	1	2	1	13	0	0	1	2	1	36	1	0	1	#NULL!	#NULL!	10	10	10	#NULL!	#NULL!	#NULL!	#NULL!	#NULL!	#NULL!	2730	#NULL!	#NULL!	1	#NULL!	#NULL!	0	0	0	0	0	0	0	0	0	0	0	0	0	0	0	2	0	0
1325	27	3	5	2	5	0	0	1	2	1	38	1	0	1	#NULL!	#NULL!	10	10	10	#NULL!	#NULL!	#NULL!	#NULL!	#NULL!	#NULL!	3485	#NULL!	#NULL!	1	#NULL!	#NULL!	0	0	0	0	0	0	0	0	0	0	0	0	0	0	0	2	0	0
1326	26	3	1	0	7	0	0	1	2	0	36	1	0	1	#NULL!	#NULL!	10	10	10	#NULL!	#NULL!	#NULL!	#NULL!	#NULL!	#NULL!	2430	#NULL!	#NULL!	1	#NULL!	#NULL!	0	0	0	0	0	0	0	0	0	0	0	0	0	0	0	2	0	0
1327	31	3	1	0	11	0	0	1	2	1	38	1	0	1	#NULL!	#NULL!	10	10	10	#NULL!	#NULL!	#NULL!	#NULL!	#NULL!	#NULL!	3120	#NULL!	#NULL!	1	#NULL!	#NULL!	0	0	0	0	0	0	0	0	0	0	0	0	0	0	0	2	0	0
1328	30	2	3	1	11	0	0	1	2	1	38	1	0	1	#NULL!	#NULL!	10	10	10	#NULL!	#NULL!	#NULL!	#NULL!	#NULL!	#NULL!	3035	#NULL!	#NULL!	1	#NULL!	#NULL!	0	0	0	0	0	0	0	0	0	0	0	0	0	0	1	2	0	0
1329	41	3	3	1	12	1	1	1	2	0	38	1	0	1	#NULL!	#NULL!	10	10	10	#NULL!	#NULL!	#NULL!	#NULL!	#NULL!	#NULL!	2835	#NULL!	#NULL!	1	#NULL!	#NULL!	0	0	0	0	0	0	0	1	0	0	0	0	0	0	0	2	0	0
1330	30	2	5	2	13	0	0	1	2	1	40	1	0	1	#NULL!	#NULL!	10	10	10	#NULL!	#NULL!	#NULL!	#NULL!	#NULL!	#NULL!	3540	#NULL!	#NULL!	1	#NULL!	#NULL!	0	0	0	0	0	0	0	0	0	0	0	0	0	0	0	2	0	0
1331	22	3	3	1	13	0	0	1	2	1	40	1	0	1	#NULL!	#NULL!	10	10	10	#NULL!	#NULL!	#NULL!	#NULL!	#NULL!	#NULL!	3000	#NULL!	#NULL!	1	#NULL!	#NULL!	0	0	0	0	0	0	0	0	0	0	0	0	0	0	0	2	0	0
1332	23	3	2	1	9	0	0	1	2	1	40	1	0	1	#NULL!	#NULL!	10	10	10	#NULL!	#NULL!	#NULL!	#NULL!	#NULL!	#NULL!	3260	#NULL!	#NULL!	1	#NULL!	#NULL!	0	0	0	0	0	0	0	0	0	0	0	0	0	0	0	2	0	0
1333	24	3	2	0	8	0	0	1	2	0	39	1	0	1	#NULL!	#NULL!	10	10	10	#NULL!	#NULL!	#NULL!	#NULL!	#NULL!	#NULL!	2990	#NULL!	#NULL!	1	#NULL!	#NULL!	0	0	0	0	0	0	0	0	0	0	0	0	0	0	0	2	0	0
1334	34	3	5	1	13	0	0	1	2	0	41	1	0	1	#NULL!	#NULL!	10	10	10	#NULL!	#NULL!	#NULL!	#NULL!	#NULL!	#NULL!	3215	#NULL!	#NULL!	1	#NULL!	#NULL!	0	0	0	0	0	0	0	0	0	0	0	0	0	0	0	2	0	0
1335	26	3	3	1	9	1	1	1	2	0	39	1	0	1	#NULL!	#NULL!	10	10	10	#NULL!	#NULL!	#NULL!	#NULL!	#NULL!	#NULL!	2770	#NULL!	#NULL!	1	#NULL!	#NULL!	0	0	0	0	0	0	0	0	0	0	0	0	0	0	0	2	0	0
1336	24	3	3	1	13	0	0	1	2	1	40	1	0	1	#NULL!	#NULL!	10	10	10	#NULL!	#NULL!	#NULL!	#NULL!	#NULL!	#NULL!	3740	#NULL!	#NULL!	1	#NULL!	#NULL!	0	0	0	0	0	0	0	0	0	0	0	0	0	0	1	2	0	0
1337	27	3	1	0	12	0	0	1	2	1	40	1	0	1	#NULL!	#NULL!	10	10	10	#NULL!	#NULL!	#NULL!	#NULL!	#NULL!	#NULL!	3625	#NULL!	#NULL!	1	#NULL!	#NULL!	0	0	0	0	0	0	0	0	0	0	0	0	0	0	0	2	0	0
1338	23	3	1	0	9	0	0	1	2	1	40	1	0	1	#NULL!	#NULL!	10	10	10	#NULL!	#NULL!	#NULL!	#NULL!	#NULL!	#NULL!	3010	#NULL!	#NULL!	1	#NULL!	#NULL!	0	0	0	0	0	0	0	0	0	0	0	0	0	0	0	2	0	0
1339	23	3	1	0	9	0	0	1	2	1	40	1	0	1	#NULL!	#NULL!	10	10	10	#NULL!	#NULL!	#NULL!	#NULL!	#NULL!	#NULL!	3010	#NULL!	#NULL!	1	#NULL!	#NULL!	0	0	0	0	0	0	0	0	0	0	0	0	0	0	0	2	0	0
1340	25	4	1	0	2	0	0	1	2	1	38	1	0	1	#NULL!	#NULL!	10	10	10	#NULL!	#NULL!	#NULL!	#NULL!	#NULL!	#NULL!	2940	#NULL!	#NULL!	1	#NULL!	#NULL!	0	0	0	0	0	0	0	0	0	0	0	0	0	0	0	2	0	0
1341	25	3	1	0	9	0	0	1	2	1	39	1	0	1	#NULL!	#NULL!	10	10	10	#NULL!	#NULL!	#NULL!	#NULL!	#NULL!	#NULL!	3110	#NULL!	#NULL!	1	#NULL!	#NULL!	0	0	0	0	0	0	0	0	0	0	0	0	0	0	0	2	0	0
1342	30	2	2	0	15	0	0	1	2	0	38	1	0	1	#NULL!	#NULL!	10	10	10	#NULL!	#NULL!	#NULL!	#NULL!	#NULL!	#NULL!	2950	#NULL!	#NULL!	1	#NULL!	#NULL!	0	0	0	0	0	0	0	0	0	0	0	0	0	0	0	2	0	0
1343	36	3	5	2	10	0	0	1	2	1	40	1	0	1	#NULL!	#NULL!	10	10	10	#NULL!	#NULL!	#NULL!	#NULL!	#NULL!	#NULL!	3190	#NULL!	#NULL!	1	#NULL!	#NULL!	0	0	0	0	0	0	0	0	0	0	0	0	0	0	0	2	0	0
1344	24	4	5	3	6	1	1	1	2	1	40	1	0	1	#NULL!	#NULL!	10	10	10	#NULL!	#NULL!	#NULL!	#NULL!	#NULL!	#NULL!	3390	#NULL!	#NULL!	1	#NULL!	#NULL!	0	0	0	0	0	0	0	0	0	0	0	0	0	0	0	2	0	0
1345	26	4	4	2	11	0	0	1	2	0	39	1	0	1	#NULL!	#NULL!	10	10	10	#NULL!	#NULL!	#NULL!	#NULL!	#NULL!	#NULL!	3000	#NULL!	#NULL!	1	#NULL!	#NULL!	0	0	0	0	0	0	0	0	0	0	0	0	0	0	0	2	0	0
1346	23	3	1	0	10	0	0	1	2	1	38	1	0	1	#NULL!	#NULL!	10	10	10	#NULL!	#NULL!	#NULL!	#NULL!	#NULL!	#NULL!	3610	#NULL!	#NULL!	1	#NULL!	#NULL!	0	0	0	0	0	0	0	0	0	0	0	0	0	0	0	2	0	0
1347	28	1	2	0	13	0	0	1	2	0	39	1	0	1	#NULL!	#NULL!	10	10	10	#NULL!	#NULL!	#NULL!	#NULL!	#NULL!	#NULL!	3400	#NULL!	#NULL!	1	#NULL!	#NULL!	0	0	0	0	0	0	0	0	0	0	0	0	0	0	0	2	0	0
1348	21	3	1	0	4	0	0	1	2	1	40	1	0	1	#NULL!	#NULL!	10	10	10	#NULL!	#NULL!	#NULL!	#NULL!	#NULL!	#NULL!	4200	#NULL!	#NULL!	1	#NULL!	#NULL!	0	0	0	0	0	0	0	0	0	0	0	0	0	0	0	2	0	1
1349	36	1	4	1	13	0	0	1	2	0	39	1	0	1	#NULL!	#NULL!	10	10	10	#NULL!	#NULL!	#NULL!	#NULL!	#NULL!	#NULL!	3260	#NULL!	#NULL!	1	#NULL!	#NULL!	0	0	0	0	0	0	0	0	0	0	0	0	0	0	0	2	0	0
1350	39	1	5	1	11	1	1	1	2	0	38	1	0	1	#NULL!	#NULL!	10	10	10	#NULL!	#NULL!	#NULL!	#NULL!	#NULL!	#NULL!	3180	#NULL!	#NULL!	1	#NULL!	#NULL!	0	0	0	0	0	0	0	0	0	0	0	0	0	0	0	2	0	0
1351	29	1	1	0	13	0	0	1	2	1	39	1	0	1	#NULL!	#NULL!	10	10	10	#NULL!	#NULL!	#NULL!	#NULL!	#NULL!	#NULL!	3200	#NULL!	#NULL!	1	#NULL!	#NULL!	0	0	0	0	0	0	0	0	0	0	0	0	0	0	0	2	0	0
1352	39	1	4	1	10	0	0	1	2	0	39	1	0	1	#NULL!	#NULL!	10	10	10	#NULL!	#NULL!	#NULL!	#NULL!	#NULL!	#NULL!	3960	#NULL!	#NULL!	1	#NULL!	#NULL!	0	0	0	0	0	0	0	0	0	0	0	0	0	0	1	2	0	0
1353	31	3	3	1	11	0	0	1	2	0	40	1	0	1	#NULL!	#NULL!	10	10	10	#NULL!	#NULL!	#NULL!	#NULL!	#NULL!	#NULL!	3200	#NULL!	#NULL!	1	#NULL!	#NULL!	0	0	0	0	0	0	0	0	0	0	0	0	0	0	0	2	0	0
1354	29	1	3	1	12	0	0	1	2	1	38	1	0	1	#NULL!	#NULL!	10	10	10	#NULL!	#NULL!	#NULL!	#NULL!	#NULL!	#NULL!	3760	#NULL!	#NULL!	1	#NULL!	#NULL!	0	0	0	0	0	0	0	0	0	0	0	0	0	0	0	2	0	0
1355	28	1	1	0	13	0	0	1	2	0	38	1	0	1	#NULL!	#NULL!	10	10	10	#NULL!	#NULL!	#NULL!	#NULL!	#NULL!	#NULL!	3270	#NULL!	#NULL!	1	#NULL!	#NULL!	0	0	0	0	0	0	0	0	0	0	0	0	0	0	0	2	0	0
1356	27	1	2	0	11	0	0	1	2	0	38	1	0	1	#NULL!	#NULL!	10	10	10	#NULL!	#NULL!	#NULL!	#NULL!	#NULL!	#NULL!	2550	#NULL!	#NULL!	1	#NULL!	#NULL!	0	0	0	0	0	0	0	0	0	0	0	0	0	0	0	2	0	0
1357	26	1	1	0	13	0	0	1	2	1	39	1	0	1	#NULL!	#NULL!	10	10	10	#NULL!	#NULL!	#NULL!	#NULL!	#NULL!	#NULL!	3500	#NULL!	#NULL!	1	#NULL!	#NULL!	0	0	0	0	0	0	0	0	0	0	0	0	0	0	0	2	0	0
1358	25	1	1	0	12	0	0	1	2	1	39	1	0	1	#NULL!	#NULL!	10	10	10	#NULL!	#NULL!	#NULL!	#NULL!	#NULL!	#NULL!	3530	#NULL!	#NULL!	1	#NULL!	#NULL!	0	0	0	0	0	0	0	0	0	0	0	0	0	0	0	2	0	0
1359	29	1	1	0	12	0	0	1	2	0	40	1	0	1	#NULL!	#NULL!	10	10	10	#NULL!	#NULL!	#NULL!	#NULL!	#NULL!	#NULL!	3605	#NULL!	#NULL!	1	#NULL!	#NULL!	0	0	0	0	0	0	0	0	0	0	0	0	0	0	0	2	0	0
1360	37	1	4	1	12	0	0	1	2	1	39	1	0	1	#NULL!	#NULL!	10	10	10	#NULL!	#NULL!	#NULL!	#NULL!	#NULL!	#NULL!	3530	#NULL!	#NULL!	1	#NULL!	#NULL!	0	0	0	0	0	0	0	0	0	0	0	0	0	0	0	2	0	0
1361	28	3	1	0	12	0	0	1	2	1	39	1	0	1	#NULL!	#NULL!	10	10	10	#NULL!	#NULL!	#NULL!	#NULL!	#NULL!	#NULL!	3580	#NULL!	#NULL!	1	#NULL!	#NULL!	0	0	0	0	0	0	0	0	0	0	0	0	0	0	0	2	0	0
1362	22	1	1	0	9	0	0	1	2	0	38	1	0	1	#NULL!	#NULL!	10	10	10	#NULL!	#NULL!	#NULL!	#NULL!	#NULL!	#NULL!	3535	#NULL!	#NULL!	1	#NULL!	#NULL!	0	0	0	0	0	0	0	0	0	0	0	0	0	0	0	2	0	0
1363	31	1	1	0	10	0	0	1	2	0	37	2	1	1	1	#NULL!	10	10	10	10	10	10	#NULL!	#NULL!	#NULL!	2600	2635	#NULL!	1	1	#NULL!	0	0	0	0	0	0	0	0	0	0	0	0	0	0	0	2	0	0
1364	36	1	2	1	12	1	1	1	2	0	38	1	0	1	#NULL!	#NULL!	10	10	10	#NULL!	#NULL!	#NULL!	#NULL!	#NULL!	#NULL!	3695	#NULL!	#NULL!	1	#NULL!	#NULL!	0	0	0	0	0	0	0	0	0	0	0	0	0	0	0	2	0	0
1365	29	1	1	0	13	0	0	1	2	1	39	1	0	1	#NULL!	#NULL!	10	10	10	#NULL!	#NULL!	#NULL!	#NULL!	#NULL!	#NULL!	3550	#NULL!	#NULL!	1	#NULL!	#NULL!	0	0	0	0	0	0	0	0	0	0	0	0	0	0	0	2	0	0
1366	31	1	1	0	12	0	0	1	2	1	38	1	0	1	#NULL!	#NULL!	10	10	10	#NULL!	#NULL!	#NULL!	#NULL!	#NULL!	#NULL!	3500	#NULL!	#NULL!	1	#NULL!	#NULL!	0	0	0	0	1	0	0	0	0	0	0	0	0	0	0	2	0	0
1367	35	1	3	1	8	0	0	1	2	1	37	1	0	1	#NULL!	#NULL!	10	10	10	#NULL!	#NULL!	#NULL!	#NULL!	#NULL!	#NULL!	4150	#NULL!	#NULL!	1	#NULL!	#NULL!	0	0	0	0	1	0	0	0	0	0	0	0	0	1	1	2	0	1
1368	27	1	1	0	12	0	0	1	2	1	38	1	0	1	#NULL!	#NULL!	10	10	10	#NULL!	#NULL!	#NULL!	#NULL!	#NULL!	#NULL!	3600	#NULL!	#NULL!	1	#NULL!	#NULL!	0	0	0	0	0	0	0	0	0	0	0	0	0	0	0	2	0	0
1369	27	2	1	0	12	0	0	1	2	0	39	1	0	1	#NULL!	#NULL!	10	10	10	#NULL!	#NULL!	#NULL!	#NULL!	#NULL!	#NULL!	4050	#NULL!	#NULL!	1	#NULL!	#NULL!	0	0	0	0	0	0	0	0	0	0	0	0	0	0	0	2	0	1
1370	32	1	4	1	12	1	1	1	2	0	38	1	0	1	#NULL!	#NULL!	10	10	10	#NULL!	#NULL!	#NULL!	#NULL!	#NULL!	#NULL!	3700	#NULL!	#NULL!	1	#NULL!	#NULL!	0	0	0	0	0	0	0	0	0	0	0	0	0	0	0	2	0	0
1371	26	3	3	1	12	0	0	1	2	1	40	1	0	1	#NULL!	#NULL!	10	10	10	#NULL!	#NULL!	#NULL!	#NULL!	#NULL!	#NULL!	4350	#NULL!	#NULL!	1	#NULL!	#NULL!	0	0	0	0	1	0	0	0	0	0	0	0	0	0	0	2	0	1
1372	35	1	2	1	12	1	1	1	2	0	39	1	0	1	#NULL!	#NULL!	10	10	10	#NULL!	#NULL!	#NULL!	#NULL!	#NULL!	#NULL!	3700	#NULL!	#NULL!	1	#NULL!	#NULL!	0	0	0	0	0	0	0	0	0	0	0	0	0	0	0	2	0	0
1373	31	1	2	1	12	1	1	1	2	0	38	1	0	1	#NULL!	#NULL!	10	10	10	#NULL!	#NULL!	#NULL!	#NULL!	#NULL!	#NULL!	3300	#NULL!	#NULL!	1	#NULL!	#NULL!	0	0	0	0	0	0	0	0	0	0	0	0	0	0	0	2	0	0
1374	35	1	3	1	13	0	0	1	2	0	38	1	0	1	#NULL!	#NULL!	10	10	10	#NULL!	#NULL!	#NULL!	#NULL!	#NULL!	#NULL!	3235	#NULL!	#NULL!	1	#NULL!	#NULL!	0	0	0	0	0	0	0	0	0	0	0	0	0	0	0	2	0	0
1375	32	1	3	2	13	1	1	1	2	0	37	1	0	1	#NULL!	#NULL!	10	10	10	#NULL!	#NULL!	#NULL!	#NULL!	#NULL!	#NULL!	3385	#NULL!	#NULL!	1	#NULL!	#NULL!	0	0	0	0	0	0	0	0	0	0	0	0	0	0	0	2	0	0
1376	27	1	2	0	13	0	0	1	2	1	38	1	0	1	#NULL!	#NULL!	10	10	10	#NULL!	#NULL!	#NULL!	#NULL!	#NULL!	#NULL!	2650	#NULL!	#NULL!	1	#NULL!	#NULL!	0	0	0	0	0	0	0	0	0	0	0	0	0	0	0	2	0	0
1377	29	1	2	1	15	0	0	1	2	1	39	1	0	1	#NULL!	#NULL!	10	10	10	#NULL!	#NULL!	#NULL!	#NULL!	#NULL!	#NULL!	4030	#NULL!	#NULL!	1	#NULL!	#NULL!	0	0	0	0	0	0	0	0	0	0	0	0	0	0	0	2	0	1
1378	33	1	2	1	13	0	0	1	2	1	39	1	0	1	#NULL!	#NULL!	10	10	10	#NULL!	#NULL!	#NULL!	#NULL!	#NULL!	#NULL!	3560	#NULL!	#NULL!	1	#NULL!	#NULL!	0	0	0	0	0	0	0	0	0	0	0	0	0	0	0	2	0	0
1379	27	1	1	0	13	0	0	1	2	1	39	1	0	1	#NULL!	#NULL!	10	10	10	#NULL!	#NULL!	#NULL!	#NULL!	#NULL!	#NULL!	3270	#NULL!	#NULL!	1	#NULL!	#NULL!	0	0	0	0	0	0	0	0	0	0	0	0	0	0	0	2	0	0
1380	30	1	2	1	13	0	0	1	2	1	39	1	0	1	#NULL!	#NULL!	10	10	10	#NULL!	#NULL!	#NULL!	#NULL!	#NULL!	#NULL!	3455	#NULL!	#NULL!	1	#NULL!	#NULL!	0	0	0	0	0	0	0	0	0	0	0	0	0	0	0	2	0	0
1381	24	1	1	0	12	0	0	1	2	1	39	1	0	1	#NULL!	#NULL!	10	10	10	#NULL!	#NULL!	#NULL!	#NULL!	#NULL!	#NULL!	3365	#NULL!	#NULL!	1	#NULL!	#NULL!	0	0	0	0	0	0	0	0	0	0	0	0	0	0	0	2	0	0
1382	27	1	1	0	13	0	0	1	2	0	39	1	0	1	#NULL!	#NULL!	10	10	10	#NULL!	#NULL!	#NULL!	#NULL!	#NULL!	#NULL!	3290	#NULL!	#NULL!	1	#NULL!	#NULL!	0	0	0	0	0	0	0	0	0	0	0	0	0	0	0	2	0	0
1383	37	1	1	0	16	0	0	1	2	0	38	1	0	1	#NULL!	#NULL!	10	10	10	#NULL!	#NULL!	#NULL!	#NULL!	#NULL!	#NULL!	3150	#NULL!	#NULL!	1	#NULL!	#NULL!	0	0	0	0	0	0	0	0	0	0	0	0	0	0	0	2	0	0
1384	33	3	4	2	9	0	0	1	2	1	39	1	0	1	#NULL!	#NULL!	10	10	10	#NULL!	#NULL!	#NULL!	#NULL!	#NULL!	#NULL!	3430	#NULL!	#NULL!	1	#NULL!	#NULL!	0	0	0	0	0	0	0	0	0	0	0	0	0	0	0	2	0	0
1385	28	1	1	0	8	0	0	1	2	1	39	1	0	1	#NULL!	#NULL!	10	10	10	#NULL!	#NULL!	#NULL!	#NULL!	#NULL!	#NULL!	2970	#NULL!	#NULL!	1	#NULL!	#NULL!	0	0	0	0	0	0	0	0	0	0	0	0	0	0	0	2	0	0
1386	33	2	2	1	13	0	0	1	2	1	39	1	0	1	#NULL!	#NULL!	10	10	10	#NULL!	#NULL!	#NULL!	#NULL!	#NULL!	#NULL!	3230	#NULL!	#NULL!	1	#NULL!	#NULL!	0	0	0	0	0	0	0	0	0	0	0	0	0	0	0	2	0	0
1387	33	2	2	1	13	0	0	1	2	1	39	1	0	1	#NULL!	#NULL!	10	10	10	#NULL!	#NULL!	#NULL!	#NULL!	#NULL!	#NULL!	3230	#NULL!	#NULL!	1	#NULL!	#NULL!	0	0	0	0	0	0	0	0	0	0	0	0	0	0	0	2	0	0
1388	32	1	4	1	17	1	1	1	2	0	37	1	0	1	#NULL!	#NULL!	10	10	10	#NULL!	#NULL!	#NULL!	#NULL!	#NULL!	#NULL!	3555	#NULL!	#NULL!	1	#NULL!	#NULL!	0	0	0	0	0	0	0	0	0	0	0	0	0	0	0	2	0	0
1389	31	3	1	0	4	0	0	1	2	0	39	1	0	1	#NULL!	#NULL!	10	10	10	#NULL!	#NULL!	#NULL!	#NULL!	#NULL!	#NULL!	3682	#NULL!	#NULL!	1	#NULL!	#NULL!	0	0	0	0	0	0	0	0	0	0	0	0	0	0	0	2	0	0
1390	34	2	3	1	12	0	0	1	2	1	39	1	0	1	#NULL!	#NULL!	10	10	10	#NULL!	#NULL!	#NULL!	#NULL!	#NULL!	#NULL!	2565	#NULL!	#NULL!	1	#NULL!	#NULL!	0	0	0	0	0	0	0	0	0	0	0	0	0	0	0	2	0	0
1391	28	1	2	0	12	0	0	1	2	0	40	1	0	1	#NULL!	#NULL!	10	10	10	#NULL!	#NULL!	#NULL!	#NULL!	#NULL!	#NULL!	3600	#NULL!	#NULL!	1	#NULL!	#NULL!	0	0	0	0	0	0	0	0	0	0	0	0	0	0	0	2	0	0
1392	28	1	1	0	12	0	0	1	2	1	40	1	0	1	#NULL!	#NULL!	10	10	10	#NULL!	#NULL!	#NULL!	#NULL!	#NULL!	#NULL!	3850	#NULL!	#NULL!	1	#NULL!	#NULL!	0	0	0	0	0	0	0	0	0	0	0	0	0	0	0	2	0	0
1393	32	1	2	0	10	0	0	1	2	1	39	1	0	1	#NULL!	#NULL!	10	10	10	#NULL!	#NULL!	#NULL!	#NULL!	#NULL!	#NULL!	3630	#NULL!	#NULL!	1	#NULL!	#NULL!	0	0	0	0	0	0	0	0	0	0	0	0	0	0	0	2	0	0
1394	26	1	2	1	12	0	0	1	2	1	40	1	0	1	#NULL!	#NULL!	10	10	10	#NULL!	#NULL!	#NULL!	#NULL!	#NULL!	#NULL!	3590	#NULL!	#NULL!	1	#NULL!	#NULL!	0	0	0	0	0	0	0	0	0	0	0	0	0	0	0	2	0	0
1395	34	1	2	1	13	0	0	1	2	1	40	1	0	1	#NULL!	#NULL!	10	10	10	#NULL!	#NULL!	#NULL!	#NULL!	#NULL!	#NULL!	3360	#NULL!	#NULL!	1	#NULL!	#NULL!	0	0	0	0	0	0	0	0	0	0	0	0	0	0	0	2	0	0
1396	28	2	3	1	14	0	0	1	2	1	40	1	0	1	#NULL!	#NULL!	10	10	10	#NULL!	#NULL!	#NULL!	#NULL!	#NULL!	#NULL!	3550	#NULL!	#NULL!	1	#NULL!	#NULL!	0	0	0	0	0	0	0	0	0	0	0	0	0	0	0	2	0	0
1397	27	1	2	1	10	0	0	1	2	1	40	1	0	1	#NULL!	#NULL!	10	10	10	#NULL!	#NULL!	#NULL!	#NULL!	#NULL!	#NULL!	3920	#NULL!	#NULL!	1	#NULL!	#NULL!	0	0	0	0	0	0	0	0	0	0	0	0	0	0	1	2	0	0
1398	30	1	3	1	13	0	0	1	2	1	38	1	0	1	#NULL!	#NULL!	10	10	10	#NULL!	#NULL!	#NULL!	#NULL!	#NULL!	#NULL!	2750	#NULL!	#NULL!	1	#NULL!	#NULL!	0	0	0	0	0	0	0	0	0	0	0	0	0	0	0	2	0	0
1399	34	1	4	1	11	0	0	1	2	1	41	1	0	1	#NULL!	#NULL!	10	10	10	#NULL!	#NULL!	#NULL!	#NULL!	#NULL!	#NULL!	3815	#NULL!	#NULL!	1	#NULL!	#NULL!	0	0	0	0	0	0	0	0	0	0	0	0	0	0	0	2	0	0
1400	29	1	2	1	13	0	0	1	2	1	40	1	0	1	#NULL!	#NULL!	10	10	10	#NULL!	#NULL!	#NULL!	#NULL!	#NULL!	#NULL!	3300	#NULL!	#NULL!	1	#NULL!	#NULL!	0	0	0	0	0	0	0	0	0	0	0	0	0	0	0	2	0	0
1401	29	1	1	0	14	0	0	1	2	0	40	1	0	1	#NULL!	#NULL!	10	10	10	#NULL!	#NULL!	#NULL!	#NULL!	#NULL!	#NULL!	3570	#NULL!	#NULL!	1	#NULL!	#NULL!	0	0	0	0	0	0	0	0	0	0	0	0	0	0	0	2	0	0
1402	27	1	2	1	9	0	0	1	2	1	38	1	0	1	#NULL!	#NULL!	10	10	10	#NULL!	#NULL!	#NULL!	#NULL!	#NULL!	#NULL!	3330	#NULL!	#NULL!	1	#NULL!	#NULL!	0	0	0	0	0	0	0	0	0	0	0	0	0	0	0	2	0	0
1403	37	1	3	1	12	0	0	1	2	1	39	1	0	1	#NULL!	#NULL!	10	10	10	#NULL!	#NULL!	#NULL!	#NULL!	#NULL!	#NULL!	3620	#NULL!	#NULL!	1	#NULL!	#NULL!	0	0	0	0	0	0	0	0	0	0	0	0	0	0	0	2	0	0
1404	26	4	4	1	3	0	0	1	2	1	32	1	0	1	#NULL!	#NULL!	10	10	10	#NULL!	#NULL!	#NULL!	#NULL!	#NULL!	#NULL!	1915	#NULL!	#NULL!	1	#NULL!	#NULL!	0	0	0	0	0	0	0	0	0	0	0	0	0	0	0	2	0	0
1405	28	1	1	0	10	0	0	1	2	1	39	1	0	1	#NULL!	#NULL!	10	10	10	#NULL!	#NULL!	#NULL!	#NULL!	#NULL!	#NULL!	3090	#NULL!	#NULL!	1	#NULL!	#NULL!	0	0	0	0	0	0	0	0	0	0	0	0	0	0	0	2	0	0
1406	26	1	1	0	13	0	0	1	2	1	39	1	0	1	#NULL!	#NULL!	10	10	10	#NULL!	#NULL!	#NULL!	#NULL!	#NULL!	#NULL!	3170	#NULL!	#NULL!	1	#NULL!	#NULL!	0	0	0	0	0	0	0	0	0	0	0	0	0	0	0	2	0	0
1407	34	2	2	1	13	0	0	1	2	0	41	1	0	1	#NULL!	#NULL!	10	10	10	#NULL!	#NULL!	#NULL!	#NULL!	#NULL!	#NULL!	3490	#NULL!	#NULL!	1	#NULL!	#NULL!	0	0	0	0	0	0	0	0	0	0	0	0	0	0	0	2	0	0
1408	26	1	1	0	14	0	0	1	2	1	40	1	0	1	#NULL!	#NULL!	10	10	10	#NULL!	#NULL!	#NULL!	#NULL!	#NULL!	#NULL!	3000	#NULL!	#NULL!	1	#NULL!	#NULL!	0	0	0	0	1	0	0	1	0	0	0	0	0	0	0	2	0	0
1409	38	3	2	1	10	0	0	1	2	1	39	1	0	1	#NULL!	#NULL!	10	10	10	#NULL!	#NULL!	#NULL!	#NULL!	#NULL!	#NULL!	3350	#NULL!	#NULL!	1	#NULL!	#NULL!	0	0	0	0	1	0	0	0	0	0	0	0	0	0	0	2	0	0
1410	27	1	1	0	15	0	0	1	2	0	39	1	0	1	#NULL!	#NULL!	10	10	10	#NULL!	#NULL!	#NULL!	#NULL!	#NULL!	#NULL!	3360	#NULL!	#NULL!	1	#NULL!	#NULL!	0	0	0	0	0	0	0	0	0	0	0	0	0	0	0	2	0	0
1411	33	3	3	1	13	0	0	1	2	1	39	1	0	1	#NULL!	#NULL!	10	10	10	#NULL!	#NULL!	#NULL!	#NULL!	#NULL!	#NULL!	4030	#NULL!	#NULL!	1	#NULL!	#NULL!	0	0	0	0	0	0	0	0	0	0	0	0	0	0	0	2	0	1
1412	35	4	3	2	10	0	0	1	2	1	39	1	0	1	#NULL!	#NULL!	10	10	10	#NULL!	#NULL!	#NULL!	#NULL!	#NULL!	#NULL!	3700	#NULL!	#NULL!	1	#NULL!	#NULL!	0	0	0	0	0	0	0	0	0	0	0	0	0	0	0	2	0	0
1413	25	1	3	0	15	0	0	1	2	1	38	1	0	1	#NULL!	#NULL!	10	10	10	#NULL!	#NULL!	#NULL!	#NULL!	#NULL!	#NULL!	3250	#NULL!	#NULL!	1	#NULL!	#NULL!	0	0	0	0	0	0	0	0	0	0	0	0	0	0	0	2	0	0
1414	29	3	4	1	15	0	0	1	2	1	39	1	0	1	#NULL!	#NULL!	7	10	10	#NULL!	#NULL!	#NULL!	#NULL!	#NULL!	#NULL!	3070	#NULL!	#NULL!	1	#NULL!	#NULL!	0	0	0	0	0	0	0	0	0	0	0	0	0	0	0	2	0	0
1415	28	1	2	0	14	0	0	1	2	1	40	1	0	1	#NULL!	#NULL!	10	10	10	#NULL!	#NULL!	#NULL!	#NULL!	#NULL!	#NULL!	3170	#NULL!	#NULL!	1	#NULL!	#NULL!	0	0	0	0	0	0	0	0	0	0	0	0	0	0	0	2	0	0
1416	27	1	4	2	19	1	1	1	2	0	37	1	0	1	#NULL!	#NULL!	10	10	10	#NULL!	#NULL!	#NULL!	#NULL!	#NULL!	#NULL!	2900	#NULL!	#NULL!	1	#NULL!	#NULL!	0	0	0	0	0	0	0	1	0	0	0	0	0	0	0	2	0	0
1417	28	1	1	0	16	0	0	1	2	1	41	1	0	1	#NULL!	#NULL!	10	10	10	#NULL!	#NULL!	#NULL!	#NULL!	#NULL!	#NULL!	3400	#NULL!	#NULL!	1	#NULL!	#NULL!	0	0	0	0	0	0	0	0	0	0	0	0	0	0	0	2	0	0
1418	30	1	2	0	17	0	0	1	2	0	39	1	0	1	#NULL!	#NULL!	10	10	10	#NULL!	#NULL!	#NULL!	#NULL!	#NULL!	#NULL!	3840	#NULL!	#NULL!	1	#NULL!	#NULL!	0	0	0	0	0	0	0	0	0	0	0	0	0	0	0	2	0	0
1419	32	1	1	0	12	0	0	1	2	1	37	1	0	1	#NULL!	#NULL!	10	10	10	#NULL!	#NULL!	#NULL!	#NULL!	#NULL!	#NULL!	2640	#NULL!	#NULL!	1	#NULL!	#NULL!	0	0	0	0	0	0	0	1	0	0	0	0	0	0	0	2	0	0
1420	27	4	5	1	9	1	1	1	2	0	37	1	0	1	#NULL!	#NULL!	10	10	10	#NULL!	#NULL!	#NULL!	#NULL!	#NULL!	#NULL!	3000	#NULL!	#NULL!	1	#NULL!	#NULL!	0	0	0	0	0	0	0	0	0	0	0	0	0	0	0	2	0	0
1421	36	1	2	1	11	0	0	1	2	1	39	1	0	1	#NULL!	#NULL!	10	10	10	#NULL!	#NULL!	#NULL!	#NULL!	#NULL!	#NULL!	3200	#NULL!	#NULL!	1	#NULL!	#NULL!	0	0	0	0	0	0	0	0	0	0	0	0	0	0	0	2	0	0
1422	29	2	1	0	19	0	0	1	2	1	41	1	0	1	#NULL!	#NULL!	10	10	10	#NULL!	#NULL!	#NULL!	#NULL!	#NULL!	#NULL!	3540	#NULL!	#NULL!	1	#NULL!	#NULL!	0	0	0	0	0	0	0	0	0	0	0	0	0	0	0	2	0	0
1423	27	2	1	0	20	0	0	1	2	0	41	1	0	1	#NULL!	#NULL!	10	10	10	#NULL!	#NULL!	#NULL!	#NULL!	#NULL!	#NULL!	3560	#NULL!	#NULL!	1	#NULL!	#NULL!	0	0	0	0	0	0	0	0	0	0	0	0	0	0	0	2	0	0
1424	31	3	1	0	18	0	0	1	2	1	40	1	0	1	#NULL!	#NULL!	6	6	10	#NULL!	#NULL!	#NULL!	#NULL!	#NULL!	#NULL!	3590	#NULL!	#NULL!	1	#NULL!	#NULL!	0	0	0	0	0	0	0	0	0	0	0	0	0	0	1	2	0	0
1425	38	2	3	1	15	0	0	1	2	1	40	1	0	1	#NULL!	#NULL!	10	10	10	#NULL!	#NULL!	#NULL!	#NULL!	#NULL!	#NULL!	3910	#NULL!	#NULL!	1	#NULL!	#NULL!	0	0	0	0	0	0	0	0	0	0	0	0	0	0	0	2	0	0
1426	26	1	3	0	15	0	0	1	2	1	39	1	0	1	#NULL!	#NULL!	10	10	10	#NULL!	#NULL!	#NULL!	#NULL!	#NULL!	#NULL!	2500	#NULL!	#NULL!	1	#NULL!	#NULL!	0	0	0	0	0	0	0	0	0	0	0	0	0	0	0	2	0	0
1427	26	2	3	0	18	0	0	1	2	1	38	1	0	1	#NULL!	#NULL!	10	10	10	#NULL!	#NULL!	#NULL!	#NULL!	#NULL!	#NULL!	3230	#NULL!	#NULL!	1	#NULL!	#NULL!	0	0	0	0	0	0	0	0	0	0	0	0	0	0	1	2	0	0
1428	31	2	3	0	19	0	0	1	2	1	38	1	0	1	#NULL!	#NULL!	10	10	10	#NULL!	#NULL!	#NULL!	#NULL!	#NULL!	#NULL!	2800	#NULL!	#NULL!	1	#NULL!	#NULL!	0	0	0	0	0	0	0	0	0	0	0	0	0	0	1	2	0	0
1429	42	3	2	1	16	1	1	1	2	0	38	1	0	1	#NULL!	#NULL!	10	10	10	#NULL!	#NULL!	#NULL!	#NULL!	#NULL!	#NULL!	2850	#NULL!	#NULL!	1	#NULL!	#NULL!	0	0	0	0	0	0	0	0	0	0	0	0	0	0	1	2	0	0
1430	30	2	6	1	15	1	1	1	2	0	39	1	0	1	#NULL!	#NULL!	10	10	10	#NULL!	#NULL!	#NULL!	#NULL!	#NULL!	#NULL!	3410	#NULL!	#NULL!	1	#NULL!	#NULL!	0	0	0	0	0	0	0	0	0	0	0	0	0	0	0	2	0	0
1431	21	4	2	1	12	1	1	1	2	0	39	1	0	1	#NULL!	#NULL!	10	10	10	#NULL!	#NULL!	#NULL!	#NULL!	#NULL!	#NULL!	4000	#NULL!	#NULL!	1	#NULL!	#NULL!	0	0	0	0	0	0	0	0	0	0	0	0	0	0	0	2	0	1
1432	30	1	1	0	13	0	0	1	2	1	38	1	0	1	#NULL!	#NULL!	10	10	10	#NULL!	#NULL!	#NULL!	#NULL!	#NULL!	#NULL!	3280	#NULL!	#NULL!	1	#NULL!	#NULL!	1	0	0	0	0	1	0	0	0	0	0	0	0	0	0	2	0	0
1433	32	1	3	1	13	0	0	1	2	0	37	1	0	1	#NULL!	#NULL!	10	10	10	#NULL!	#NULL!	#NULL!	#NULL!	#NULL!	#NULL!	3360	#NULL!	#NULL!	1	#NULL!	#NULL!	1	0	0	0	0	1	0	0	0	0	0	0	0	0	1	2	0	0
1434	30	1	2	1	11	0	0	1	2	1	39	1	0	1	#NULL!	#NULL!	10	10	10	#NULL!	#NULL!	#NULL!	#NULL!	#NULL!	#NULL!	3250	#NULL!	#NULL!	1	#NULL!	#NULL!	0	0	0	0	0	0	0	0	0	0	0	0	0	1	0	2	0	0
1435	27	1	1	0	10	0	0	1	2	1	39	1	0	1	#NULL!	#NULL!	10	10	10	#NULL!	#NULL!	#NULL!	#NULL!	#NULL!	#NULL!	2800	#NULL!	#NULL!	1	#NULL!	#NULL!	0	0	0	0	0	0	0	0	0	0	0	0	0	0	1	2	0	0
1436	26	3	5	2	12	2	1	1	2	0	39	1	0	1	#NULL!	#NULL!	9	10	10	#NULL!	#NULL!	#NULL!	#NULL!	#NULL!	#NULL!	2700	#NULL!	#NULL!	1	#NULL!	#NULL!	0	0	0	0	0	0	0	0	0	0	0	0	0	0	0	2	0	0
1437	31	3	5	2	4	0	0	1	2	1	37	1	0	1	#NULL!	#NULL!	9	10	10	#NULL!	#NULL!	#NULL!	#NULL!	#NULL!	#NULL!	3150	#NULL!	#NULL!	1	#NULL!	#NULL!	0	0	0	0	1	0	0	0	0	0	0	0	0	0	0	2	0	0
1438	35	3	4	1	11	1	1	1	2	0	35	1	0	1	#NULL!	#NULL!	9	9	10	#NULL!	#NULL!	#NULL!	#NULL!	#NULL!	#NULL!	3050	#NULL!	#NULL!	1	#NULL!	#NULL!	0	0	0	0	0	0	0	1	0	0	0	0	0	0	1	2	0	0
1439	31	3	3	0	19	0	0	1	2	0	39	1	0	1	#NULL!	#NULL!	9	10	10	#NULL!	#NULL!	#NULL!	#NULL!	#NULL!	#NULL!	3900	#NULL!	#NULL!	1	#NULL!	#NULL!	0	0	0	0	0	0	0	0	0	0	0	0	0	0	1	2	0	0
1440	31	3	4	2	12	0	0	1	2	1	38	1	0	1	#NULL!	#NULL!	9	10	10	#NULL!	#NULL!	#NULL!	#NULL!	#NULL!	#NULL!	2998	#NULL!	#NULL!	1	#NULL!	#NULL!	0	0	0	0	0	0	0	0	0	0	0	0	0	0	0	2	0	0
1441	38	3	4	1	11	0	0	1	2	0	35	1	0	1	#NULL!	#NULL!	9	10	10	#NULL!	#NULL!	#NULL!	#NULL!	#NULL!	#NULL!	2540	#NULL!	#NULL!	1	#NULL!	#NULL!	0	0	1	0	0	0	0	0	0	0	0	0	0	0	0	2	0	0
1442	37	2	2	1	6	1	1	1	2	0	37	1	0	1	#NULL!	#NULL!	10	10	10	#NULL!	#NULL!	#NULL!	#NULL!	#NULL!	#NULL!	2700	#NULL!	#NULL!	1	#NULL!	#NULL!	0	0	0	0	0	0	0	0	0	0	0	0	0	0	0	2	0	0
1443	32	1	2	0	14	0	0	1	2	1	38	1	0	1	#NULL!	#NULL!	10	10	10	#NULL!	#NULL!	#NULL!	#NULL!	#NULL!	#NULL!	3000	#NULL!	#NULL!	1	#NULL!	#NULL!	1	0	0	0	1	0	0	0	0	0	0	0	0	0	0	2	0	0
1444	25	3	2	1	8	0	0	1	2	1	39	1	0	1	#NULL!	#NULL!	9	10	10	#NULL!	#NULL!	#NULL!	#NULL!	#NULL!	#NULL!	2650	#NULL!	#NULL!	1	#NULL!	#NULL!	0	0	0	0	0	0	0	0	0	0	0	0	0	0	0	2	0	0
1445	34	1	5	1	13	1	1	1	2	0	38	1	0	1	#NULL!	#NULL!	9	10	10	#NULL!	#NULL!	#NULL!	#NULL!	#NULL!	#NULL!	3600	#NULL!	#NULL!	1	#NULL!	#NULL!	0	0	0	0	0	0	0	0	0	0	0	0	0	0	1	2	0	0
1446	32	1	1	0	18	0	0	1	2	1	39	1	0	1	#NULL!	#NULL!	10	10	10	#NULL!	#NULL!	#NULL!	#NULL!	#NULL!	#NULL!	3100	#NULL!	#NULL!	1	#NULL!	#NULL!	0	0	0	0	1	0	0	0	0	0	0	0	0	0	0	2	0	0
1447	30	1	3	1	12	0	0	1	2	1	37	1	0	1	#NULL!	#NULL!	9	10	10	#NULL!	#NULL!	#NULL!	#NULL!	#NULL!	#NULL!	3150	#NULL!	#NULL!	1	#NULL!	#NULL!	0	0	0	0	1	0	0	0	0	0	0	0	0	0	0	2	0	0
1448	35	1	3	1	20	0	0	1	2	1	39	1	0	1	#NULL!	#NULL!	9	10	10	#NULL!	#NULL!	#NULL!	#NULL!	#NULL!	#NULL!	3600	#NULL!	#NULL!	1	#NULL!	#NULL!	0	0	0	0	1	0	0	0	0	0	0	0	0	0	0	2	0	0
1449	40	1	2	1	8	1	1	1	2	0	38	1	0	1	#NULL!	#NULL!	9	10	10	#NULL!	#NULL!	#NULL!	#NULL!	#NULL!	#NULL!	3760	#NULL!	#NULL!	1	#NULL!	#NULL!	0	0	0	0	0	0	0	0	0	0	0	0	0	0	0	2	0	0
1450	31	1	2	1	16	0	0	1	2	0	37	1	0	1	#NULL!	#NULL!	1	8	8	#NULL!	#NULL!	#NULL!	#NULL!	#NULL!	#NULL!	3200	#NULL!	#NULL!	1	#NULL!	#NULL!	1	0	0	1	0	1	0	0	0	0	0	0	0	0	0	2	1	0
1451	26	1	1	0	12	0	0	1	2	1	38	1	0	1	#NULL!	#NULL!	9	10	10	#NULL!	#NULL!	#NULL!	#NULL!	#NULL!	#NULL!	3100	#NULL!	#NULL!	1	#NULL!	#NULL!	0	0	0	0	0	0	0	0	0	0	0	0	0	0	0	2	0	0
1452	29	2	2	0	11	0	0	1	2	0	37	1	0	1	#NULL!	#NULL!	9	10	10	#NULL!	#NULL!	#NULL!	#NULL!	#NULL!	#NULL!	2750	#NULL!	#NULL!	1	#NULL!	#NULL!	0	0	0	0	0	0	0	0	0	0	0	0	0	0	1	2	0	0
1453	33	1	2	1	15	1	1	1	2	1	38	1	0	1	#NULL!	#NULL!	9	10	10	#NULL!	#NULL!	#NULL!	#NULL!	#NULL!	#NULL!	3050	#NULL!	#NULL!	1	#NULL!	#NULL!	0	0	0	0	0	0	0	0	0	0	0	0	0	0	0	2	0	0
1454	28	2	1	0	15	0	0	1	2	1	40	1	0	1	#NULL!	#NULL!	7	9	10	#NULL!	#NULL!	#NULL!	#NULL!	#NULL!	#NULL!	3250	#NULL!	#NULL!	1	#NULL!	#NULL!	1	0	0	0	1	0	0	0	0	0	0	0	0	0	1	2	0	0
1455	29	1	3	1	11	0	0	1	2	1	40	1	0	1	#NULL!	#NULL!	9	10	10	#NULL!	#NULL!	#NULL!	#NULL!	#NULL!	#NULL!	3100	#NULL!	#NULL!	1	#NULL!	#NULL!	0	0	0	0	0	0	0	0	0	0	0	0	0	0	0	2	0	0
1456	29	1	2	1	9	0	0	1	2	1	38	1	0	1	#NULL!	#NULL!	9	10	10	#NULL!	#NULL!	#NULL!	#NULL!	#NULL!	#NULL!	4120	#NULL!	#NULL!	1	#NULL!	#NULL!	0	0	0	0	1	0	0	0	0	0	0	0	0	0	0	2	0	1
1457	37	1	2	0	8	0	0	1	2	1	40	1	0	1	#NULL!	#NULL!	10	10	#NULL!	#NULL!	#NULL!	#NULL!	#NULL!	#NULL!	#NULL!	2500	#NULL!	#NULL!	1	#NULL!	#NULL!	0	0	0	0	0	0	0	0	0	0	0	0	0	0	0	2	0	0
1458	28	2	3	1	8	0	0	1	2	1	39	1	0	1	#NULL!	#NULL!	10	10	10	#NULL!	#NULL!	#NULL!	#NULL!	#NULL!	#NULL!	3800	#NULL!	#NULL!	1	#NULL!	#NULL!	0	0	0	0	1	0	0	0	0	0	0	0	0	0	0	2	0	0
1459	27	1	1	0	20	0	0	1	2	0	39	1	0	1	#NULL!	#NULL!	9	10	10	#NULL!	#NULL!	#NULL!	#NULL!	#NULL!	#NULL!	3890	#NULL!	#NULL!	1	#NULL!	#NULL!	0	0	0	0	0	0	0	0	0	0	0	0	0	0	0	2	0	0
1460	25	1	1	0	8	0	0	1	2	1	39	1	0	1	#NULL!	#NULL!	10	10	#NULL!	#NULL!	#NULL!	#NULL!	#NULL!	#NULL!	#NULL!	2880	#NULL!	#NULL!	1	#NULL!	#NULL!	0	0	0	0	0	0	0	0	0	0	0	0	0	0	0	2	0	0
1461	26	1	2	1	10	0	0	1	2	1	39	1	0	1	#NULL!	#NULL!	9	10	10	#NULL!	#NULL!	#NULL!	#NULL!	#NULL!	#NULL!	3500	#NULL!	#NULL!	1	#NULL!	#NULL!	0	0	0	0	1	0	0	0	0	0	0	0	0	0	0	2	0	0
1462	31	1	1	0	8	0	0	1	2	1	39	1	0	1	#NULL!	#NULL!	10	10	#NULL!	#NULL!	#NULL!	#NULL!	#NULL!	#NULL!	#NULL!	3490	#NULL!	#NULL!	1	#NULL!	#NULL!	0	0	0	0	0	0	0	0	0	0	0	0	0	0	0	2	0	0
1463	22	3	2	1	9	0	0	1	2	1	39	1	0	1	#NULL!	#NULL!	10	10	10	#NULL!	#NULL!	#NULL!	#NULL!	#NULL!	#NULL!	2700	#NULL!	#NULL!	1	#NULL!	#NULL!	0	0	0	0	0	0	0	0	0	0	0	0	0	0	0	2	0	0
1464	23	2	2	0	15	0	0	1	2	0	39	1	0	1	#NULL!	#NULL!	8	10	10	#NULL!	#NULL!	#NULL!	#NULL!	#NULL!	#NULL!	3350	#NULL!	#NULL!	1	#NULL!	#NULL!	0	0	0	0	0	0	0	0	0	0	0	0	0	0	0	2	0	0
1465	34	1	3	1	10	0	0	1	2	1	38	1	0	1	#NULL!	#NULL!	9	10	10	#NULL!	#NULL!	#NULL!	#NULL!	#NULL!	#NULL!	3550	#NULL!	#NULL!	1	#NULL!	#NULL!	0	0	0	0	0	0	0	0	0	0	0	0	0	0	0	2	0	0
1466	40	2	2	1	8	0	0	1	2	1	38	1	0	1	#NULL!	#NULL!	10	10	#NULL!	#NULL!	#NULL!	#NULL!	#NULL!	#NULL!	#NULL!	3600	#NULL!	#NULL!	1	#NULL!	#NULL!	0	0	0	0	0	0	0	0	0	0	0	0	0	0	0	2	0	0
1467	26	1	1	0	6	0	0	1	2	1	37	1	0	1	#NULL!	#NULL!	9	10	10	#NULL!	#NULL!	#NULL!	#NULL!	#NULL!	#NULL!	2910	#NULL!	#NULL!	1	#NULL!	#NULL!	0	0	0	0	1	0	0	0	0	0	0	0	0	0	0	2	0	0
1468	32	1	2	0	8	0	0	1	2	1	39	1	0	1	#NULL!	#NULL!	10	10	#NULL!	#NULL!	#NULL!	#NULL!	#NULL!	#NULL!	#NULL!	3500	#NULL!	#NULL!	1	#NULL!	#NULL!	0	0	0	0	0	0	0	0	0	0	0	0	0	0	0	2	0	0
1469	32	3	7	1	13	1	1	1	2	0	38	1	0	1	#NULL!	#NULL!	9	10	10	#NULL!	#NULL!	#NULL!	#NULL!	#NULL!	#NULL!	3380	#NULL!	#NULL!	1	#NULL!	#NULL!	0	0	0	0	0	0	0	0	0	0	0	0	0	0	0	2	0	0
1470	27	6	2	0	8	0	0	1	2	1	36	1	0	1	#NULL!	#NULL!	10	10	#NULL!	#NULL!	#NULL!	#NULL!	#NULL!	#NULL!	#NULL!	2680	#NULL!	#NULL!	1	#NULL!	#NULL!	0	0	0	0	0	0	0	1	0	0	0	0	0	0	0	2	0	0
1471	29	1	2	0	10	0	0	1	2	0	38	1	0	1	#NULL!	#NULL!	7	10	10	#NULL!	#NULL!	#NULL!	#NULL!	#NULL!	#NULL!	3360	#NULL!	#NULL!	1	#NULL!	#NULL!	0	0	0	0	0	0	0	0	0	0	0	0	0	0	0	2	0	0
1472	30	1	2	0	9	0	0	1	2	1	38	1	0	1	#NULL!	#NULL!	9	10	10	#NULL!	#NULL!	#NULL!	#NULL!	#NULL!	#NULL!	2710	#NULL!	#NULL!	1	#NULL!	#NULL!	0	0	0	0	0	0	0	0	0	0	0	0	0	0	0	2	0	0
1473	33	2	5	1	10	0	0	1	2	1	40	1	0	1	#NULL!	#NULL!	9	10	10	#NULL!	#NULL!	#NULL!	#NULL!	#NULL!	#NULL!	4050	#NULL!	#NULL!	1	#NULL!	#NULL!	0	0	0	0	0	0	0	0	0	0	0	0	0	0	1	2	0	1
1474	27	1	1	0	13	0	0	1	2	1	41	1	0	1	#NULL!	#NULL!	9	10	10	#NULL!	#NULL!	#NULL!	#NULL!	#NULL!	#NULL!	3400	#NULL!	#NULL!	1	#NULL!	#NULL!	1	0	0	0	0	1	0	0	0	0	0	0	0	0	0	2	0	0
1475	25	2	2	1	10	0	0	1	2	1	37	1	0	1	#NULL!	#NULL!	9	10	10	#NULL!	#NULL!	#NULL!	#NULL!	#NULL!	#NULL!	2820	#NULL!	#NULL!	1	#NULL!	#NULL!	0	0	0	0	1	0	0	0	0	0	0	0	0	0	0	2	0	0
1476	33	1	2	1	8	0	0	1	2	1	39	1	0	1	#NULL!	#NULL!	10	10	#NULL!	#NULL!	#NULL!	#NULL!	#NULL!	#NULL!	#NULL!	2400	#NULL!	#NULL!	1	#NULL!	#NULL!	0	0	0	0	0	0	0	0	0	0	0	0	0	0	0	2	0	0
1477	40	3	4	1	8	0	0	1	2	1	39	1	0	1	#NULL!	#NULL!	10	10	#NULL!	#NULL!	#NULL!	#NULL!	#NULL!	#NULL!	#NULL!	3640	#NULL!	#NULL!	1	#NULL!	#NULL!	0	0	0	0	0	0	0	0	0	0	0	0	0	0	0	2	0	0
1478	29	3	3	1	8	0	0	1	2	1	38	1	0	1	#NULL!	#NULL!	10	10	#NULL!	#NULL!	#NULL!	#NULL!	#NULL!	#NULL!	#NULL!	3600	#NULL!	#NULL!	1	#NULL!	#NULL!	0	0	0	0	0	0	0	0	0	0	0	0	0	0	0	2	0	0
1479	37	3	2	1	8	0	0	1	2	0	38	1	0	1	#NULL!	#NULL!	10	10	#NULL!	#NULL!	#NULL!	#NULL!	#NULL!	#NULL!	#NULL!	3000	#NULL!	#NULL!	1	#NULL!	#NULL!	0	0	0	0	0	0	0	1	0	0	0	0	0	0	0	2	0	0
1480	26	3	2	1	8	0	0	1	2	1	36	1	0	1	#NULL!	#NULL!	10	10	#NULL!	#NULL!	#NULL!	#NULL!	#NULL!	#NULL!	#NULL!	2600	#NULL!	#NULL!	1	#NULL!	#NULL!	0	0	0	0	0	0	0	0	0	0	0	0	0	0	0	2	0	0
1481	25	3	1	0	8	0	0	1	2	0	39	1	0	1	#NULL!	#NULL!	10	10	#NULL!	#NULL!	#NULL!	#NULL!	#NULL!	#NULL!	#NULL!	3200	#NULL!	#NULL!	1	#NULL!	#NULL!	0	0	0	0	0	0	0	0	0	0	0	0	0	0	0	2	0	0
1482	32	2	2	1	8	0	0	1	2	1	40	1	0	1	#NULL!	#NULL!	10	10	#NULL!	#NULL!	#NULL!	#NULL!	#NULL!	#NULL!	#NULL!	3170	#NULL!	#NULL!	1	#NULL!	#NULL!	0	0	0	0	0	0	0	0	0	0	0	0	0	0	0	2	0	0
1483	23	2	3	1	8	0	0	1	2	1	40	1	0	1	#NULL!	#NULL!	10	10	#NULL!	#NULL!	#NULL!	#NULL!	#NULL!	#NULL!	#NULL!	3420	#NULL!	#NULL!	1	#NULL!	#NULL!	0	0	0	0	0	0	0	0	0	0	0	0	0	0	0	2	0	0
1484	38	1	2	1	8	1	1	1	2	0	38	1	0	1	#NULL!	#NULL!	10	10	#NULL!	#NULL!	#NULL!	#NULL!	#NULL!	#NULL!	#NULL!	3150	#NULL!	#NULL!	1	#NULL!	#NULL!	0	0	0	0	0	0	0	0	0	0	0	0	0	0	0	2	0	0
1485	27	1	1	0	10	0	0	1	1	0	40	1	0	1	#NULL!	#NULL!	10	10	10	#NULL!	#NULL!	#NULL!	#NULL!	#NULL!	#NULL!	3755	#NULL!	#NULL!	1	#NULL!	#NULL!	0	0	1	0	0	0	0	0	0	0	0	0	0	0	0	2	0	0
1486	27	1	2	0	10	0	0	1	1	0	35	1	0	1	#NULL!	#NULL!	10	10	10	#NULL!	#NULL!	#NULL!	#NULL!	#NULL!	#NULL!	2370	#NULL!	#NULL!	1	#NULL!	#NULL!	0	0	0	0	0	0	0	0	0	0	0	0	0	0	0	2	0	0
1487	38	1	4	1	8	1	1	1	2	0	38	1	0	1	#NULL!	#NULL!	10	10	#NULL!	#NULL!	#NULL!	#NULL!	#NULL!	#NULL!	#NULL!	3230	#NULL!	#NULL!	1	#NULL!	#NULL!	0	0	0	0	0	0	0	0	0	0	0	0	0	0	0	2	0	0
1488	29	1	4	0	8	0	0	1	2	1	39	1	0	1	#NULL!	#NULL!	10	10	#NULL!	#NULL!	#NULL!	#NULL!	#NULL!	#NULL!	#NULL!	3330	#NULL!	#NULL!	1	#NULL!	#NULL!	0	0	0	0	0	0	0	0	0	0	0	0	0	0	0	2	0	0
1489	32	2	5	1	8	1	1	1	2	0	37	1	0	1	#NULL!	#NULL!	10	10	#NULL!	#NULL!	#NULL!	#NULL!	#NULL!	#NULL!	#NULL!	3200	#NULL!	#NULL!	1	#NULL!	#NULL!	0	0	0	0	0	0	0	0	0	0	0	0	0	0	0	2	0	0
1490	33	1	3	1	8	0	0	1	2	1	39	1	0	1	#NULL!	#NULL!	10	10	#NULL!	#NULL!	#NULL!	#NULL!	#NULL!	#NULL!	#NULL!	3180	#NULL!	#NULL!	1	#NULL!	#NULL!	0	0	0	0	0	0	0	1	0	0	0	0	0	0	0	2	0	0
1491	30	1	2	1	8	1	1	1	2	0	38	1	0	1	#NULL!	#NULL!	10	10	#NULL!	#NULL!	#NULL!	#NULL!	#NULL!	#NULL!	#NULL!	3130	#NULL!	#NULL!	1	#NULL!	#NULL!	0	0	0	0	0	0	0	0	0	0	0	0	0	0	0	2	0	0
1492	30	1	3	0	8	0	0	1	2	0	39	1	0	1	#NULL!	#NULL!	10	10	#NULL!	#NULL!	#NULL!	#NULL!	#NULL!	#NULL!	#NULL!	3100	#NULL!	#NULL!	1	#NULL!	#NULL!	0	0	0	0	0	0	0	0	0	0	0	0	0	0	0	2	0	0
1493	29	1	1	0	5	0	0	1	2	1	35	1	0	1	#NULL!	#NULL!	10	10	#NULL!	#NULL!	#NULL!	#NULL!	#NULL!	#NULL!	#NULL!	2160	#NULL!	#NULL!	1	#NULL!	#NULL!	0	0	0	0	0	0	0	0	0	0	0	0	0	0	0	2	0	0
1494	30	1	2	1	8	0	0	1	2	1	39	1	0	1	#NULL!	#NULL!	10	10	#NULL!	#NULL!	#NULL!	#NULL!	#NULL!	#NULL!	#NULL!	3400	#NULL!	#NULL!	1	#NULL!	#NULL!	0	0	0	0	0	0	0	0	0	0	0	0	0	0	0	2	0	0
1495	21	1	1	0	10	0	0	1	1	0	37	1	0	1	#NULL!	#NULL!	10	10	10	#NULL!	#NULL!	#NULL!	#NULL!	#NULL!	#NULL!	3020	#NULL!	#NULL!	1	#NULL!	#NULL!	0	0	0	0	0	0	0	0	0	0	0	0	0	0	0	2	0	0
1496	34	1	1	0	10	0	0	1	1	0	39	1	0	1	#NULL!	#NULL!	10	10	10	#NULL!	#NULL!	#NULL!	#NULL!	#NULL!	#NULL!	3105	#NULL!	#NULL!	1	#NULL!	#NULL!	0	0	0	0	0	0	0	0	0	0	0	0	0	0	0	2	0	0
1497	30	1	2	0	8	0	0	1	1	1	34	1	0	1	#NULL!	#NULL!	10	10	10	#NULL!	#NULL!	#NULL!	#NULL!	#NULL!	#NULL!	2900	#NULL!	#NULL!	1	#NULL!	#NULL!	0	0	0	0	0	0	0	0	0	0	0	0	0	0	0	2	0	0
1498	27	2	1	0	12	0	0	1	2	0	37	1	0	1	#NULL!	#NULL!	10	10	10	#NULL!	#NULL!	#NULL!	#NULL!	#NULL!	#NULL!	3400	#NULL!	#NULL!	1	#NULL!	#NULL!	0	0	0	0	0	0	0	0	0	0	0	0	0	0	0	2	0	0
1499	38	3	4	1	14	0	0	1	2	0	38	1	0	1	#NULL!	#NULL!	10	10	10	#NULL!	#NULL!	#NULL!	#NULL!	#NULL!	#NULL!	3500	#NULL!	#NULL!	1	#NULL!	#NULL!	0	0	0	0	0	0	0	1	0	0	0	0	0	0	1	2	0	0
1500	39	1	3	1	12	0	0	1	2	1	40	1	0	1	#NULL!	#NULL!	10	10	10	#NULL!	#NULL!	#NULL!	#NULL!	#NULL!	#NULL!	3400	#NULL!	#NULL!	1	#NULL!	#NULL!	0	0	0	0	0	0	0	0	0	0	0	0	0	0	0	2	0	0
1501	26	1	2	0	12	0	0	1	2	1	38	1	0	1	#NULL!	#NULL!	10	10	10	#NULL!	#NULL!	#NULL!	#NULL!	#NULL!	#NULL!	2650	#NULL!	#NULL!	1	#NULL!	#NULL!	0	0	0	0	0	0	0	0	0	0	0	0	0	0	0	2	0	0
1502	29	1	2	0	7	0	0	1	2	1	36	1	0	1	#NULL!	#NULL!	10	10	10	#NULL!	#NULL!	#NULL!	#NULL!	#NULL!	#NULL!	2650	#NULL!	#NULL!	1	#NULL!	#NULL!	0	0	0	0	0	0	0	0	0	0	0	0	0	0	0	2	0	0
1503	31	1	3	0	15	0	0	1	2	1	39	1	0	1	#NULL!	#NULL!	10	10	10	#NULL!	#NULL!	#NULL!	#NULL!	#NULL!	#NULL!	2800	#NULL!	#NULL!	1	#NULL!	#NULL!	0	0	0	0	0	0	0	0	0	0	0	0	0	0	0	2	0	0
1504	34	1	2	1	11	0	0	1	2	1	38	1	0	1	#NULL!	#NULL!	10	10	10	#NULL!	#NULL!	#NULL!	#NULL!	#NULL!	#NULL!	2900	#NULL!	#NULL!	1	#NULL!	#NULL!	0	0	0	0	0	0	0	0	0	0	0	0	0	0	1	2	0	0
1505	31	1	3	1	13	0	0	1	2	1	38	1	0	1	#NULL!	#NULL!	10	10	10	#NULL!	#NULL!	#NULL!	#NULL!	#NULL!	#NULL!	3300	#NULL!	#NULL!	1	#NULL!	#NULL!	0	0	0	0	0	0	0	0	0	0	0	0	0	0	1	2	0	0
1506	30	1	2	1	12	0	0	1	2	1	39	1	0	1	#NULL!	#NULL!	10	10	10	#NULL!	#NULL!	#NULL!	#NULL!	#NULL!	#NULL!	3550	#NULL!	#NULL!	1	#NULL!	#NULL!	0	0	0	0	0	0	0	0	0	0	0	0	0	0	0	2	0	0
1507	28	2	3	0	9	0	0	1	2	0	39	1	0	1	#NULL!	#NULL!	10	10	10	#NULL!	#NULL!	#NULL!	#NULL!	#NULL!	#NULL!	3000	#NULL!	#NULL!	1	#NULL!	#NULL!	0	0	0	0	0	0	0	0	0	0	0	0	0	0	0	2	0	0
1508	30	1	1	0	8	0	0	1	1	1	40	1	0	1	#NULL!	#NULL!	10	10	10	#NULL!	#NULL!	#NULL!	#NULL!	#NULL!	#NULL!	4340	#NULL!	#NULL!	1	#NULL!	#NULL!	0	0	0	0	0	0	0	0	0	0	0	0	0	0	0	2	0	1
1509	30	1	1	0	8	0	0	1	1	1	39	1	0	1	#NULL!	#NULL!	10	10	10	#NULL!	#NULL!	#NULL!	#NULL!	#NULL!	#NULL!	2845	#NULL!	#NULL!	1	#NULL!	#NULL!	0	0	0	0	0	0	0	0	0	0	0	0	0	0	0	2	0	0
1510	30	1	2	0	8	0	0	1	1	1	39	1	0	1	#NULL!	#NULL!	10	10	10	#NULL!	#NULL!	#NULL!	#NULL!	#NULL!	#NULL!	2760	#NULL!	#NULL!	1	#NULL!	#NULL!	0	0	0	0	0	0	0	0	0	0	0	0	0	0	0	2	0	0
1511	31	1	1	0	8	0	0	1	2	1	37	1	0	1	#NULL!	#NULL!	10	10	#NULL!	#NULL!	#NULL!	#NULL!	#NULL!	#NULL!	#NULL!	3100	#NULL!	#NULL!	1	#NULL!	#NULL!	0	0	0	0	0	0	0	0	0	0	0	0	0	0	0	2	0	0
1512	36	3	4	1	8	0	0	1	2	1	39	1	0	1	#NULL!	#NULL!	10	10	#NULL!	#NULL!	#NULL!	#NULL!	#NULL!	#NULL!	#NULL!	3080	#NULL!	#NULL!	1	#NULL!	#NULL!	0	0	0	0	0	0	0	0	0	0	0	0	0	0	0	2	0	0
1513	36	1	3	0	12	0	0	1	2	1	40	1	0	1	#NULL!	#NULL!	9	10	10	#NULL!	#NULL!	#NULL!	#NULL!	#NULL!	#NULL!	3600	#NULL!	#NULL!	1	#NULL!	#NULL!	0	0	0	0	1	0	0	0	0	0	0	0	0	0	1	2	0	0
1514	26	2	1	0	8	0	0	1	2	1	40	1	0	1	#NULL!	#NULL!	10	10	#NULL!	#NULL!	#NULL!	#NULL!	#NULL!	#NULL!	#NULL!	3900	#NULL!	#NULL!	1	#NULL!	#NULL!	0	0	0	0	0	0	0	0	0	0	0	0	0	0	0	2	0	0
1515	29	2	1	0	12	0	0	1	2	0	38	1	0	1	#NULL!	#NULL!	9	10	10	#NULL!	#NULL!	#NULL!	#NULL!	#NULL!	#NULL!	3100	#NULL!	#NULL!	1	#NULL!	#NULL!	0	0	0	0	0	0	0	0	1	0	0	0	0	0	0	2	0	0
1516	22	3	2	0	8	0	0	1	2	1	39	1	0	1	#NULL!	#NULL!	10	10	#NULL!	#NULL!	#NULL!	#NULL!	#NULL!	#NULL!	#NULL!	3770	#NULL!	#NULL!	1	#NULL!	#NULL!	0	0	0	0	0	0	0	0	0	0	0	0	0	0	0	2	0	0
1517	31	1	1	0	14	0	0	1	2	1	40	1	0	1	#NULL!	#NULL!	9	10	10	#NULL!	#NULL!	#NULL!	#NULL!	#NULL!	#NULL!	3800	#NULL!	#NULL!	1	#NULL!	#NULL!	0	0	0	0	0	0	0	0	0	0	0	0	0	0	1	2	0	0
1518	29	1	1	0	8	0	0	1	1	0	40	1	0	1	#NULL!	#NULL!	9	9	9	#NULL!	#NULL!	#NULL!	#NULL!	#NULL!	#NULL!	4070	#NULL!	#NULL!	1	#NULL!	#NULL!	0	0	0	0	0	0	0	0	0	0	0	0	0	0	0	2	0	1
1519	39	3	4	1	8	1	1	2	2	0	37	1	0	1	#NULL!	#NULL!	10	10	#NULL!	#NULL!	#NULL!	#NULL!	#NULL!	#NULL!	#NULL!	3050	#NULL!	#NULL!	1	#NULL!	#NULL!	0	0	0	0	0	0	0	0	1	0	0	0	0	0	0	1	1	0
1520	28	1	3	1	8	0	0	1	1	1	39	1	0	1	#NULL!	#NULL!	10	10	10	#NULL!	#NULL!	#NULL!	#NULL!	#NULL!	#NULL!	3570	#NULL!	#NULL!	1	#NULL!	#NULL!	0	0	0	0	0	0	0	0	0	0	0	0	0	0	0	2	0	0
1521	28	1	1	0	8	0	0	1	1	1	37	1	0	1	#NULL!	#NULL!	10	10	10	#NULL!	#NULL!	#NULL!	#NULL!	#NULL!	#NULL!	3325	#NULL!	#NULL!	1	#NULL!	#NULL!	0	0	0	0	0	0	0	0	0	0	0	0	0	0	0	2	0	0
1522	23	1	1	0	8	0	0	1	1	1	39	1	0	1	#NULL!	#NULL!	10	10	10	#NULL!	#NULL!	#NULL!	#NULL!	#NULL!	#NULL!	3525	#NULL!	#NULL!	1	#NULL!	#NULL!	0	0	0	0	0	0	0	0	0	0	0	0	0	0	0	2	0	0
1523	24	2	4	1	12	0	0	1	2	1	38	1	0	1	#NULL!	#NULL!	9	10	10	#NULL!	#NULL!	#NULL!	#NULL!	#NULL!	#NULL!	3450	#NULL!	#NULL!	1	#NULL!	#NULL!	0	0	0	0	0	0	0	0	0	0	0	0	0	0	0	2	0	0
1524	23	3	2	0	14	0	0	1	2	1	41	1	0	1	#NULL!	#NULL!	9	10	10	#NULL!	#NULL!	#NULL!	#NULL!	#NULL!	#NULL!	3550	#NULL!	#NULL!	1	#NULL!	#NULL!	0	0	0	0	0	0	0	0	0	0	0	0	0	0	0	2	0	0
1525	37	1	4	1	12	0	0	1	1	1	39	1	0	1	#NULL!	#NULL!	9	10	10	#NULL!	#NULL!	#NULL!	#NULL!	#NULL!	#NULL!	3400	#NULL!	#NULL!	1	#NULL!	#NULL!	0	0	0	0	0	0	0	0	0	0	0	0	0	0	0	2	0	0
1526	30	2	4	1	13	0	0	1	2	1	39	1	0	1	#NULL!	#NULL!	9	10	10	#NULL!	#NULL!	#NULL!	#NULL!	#NULL!	#NULL!	3800	#NULL!	#NULL!	1	#NULL!	#NULL!	0	0	0	0	0	0	0	0	0	0	0	0	0	0	0	2	0	0
1527	45	4	6	1	12	0	0	1	2	0	38	1	0	1	#NULL!	#NULL!	9	10	10	#NULL!	#NULL!	#NULL!	#NULL!	#NULL!	#NULL!	3800	#NULL!	#NULL!	1	#NULL!	#NULL!	0	0	0	0	0	0	0	0	0	0	0	0	0	0	1	2	0	0
1528	29	1	2	0	15	0	0	1	2	1	37	1	0	1	#NULL!	#NULL!	9	10	10	#NULL!	#NULL!	#NULL!	#NULL!	#NULL!	#NULL!	3250	#NULL!	#NULL!	1	#NULL!	#NULL!	0	0	0	0	0	0	0	0	0	0	0	0	0	0	1	2	0	0
1529	27	2	1	0	14	0	0	1	2	1	39	1	0	1	#NULL!	#NULL!	9	10	10	#NULL!	#NULL!	#NULL!	#NULL!	#NULL!	#NULL!	3200	#NULL!	#NULL!	1	#NULL!	#NULL!	0	0	0	0	0	0	0	0	0	0	0	0	0	0	1	2	0	0
1530	29	1	4	1	15	0	0	1	2	0	40	1	0	1	#NULL!	#NULL!	9	10	10	#NULL!	#NULL!	#NULL!	#NULL!	#NULL!	#NULL!	4600	#NULL!	#NULL!	1	#NULL!	#NULL!	0	0	0	0	0	0	0	0	0	0	0	0	0	0	0	2	0	1
1531	27	1	2	0	12	0	0	1	2	1	40	1	0	1	#NULL!	#NULL!	9	10	10	#NULL!	#NULL!	#NULL!	#NULL!	#NULL!	#NULL!	3800	#NULL!	#NULL!	1	#NULL!	#NULL!	0	0	0	0	0	0	0	0	0	0	0	0	0	0	0	2	0	0
1532	27	3	1	0	10	0	0	1	1	1	38	1	0	1	#NULL!	#NULL!	9	10	10	#NULL!	#NULL!	#NULL!	#NULL!	#NULL!	#NULL!	3000	#NULL!	#NULL!	1	#NULL!	#NULL!	0	0	0	0	0	0	0	0	0	0	0	0	0	0	0	2	0	0
1533	36	3	4	1	7	1	1	1	2	0	37	1	0	1	#NULL!	#NULL!	10	10	10	#NULL!	#NULL!	#NULL!	#NULL!	#NULL!	#NULL!	2600	#NULL!	#NULL!	1	#NULL!	#NULL!	0	0	0	0	0	0	0	1	0	0	0	0	0	1	1	2	0	0
1534	28	2	1	0	10	0	0	1	1	1	41	1	0	1	#NULL!	#NULL!	10	10	10	#NULL!	#NULL!	#NULL!	#NULL!	#NULL!	#NULL!	3400	#NULL!	#NULL!	1	#NULL!	#NULL!	0	0	0	0	0	0	0	0	0	0	0	0	0	0	0	2	0	0
1535	29	2	2	0	10	0	0	1	1	1	39	1	0	1	#NULL!	#NULL!	10	10	10	#NULL!	#NULL!	#NULL!	#NULL!	#NULL!	#NULL!	3385	#NULL!	#NULL!	1	#NULL!	#NULL!	0	0	0	0	0	0	0	0	0	0	0	0	0	0	0	2	0	0
1536	29	2	3	1	10	1	1	1	1	0	38	1	0	1	#NULL!	#NULL!	10	10	10	#NULL!	#NULL!	#NULL!	#NULL!	#NULL!	#NULL!	3300	#NULL!	#NULL!	1	#NULL!	#NULL!	0	0	0	0	0	0	0	0	0	0	0	0	0	0	0	2	0	0
1537	33	2	4	1	10	1	1	1	1	0	38	1	0	1	#NULL!	#NULL!	10	10	10	#NULL!	#NULL!	#NULL!	#NULL!	#NULL!	#NULL!	3780	#NULL!	#NULL!	1	#NULL!	#NULL!	0	0	0	0	0	0	0	0	0	0	0	0	0	0	0	2	0	0
1538	27	2	2	1	10	0	0	1	1	1	39	1	0	1	#NULL!	#NULL!	10	10	10	#NULL!	#NULL!	#NULL!	#NULL!	#NULL!	#NULL!	3215	#NULL!	#NULL!	1	#NULL!	#NULL!	0	0	0	0	0	0	0	0	0	0	0	0	0	0	0	2	0	0
1539	28	2	2	0	10	0	0	1	1	1	39	1	0	1	#NULL!	#NULL!	10	10	10	#NULL!	#NULL!	#NULL!	#NULL!	#NULL!	#NULL!	3700	#NULL!	#NULL!	1	#NULL!	#NULL!	0	0	0	0	0	0	0	0	0	0	0	0	0	0	0	2	0	0
1540	32	2	2	1	10	0	0	1	1	1	37	1	0	1	#NULL!	#NULL!	10	10	10	#NULL!	#NULL!	#NULL!	#NULL!	#NULL!	#NULL!	2725	#NULL!	#NULL!	1	#NULL!	#NULL!	0	0	0	0	0	0	0	0	0	0	0	0	0	0	0	2	0	0
1541	29	2	1	0	10	0	0	1	1	1	41	1	0	1	#NULL!	#NULL!	10	10	10	#NULL!	#NULL!	#NULL!	#NULL!	#NULL!	#NULL!	3845	#NULL!	#NULL!	1	#NULL!	#NULL!	0	0	0	0	0	0	0	0	0	0	0	0	0	1	0	2	0	0
1542	38	1	5	1	6	1	1	1	1	0	34	1	0	1	#NULL!	#NULL!	6	9	10	#NULL!	#NULL!	#NULL!	#NULL!	#NULL!	#NULL!	2260	#NULL!	#NULL!	1	#NULL!	#NULL!	1	0	1	0	0	0	0	0	0	0	0	0	0	0	0	2	1	0
1543	27	2	1	0	10	0	0	1	1	0	28	1	0	1	#NULL!	#NULL!	7	8	9	#NULL!	#NULL!	#NULL!	#NULL!	#NULL!	#NULL!	650	#NULL!	#NULL!	2	#NULL!	#NULL!	0	0	0	0	0	0	0	1	0	0	0	0	0	0	0	2	0	0
1544	28	2	1	0	10	0	0	1	1	1	40	1	0	1	#NULL!	#NULL!	10	10	10	#NULL!	#NULL!	#NULL!	#NULL!	#NULL!	#NULL!	3400	#NULL!	#NULL!	1	#NULL!	#NULL!	0	0	0	0	0	0	0	0	0	0	0	0	0	0	0	2	0	0
1545	25	2	1	0	12	0	0	1	2	1	39	1	0	1	#NULL!	#NULL!	10	10	10	#NULL!	#NULL!	#NULL!	#NULL!	#NULL!	#NULL!	3385	#NULL!	#NULL!	1	#NULL!	#NULL!	0	0	0	0	0	0	0	0	0	0	0	0	0	0	0	2	0	0
1546	24	1	1	0	13	0	0	1	2	0	38	1	0	1	#NULL!	#NULL!	10	10	10	#NULL!	#NULL!	#NULL!	#NULL!	#NULL!	#NULL!	3500	#NULL!	#NULL!	1	#NULL!	#NULL!	0	0	0	0	0	0	0	0	0	0	0	0	0	0	0	2	0	0
1547	39	3	1	0	14	0	0	1	2	0	35	1	0	1	#NULL!	#NULL!	6	10	10	#NULL!	#NULL!	#NULL!	#NULL!	#NULL!	#NULL!	2980	#NULL!	#NULL!	1	#NULL!	#NULL!	0	0	0	0	0	0	0	1	0	0	0	0	0	0	0	2	0	0
1548	31	1	3	0	15	0	0	1	2	0	39	1	0	1	#NULL!	#NULL!	10	10	10	#NULL!	#NULL!	#NULL!	#NULL!	#NULL!	#NULL!	3400	#NULL!	#NULL!	1	#NULL!	#NULL!	0	0	0	0	0	0	0	0	0	0	0	0	0	0	1	2	0	0
1549	38	1	2	1	10	1	1	1	2	0	38	1	0	1	#NULL!	#NULL!	10	10	10	#NULL!	#NULL!	#NULL!	#NULL!	#NULL!	#NULL!	2700	#NULL!	#NULL!	1	#NULL!	#NULL!	0	0	0	0	0	0	0	0	0	0	0	0	0	0	0	2	0	0
1550	26	3	2	1	6	1	1	1	2	0	39	1	0	1	#NULL!	#NULL!	10	10	10	#NULL!	#NULL!	#NULL!	#NULL!	#NULL!	#NULL!	3150	#NULL!	#NULL!	1	#NULL!	#NULL!	0	0	0	0	0	0	0	0	0	0	0	0	0	0	0	2	0	0
1551	28	1	1	0	14	0	0	1	2	0	41	1	0	1	#NULL!	#NULL!	10	10	10	#NULL!	#NULL!	#NULL!	#NULL!	#NULL!	#NULL!	4065	#NULL!	#NULL!	1	#NULL!	#NULL!	0	0	0	0	0	0	0	0	0	0	0	0	0	0	0	2	0	1
1552	32	5	4	2	5	0	0	1	2	1	39	1	0	1	#NULL!	#NULL!	10	10	10	#NULL!	#NULL!	#NULL!	#NULL!	#NULL!	#NULL!	2950	#NULL!	#NULL!	1	#NULL!	#NULL!	0	0	0	0	0	0	0	0	0	0	0	0	0	0	0	2	0	0
1553	31	3	2	0	13	0	0	1	2	1	38	1	0	1	#NULL!	#NULL!	10	10	10	#NULL!	#NULL!	#NULL!	#NULL!	#NULL!	#NULL!	3650	#NULL!	#NULL!	1	#NULL!	#NULL!	1	0	0	0	0	1	0	0	0	0	0	0	0	0	0	2	0	0
1554	28	1	2	0	10	0	0	1	2	0	37	2	1	1	1	#NULL!	10	10	10	10	10	10	#NULL!	#NULL!	#NULL!	2740	2580	#NULL!	1	1	#NULL!	0	0	0	0	0	0	0	0	0	0	0	0	0	0	0	2	0	0
1555	31	2	2	1	15	0	0	1	2	1	41	1	0	1	#NULL!	#NULL!	10	10	10	#NULL!	#NULL!	#NULL!	#NULL!	#NULL!	#NULL!	3500	#NULL!	#NULL!	1	#NULL!	#NULL!	0	0	0	0	1	0	0	0	0	0	0	0	0	0	0	2	0	0
1556	31	1	2	1	12	0	0	1	2	1	39	1	0	1	#NULL!	#NULL!	10	10	10	#NULL!	#NULL!	#NULL!	#NULL!	#NULL!	#NULL!	3850	#NULL!	#NULL!	1	#NULL!	#NULL!	0	0	0	0	0	0	0	0	0	0	0	0	0	0	0	2	0	0
1557	30	1	1	0	17	0	0	1	2	1	38	1	0	1	#NULL!	#NULL!	10	10	10	#NULL!	#NULL!	#NULL!	#NULL!	#NULL!	#NULL!	3050	#NULL!	#NULL!	1	#NULL!	#NULL!	0	0	0	0	0	0	0	0	0	0	0	0	0	0	0	2	0	0
1558	22	3	1	0	7	0	0	1	2	1	38	1	0	1	#NULL!	#NULL!	10	10	10	#NULL!	#NULL!	#NULL!	#NULL!	#NULL!	#NULL!	2950	#NULL!	#NULL!	1	#NULL!	#NULL!	0	0	0	0	1	0	0	0	0	0	0	0	0	0	1	2	0	0
1559	34	3	5	2	9	0	0	1	2	0	40	1	0	1	#NULL!	#NULL!	10	10	10	#NULL!	#NULL!	#NULL!	#NULL!	#NULL!	#NULL!	3300	#NULL!	#NULL!	1	#NULL!	#NULL!	0	0	1	0	0	0	0	0	0	0	0	0	0	0	0	2	0	0
1560	26	3	1	0	8	0	0	1	2	1	39	1	0	1	#NULL!	#NULL!	10	10	10	#NULL!	#NULL!	#NULL!	#NULL!	#NULL!	#NULL!	3600	#NULL!	#NULL!	1	#NULL!	#NULL!	0	0	0	0	0	0	0	0	0	0	0	0	0	0	0	2	0	0
1561	24	1	2	1	13	0	0	1	2	0	39	1	0	1	#NULL!	#NULL!	10	10	10	#NULL!	#NULL!	#NULL!	#NULL!	#NULL!	#NULL!	3550	#NULL!	#NULL!	1	#NULL!	#NULL!	0	0	0	0	0	0	0	0	0	0	0	0	0	0	0	2	0	0
1562	25	2	2	1	9	0	0	1	2	1	37	1	0	1	#NULL!	#NULL!	10	10	10	#NULL!	#NULL!	#NULL!	#NULL!	#NULL!	#NULL!	3380	#NULL!	#NULL!	1	#NULL!	#NULL!	0	0	0	0	0	0	0	0	0	0	0	0	0	0	0	2	0	0
1563	30	1	1	0	15	0	0	1	2	0	39	1	0	1	#NULL!	#NULL!	10	10	10	#NULL!	#NULL!	#NULL!	#NULL!	#NULL!	#NULL!	3780	#NULL!	#NULL!	1	#NULL!	#NULL!	0	0	0	0	0	0	0	0	0	0	0	0	0	0	0	2	0	0
1564	18	3	2	0	5	0	0	1	2	1	37	1	0	1	#NULL!	#NULL!	10	10	10	#NULL!	#NULL!	#NULL!	#NULL!	#NULL!	#NULL!	3100	#NULL!	#NULL!	1	#NULL!	#NULL!	0	0	0	0	0	0	0	0	0	0	0	0	0	0	1	2	0	0
1565	33	1	3	1	12	0	0	1	2	1	39	1	0	1	#NULL!	#NULL!	10	10	10	#NULL!	#NULL!	#NULL!	#NULL!	#NULL!	#NULL!	3510	#NULL!	#NULL!	1	#NULL!	#NULL!	0	0	0	0	0	0	0	0	0	0	0	0	0	0	0	2	0	0
1566	33	1	4	1	12	0	0	1	2	1	40	1	0	1	#NULL!	#NULL!	10	10	10	#NULL!	#NULL!	#NULL!	#NULL!	#NULL!	#NULL!	3320	#NULL!	#NULL!	1	#NULL!	#NULL!	0	0	0	0	0	0	0	0	0	0	0	0	0	0	0	2	0	0
1567	30	3	4	2	13	0	0	1	2	1	39	1	0	1	#NULL!	#NULL!	10	10	10	#NULL!	#NULL!	#NULL!	#NULL!	#NULL!	#NULL!	4050	#NULL!	#NULL!	1	#NULL!	#NULL!	0	0	0	0	0	0	0	0	0	0	0	0	0	0	1	2	0	1
1568	33	2	5	2	13	0	0	1	2	1	39	1	0	1	#NULL!	#NULL!	10	10	10	#NULL!	#NULL!	#NULL!	#NULL!	#NULL!	#NULL!	3450	#NULL!	#NULL!	1	#NULL!	#NULL!	0	0	0	0	0	0	0	0	0	0	0	0	0	0	0	2	0	0
1569	25	2	1	0	9	0	0	1	2	1	39	1	0	1	#NULL!	#NULL!	10	10	10	#NULL!	#NULL!	#NULL!	#NULL!	#NULL!	#NULL!	2800	#NULL!	#NULL!	1	#NULL!	#NULL!	0	0	0	0	0	0	0	0	0	0	0	0	0	0	0	2	0	0
1570	35	3	3	1	12	0	0	1	2	1	39	1	0	1	#NULL!	#NULL!	10	10	10	#NULL!	#NULL!	#NULL!	#NULL!	#NULL!	#NULL!	3150	#NULL!	#NULL!	1	#NULL!	#NULL!	0	0	0	0	0	0	0	0	0	0	0	0	0	0	0	2	0	0
1571	24	1	1	0	10	0	0	1	2	1	33	1	0	1	#NULL!	#NULL!	10	10	10	#NULL!	#NULL!	#NULL!	#NULL!	#NULL!	#NULL!	2250	#NULL!	#NULL!	1	#NULL!	#NULL!	0	0	0	0	1	0	0	0	0	0	0	0	0	0	0	2	0	0
1572	35	1	4	1	10	1	1	1	2	0	38	1	0	1	#NULL!	#NULL!	10	10	10	#NULL!	#NULL!	#NULL!	#NULL!	#NULL!	#NULL!	3720	#NULL!	#NULL!	1	#NULL!	#NULL!	0	0	0	0	0	0	0	1	0	0	0	0	0	0	1	2	0	0
1573	39	1	3	1	9	1	1	1	2	0	37	1	0	1	#NULL!	#NULL!	8	10	10	#NULL!	#NULL!	#NULL!	#NULL!	#NULL!	#NULL!	3150	#NULL!	#NULL!	1	#NULL!	#NULL!	0	0	0	0	0	0	0	0	0	0	0	0	0	0	0	2	0	0
1574	27	2	2	0	9	0	0	1	2	0	38	1	0	1	#NULL!	#NULL!	10	10	10	#NULL!	#NULL!	#NULL!	#NULL!	#NULL!	#NULL!	3050	#NULL!	#NULL!	1	#NULL!	#NULL!	0	0	0	0	0	0	0	0	0	0	0	0	0	0	0	2	0	0
1575	24	2	1	0	15	0	0	1	2	1	40	1	0	1	#NULL!	#NULL!	10	10	10	#NULL!	#NULL!	#NULL!	#NULL!	#NULL!	#NULL!	3400	#NULL!	#NULL!	1	#NULL!	#NULL!	0	0	0	0	0	0	0	0	0	0	0	0	0	0	0	2	0	0
1576	34	1	2	1	14	1	1	1	2	0	39	1	0	1	#NULL!	#NULL!	9	9	9	#NULL!	#NULL!	#NULL!	#NULL!	#NULL!	#NULL!	3250	#NULL!	#NULL!	1	#NULL!	#NULL!	0	0	0	0	0	0	0	0	0	0	0	0	0	0	0	2	0	0
1577	40	3	6	1	14	0	0	1	2	0	38	1	0	1	#NULL!	#NULL!	10	10	10	#NULL!	#NULL!	#NULL!	#NULL!	#NULL!	#NULL!	4050	#NULL!	#NULL!	1	#NULL!	#NULL!	0	0	0	0	0	1	0	0	0	0	0	0	0	0	0	2	0	1
1578	28	1	1	0	10	0	0	1	1	1	39	1	0	1	#NULL!	#NULL!	10	10	10	#NULL!	#NULL!	#NULL!	#NULL!	#NULL!	#NULL!	3470	#NULL!	#NULL!	1	#NULL!	#NULL!	0	0	0	0	0	0	0	0	0	0	0	0	0	0	1	2	0	0
1579	34	2	3	1	10	0	0	1	1	1	40	1	0	1	#NULL!	#NULL!	10	10	10	#NULL!	#NULL!	#NULL!	#NULL!	#NULL!	#NULL!	3060	#NULL!	#NULL!	1	#NULL!	#NULL!	0	0	0	0	0	0	0	0	0	0	0	0	0	0	1	2	0	0
1580	34	2	3	1	10	0	0	1	1	1	40	1	0	1	#NULL!	#NULL!	10	10	10	#NULL!	#NULL!	#NULL!	#NULL!	#NULL!	#NULL!	3060	#NULL!	#NULL!	1	#NULL!	#NULL!	0	0	0	0	0	0	0	0	0	0	0	0	0	0	1	2	0	0
1581	28	2	1	0	10	0	0	1	1	1	38	1	0	1	#NULL!	#NULL!	10	10	10	#NULL!	#NULL!	#NULL!	#NULL!	#NULL!	#NULL!	3520	#NULL!	#NULL!	1	#NULL!	#NULL!	0	0	0	0	0	0	0	0	0	0	0	0	0	0	0	2	0	0
1582	32	2	4	1	8	1	1	1	2	0	37	1	0	1	#NULL!	#NULL!	10	10	10	#NULL!	#NULL!	#NULL!	#NULL!	#NULL!	#NULL!	3820	#NULL!	#NULL!	1	#NULL!	#NULL!	0	0	0	0	0	0	0	1	0	0	0	0	0	0	0	2	0	0
1583	30	3	2	1	11	0	0	1	2	0	38	1	0	1	#NULL!	#NULL!	10	10	10	#NULL!	#NULL!	#NULL!	#NULL!	#NULL!	#NULL!	3380	#NULL!	#NULL!	1	#NULL!	#NULL!	0	0	0	0	0	0	0	0	0	0	0	0	0	0	0	2	0	0
1584	34	1	1	0	13	0	0	1	2	0	40	1	0	1	#NULL!	#NULL!	10	10	10	#NULL!	#NULL!	#NULL!	#NULL!	#NULL!	#NULL!	3500	#NULL!	#NULL!	1	#NULL!	#NULL!	0	0	0	0	0	0	0	0	0	0	0	0	0	0	0	2	0	0
1585	28	1	1	0	6	0	0	1	1	1	38	1	0	1	#NULL!	#NULL!	10	10	10	#NULL!	#NULL!	#NULL!	#NULL!	#NULL!	#NULL!	3030	#NULL!	#NULL!	1	#NULL!	#NULL!	0	0	0	0	0	0	0	0	0	0	0	0	0	0	0	2	0	0
1586	32	1	2	1	6	1	1	1	1	0	36	1	0	1	#NULL!	#NULL!	10	10	10	#NULL!	#NULL!	#NULL!	#NULL!	#NULL!	#NULL!	2980	#NULL!	#NULL!	1	#NULL!	#NULL!	0	0	0	0	0	0	0	0	0	0	0	0	0	0	0	2	0	0
1587	30	1	1	0	6	0	0	1	1	1	39	1	0	1	#NULL!	#NULL!	9	10	10	#NULL!	#NULL!	#NULL!	#NULL!	#NULL!	#NULL!	3140	#NULL!	#NULL!	1	#NULL!	#NULL!	0	0	0	0	0	0	0	0	0	0	0	0	0	0	0	2	0	0
1588	38	1	5	1	6	0	0	1	1	1	40	1	0	1	#NULL!	#NULL!	10	10	10	#NULL!	#NULL!	#NULL!	#NULL!	#NULL!	#NULL!	3770	#NULL!	#NULL!	1	#NULL!	#NULL!	0	0	0	0	0	0	0	0	0	0	0	0	0	0	0	2	0	0
1589	24	1	3	1	6	0	0	1	1	1	38	1	0	1	#NULL!	#NULL!	10	10	10	#NULL!	#NULL!	#NULL!	#NULL!	#NULL!	#NULL!	3520	#NULL!	#NULL!	1	#NULL!	#NULL!	0	0	0	0	0	0	0	0	0	0	0	0	0	0	0	2	0	0
1590	37	2	2	1	6	1	1	1	1	1	39	1	0	1	#NULL!	#NULL!	10	10	10	#NULL!	#NULL!	#NULL!	#NULL!	#NULL!	#NULL!	3350	#NULL!	#NULL!	1	#NULL!	#NULL!	0	0	0	0	0	0	0	0	0	0	0	0	0	0	1	2	0	0
1591	33	1	3	1	6	1	1	1	1	0	39	1	0	1	#NULL!	#NULL!	10	10	10	#NULL!	#NULL!	#NULL!	#NULL!	#NULL!	#NULL!	3700	#NULL!	#NULL!	1	#NULL!	#NULL!	0	0	0	0	0	0	0	0	0	0	0	0	0	0	1	2	0	0
1592	37	1	2	1	6	0	0	1	1	1	38	1	0	1	#NULL!	#NULL!	10	10	10	#NULL!	#NULL!	#NULL!	#NULL!	#NULL!	#NULL!	3360	#NULL!	#NULL!	1	#NULL!	#NULL!	0	0	0	0	0	0	0	0	0	0	0	0	0	0	1	2	0	0
1593	33	1	2	0	6	0	0	1	1	1	39	1	0	1	#NULL!	#NULL!	8	10	10	#NULL!	#NULL!	#NULL!	#NULL!	#NULL!	#NULL!	3210	#NULL!	#NULL!	1	#NULL!	#NULL!	0	0	0	0	0	0	0	0	0	0	0	0	0	0	0	2	0	0
1594	36	1	1	0	6	0	0	1	1	0	40	1	0	1	#NULL!	#NULL!	10	10	10	#NULL!	#NULL!	#NULL!	#NULL!	#NULL!	#NULL!	3940	#NULL!	#NULL!	1	#NULL!	#NULL!	0	0	0	0	0	0	0	0	0	0	0	0	0	0	0	2	0	0
1595	29	1	1	0	6	0	0	1	1	1	40	1	0	1	#NULL!	#NULL!	10	10	10	#NULL!	#NULL!	#NULL!	#NULL!	#NULL!	#NULL!	3230	#NULL!	#NULL!	1	#NULL!	#NULL!	0	0	0	0	0	0	0	0	0	0	0	0	0	0	1	2	0	0
1596	40	1	4	1	6	1	1	1	1	0	29	1	0	1	#NULL!	#NULL!	9	10	10	#NULL!	#NULL!	#NULL!	#NULL!	#NULL!	#NULL!	1000	#NULL!	#NULL!	1	#NULL!	#NULL!	0	0	0	0	0	0	0	1	0	0	0	0	0	0	0	2	0	0
1597	24	1	1	0	6	0	0	1	1	1	39	1	0	1	#NULL!	#NULL!	10	10	10	#NULL!	#NULL!	#NULL!	#NULL!	#NULL!	#NULL!	3330	#NULL!	#NULL!	1	#NULL!	#NULL!	0	0	0	0	0	0	0	0	0	0	0	0	0	0	0	2	0	0
1598	37	1	3	1	6	0	0	1	1	1	40	1	0	1	#NULL!	#NULL!	10	10	10	#NULL!	#NULL!	#NULL!	#NULL!	#NULL!	#NULL!	3750	#NULL!	#NULL!	1	#NULL!	#NULL!	0	0	0	0	0	0	0	0	0	0	0	0	0	0	0	2	0	0
1599	37	1	3	2	6	0	0	1	1	1	40	1	0	1	#NULL!	#NULL!	10	10	10	#NULL!	#NULL!	#NULL!	#NULL!	#NULL!	#NULL!	3830	#NULL!	#NULL!	1	#NULL!	#NULL!	0	0	0	0	0	0	0	0	0	0	0	0	0	0	0	2	0	0
1600	31	1	1	0	6	0	0	1	1	0	40	1	0	1	#NULL!	#NULL!	10	10	10	#NULL!	#NULL!	#NULL!	#NULL!	#NULL!	#NULL!	3440	#NULL!	#NULL!	1	#NULL!	#NULL!	0	0	0	0	0	0	0	0	0	0	0	0	0	0	0	2	0	0
1601	33	1	2	0	6	0	0	1	1	0	39	1	0	1	#NULL!	#NULL!	10	10	10	#NULL!	#NULL!	#NULL!	#NULL!	#NULL!	#NULL!	3880	#NULL!	#NULL!	1	#NULL!	#NULL!	0	0	0	0	0	0	0	0	0	0	0	0	0	0	0	2	0	0
1602	33	1	2	0	6	0	0	1	1	1	40	1	0	1	#NULL!	#NULL!	10	10	10	#NULL!	#NULL!	#NULL!	#NULL!	#NULL!	#NULL!	3480	#NULL!	#NULL!	1	#NULL!	#NULL!	0	0	0	0	0	0	0	0	0	0	0	0	0	0	1	2	0	0
1603	29	1	2	0	6	0	0	1	1	0	39	1	0	1	#NULL!	#NULL!	10	10	10	#NULL!	#NULL!	#NULL!	#NULL!	#NULL!	#NULL!	3900	#NULL!	#NULL!	1	#NULL!	#NULL!	0	0	0	0	0	0	0	0	0	0	0	0	0	0	0	2	0	0
1604	30	1	1	0	6	0	0	1	1	0	36	2	1	1	1	#NULL!	10	10	10	9	9	10	#NULL!	#NULL!	#NULL!	2410	2610	#NULL!	1	1	#NULL!	0	0	0	0	0	0	0	1	0	0	0	0	0	0	1	2	0	0
1605	33	1	1	0	6	0	0	1	1	1	39	1	0	1	#NULL!	#NULL!	10	10	10	#NULL!	#NULL!	#NULL!	#NULL!	#NULL!	#NULL!	3470	#NULL!	#NULL!	1	#NULL!	#NULL!	0	0	0	0	0	0	0	0	0	0	0	0	0	0	0	2	0	0
1606	25	1	1	0	6	0	0	1	1	0	37	1	0	1	#NULL!	#NULL!	10	10	10	#NULL!	#NULL!	#NULL!	#NULL!	#NULL!	#NULL!	2580	#NULL!	#NULL!	1	#NULL!	#NULL!	0	0	0	0	0	0	0	1	0	0	0	0	0	0	1	2	0	0
1607	31	1	2	0	6	0	0	1	1	1	38	1	0	1	#NULL!	#NULL!	10	10	10	#NULL!	#NULL!	#NULL!	#NULL!	#NULL!	#NULL!	3290	#NULL!	#NULL!	1	#NULL!	#NULL!	0	0	0	1	0	0	0	0	0	0	0	0	0	0	0	2	0	0
1608	34	1	1	0	6	0	0	1	1	1	40	1	0	1	#NULL!	#NULL!	10	10	10	#NULL!	#NULL!	#NULL!	#NULL!	#NULL!	#NULL!	2730	#NULL!	#NULL!	1	#NULL!	#NULL!	0	0	0	1	0	0	0	1	0	0	0	0	0	0	0	2	0	0
1609	29	1	1	0	6	0	0	1	1	1	40	1	0	1	#NULL!	#NULL!	10	10	10	#NULL!	#NULL!	#NULL!	#NULL!	#NULL!	#NULL!	3540	#NULL!	#NULL!	1	#NULL!	#NULL!	0	0	0	0	0	0	0	0	0	0	0	0	0	0	0	2	0	0
1610	31	1	1	0	6	0	0	1	1	0	40	1	0	1	#NULL!	#NULL!	10	10	10	#NULL!	#NULL!	#NULL!	#NULL!	#NULL!	#NULL!	3420	#NULL!	#NULL!	1	#NULL!	#NULL!	0	0	0	0	0	0	0	0	0	0	0	0	0	0	0	2	0	0
1611	32	1	3	0	6	0	0	1	1	1	39	1	0	1	#NULL!	#NULL!	10	10	10	#NULL!	#NULL!	#NULL!	#NULL!	#NULL!	#NULL!	2860	#NULL!	#NULL!	1	#NULL!	#NULL!	0	0	0	0	0	0	0	0	0	0	0	0	0	0	1	2	0	0
1612	36	1	2	0	6	0	0	1	1	0	38	1	0	1	#NULL!	#NULL!	10	10	10	#NULL!	#NULL!	#NULL!	#NULL!	#NULL!	#NULL!	2940	#NULL!	#NULL!	1	#NULL!	#NULL!	0	0	0	0	0	0	0	0	0	0	0	0	0	0	0	2	0	0
1613	32	1	2	1	6	0	0	1	1	1	39	1	0	1	#NULL!	#NULL!	10	10	10	#NULL!	#NULL!	#NULL!	#NULL!	#NULL!	#NULL!	3360	#NULL!	#NULL!	1	#NULL!	#NULL!	0	0	0	0	0	0	0	0	0	0	0	0	0	0	0	2	0	0
1614	36	1	2	1	6	0	0	1	1	1	39	1	0	1	#NULL!	#NULL!	10	10	10	#NULL!	#NULL!	#NULL!	#NULL!	#NULL!	#NULL!	2970	#NULL!	#NULL!	1	#NULL!	#NULL!	0	0	0	0	0	0	0	0	0	0	0	0	0	0	0	2	0	0
1615	26	1	2	1	6	0	0	1	1	1	39	1	0	1	#NULL!	#NULL!	10	10	10	#NULL!	#NULL!	#NULL!	#NULL!	#NULL!	#NULL!	3850	#NULL!	#NULL!	1	#NULL!	#NULL!	0	0	0	0	0	0	0	0	0	0	0	0	0	0	0	2	0	0
1616	34	1	2	1	6	0	0	1	1	1	40	1	0	1	#NULL!	#NULL!	10	10	10	#NULL!	#NULL!	#NULL!	#NULL!	#NULL!	#NULL!	3270	#NULL!	#NULL!	1	#NULL!	#NULL!	0	0	0	0	0	0	0	0	0	0	0	0	0	0	1	2	0	0
1617	31	1	1	0	6	0	0	1	1	1	40	1	0	1	#NULL!	#NULL!	10	10	10	#NULL!	#NULL!	#NULL!	#NULL!	#NULL!	#NULL!	3060	#NULL!	#NULL!	1	#NULL!	#NULL!	0	0	0	0	0	0	0	0	0	0	0	0	0	0	0	2	0	0
1618	31	1	2	0	6	0	0	1	1	1	38	1	0	1	#NULL!	#NULL!	10	10	10	#NULL!	#NULL!	#NULL!	#NULL!	#NULL!	#NULL!	2420	#NULL!	#NULL!	1	#NULL!	#NULL!	0	0	0	0	0	0	0	0	0	0	0	0	0	0	0	2	0	0
1619	38	1	1	0	6	0	0	1	1	1	37	1	0	1	#NULL!	#NULL!	10	10	10	#NULL!	#NULL!	#NULL!	#NULL!	#NULL!	#NULL!	3000	#NULL!	#NULL!	1	#NULL!	#NULL!	0	0	0	0	0	0	0	0	0	0	0	0	0	0	1	2	0	0
1620	29	1	1	0	6	0	0	1	1	1	41	1	0	1	#NULL!	#NULL!	10	10	10	#NULL!	#NULL!	#NULL!	#NULL!	#NULL!	#NULL!	3380	#NULL!	#NULL!	1	#NULL!	#NULL!	0	0	0	0	0	0	0	0	0	0	0	0	0	0	0	2	0	0
1621	29	1	1	0	6	0	0	1	1	0	40	1	0	1	#NULL!	#NULL!	10	10	10	#NULL!	#NULL!	#NULL!	#NULL!	#NULL!	#NULL!	2800	#NULL!	#NULL!	1	#NULL!	#NULL!	0	0	0	0	0	0	0	0	0	0	0	0	0	0	1	2	0	0
1622	29	1	1	0	6	0	0	1	1	1	40	1	0	1	#NULL!	#NULL!	10	10	10	#NULL!	#NULL!	#NULL!	#NULL!	#NULL!	#NULL!	3190	#NULL!	#NULL!	1	#NULL!	#NULL!	0	0	0	0	0	0	0	0	0	0	0	0	0	0	0	2	0	0
1623	27	1	1	0	6	0	0	1	1	1	39	1	0	1	#NULL!	#NULL!	10	10	10	#NULL!	#NULL!	#NULL!	#NULL!	#NULL!	#NULL!	2880	#NULL!	#NULL!	1	#NULL!	#NULL!	0	0	0	0	0	0	0	0	0	0	0	0	0	0	1	2	0	0
1624	30	1	6	1	6	0	0	1	1	1	39	1	0	1	#NULL!	#NULL!	10	10	10	#NULL!	#NULL!	#NULL!	#NULL!	#NULL!	#NULL!	3180	#NULL!	#NULL!	1	#NULL!	#NULL!	0	0	0	0	0	0	0	0	0	0	0	0	0	0	0	2	0	0
1625	27	1	1	0	6	0	0	1	1	1	41	1	0	1	#NULL!	#NULL!	10	10	10	#NULL!	#NULL!	#NULL!	#NULL!	#NULL!	#NULL!	3470	#NULL!	#NULL!	1	#NULL!	#NULL!	0	0	0	0	0	0	0	0	0	0	0	0	0	0	0	2	0	0
1626	29	1	2	0	6	0	0	1	1	1	39	1	0	1	#NULL!	#NULL!	10	10	10	#NULL!	#NULL!	#NULL!	#NULL!	#NULL!	#NULL!	2450	#NULL!	#NULL!	1	#NULL!	#NULL!	0	0	0	0	0	0	0	0	0	0	0	0	0	0	0	2	0	0
1627	30	1	2	0	5	0	0	1	1	1	38	1	0	1	#NULL!	#NULL!	10	10	10	#NULL!	#NULL!	#NULL!	#NULL!	#NULL!	#NULL!	2770	#NULL!	#NULL!	1	#NULL!	#NULL!	0	0	0	0	0	0	0	0	0	0	0	0	0	0	0	2	0	0
1628	26	2	1	0	4	0	0	1	1	1	35	1	0	3	#NULL!	#NULL!	0	0	0	#NULL!	#NULL!	#NULL!	#NULL!	#NULL!	#NULL!	2390	#NULL!	#NULL!	2	#NULL!	#NULL!	0	0	0	0	0	0	0	0	0	0	0	0	0	0	0	2	0	0
1629	37	2	8	2	6	1	1	1	1	0	32	1	0	1	#NULL!	#NULL!	10	10	10	#NULL!	#NULL!	#NULL!	#NULL!	#NULL!	#NULL!	2480	#NULL!	#NULL!	1	#NULL!	#NULL!	1	0	0	0	0	1	0	1	0	0	0	0	0	0	1	2	1	0
1630	28	1	1	0	6	0	0	1	1	1	39	1	0	1	#NULL!	#NULL!	10	10	10	#NULL!	#NULL!	#NULL!	#NULL!	#NULL!	#NULL!	3340	#NULL!	#NULL!	1	#NULL!	#NULL!	0	0	0	0	0	0	0	0	0	0	0	0	0	0	0	2	0	0
1631	38	1	3	2	6	0	0	1	1	1	39	1	0	1	#NULL!	#NULL!	10	10	10	#NULL!	#NULL!	#NULL!	#NULL!	#NULL!	#NULL!	3930	#NULL!	#NULL!	1	#NULL!	#NULL!	0	0	0	0	0	0	0	0	0	0	0	0	0	0	0	2	0	0
1632	38	2	3	1	6	1	1	1	1	0	39	1	0	1	#NULL!	#NULL!	10	10	10	#NULL!	#NULL!	#NULL!	#NULL!	#NULL!	#NULL!	3240	#NULL!	#NULL!	1	#NULL!	#NULL!	0	0	0	0	0	0	0	0	0	0	0	0	0	0	1	2	0	0
1633	28	1	2	0	6	0	0	1	1	0	39	1	0	1	#NULL!	#NULL!	10	10	10	#NULL!	#NULL!	#NULL!	#NULL!	#NULL!	#NULL!	3170	#NULL!	#NULL!	1	#NULL!	#NULL!	0	0	0	0	0	0	0	0	0	0	0	0	0	0	0	2	0	0
1634	30	1	1	0	6	0	0	1	1	1	40	1	0	1	#NULL!	#NULL!	10	10	10	#NULL!	#NULL!	#NULL!	#NULL!	#NULL!	#NULL!	3350	#NULL!	#NULL!	1	#NULL!	#NULL!	0	0	0	0	0	0	0	0	0	0	0	0	0	0	0	2	0	0
1635	36	2	7	1	6	1	1	1	1	0	39	1	0	1	#NULL!	#NULL!	8	10	10	#NULL!	#NULL!	#NULL!	#NULL!	#NULL!	#NULL!	3090	#NULL!	#NULL!	1	#NULL!	#NULL!	0	0	0	0	0	0	0	0	0	0	0	0	0	0	0	2	0	0
1636	36	1	2	0	6	0	0	1	1	1	39	1	0	1	#NULL!	#NULL!	10	10	10	#NULL!	#NULL!	#NULL!	#NULL!	#NULL!	#NULL!	3680	#NULL!	#NULL!	1	#NULL!	#NULL!	0	0	0	0	0	0	0	0	0	0	0	0	0	0	0	2	0	0
1637	28	1	1	0	6	0	0	1	1	1	36	1	0	1	#NULL!	#NULL!	10	10	10	#NULL!	#NULL!	#NULL!	#NULL!	#NULL!	#NULL!	2350	#NULL!	#NULL!	1	#NULL!	#NULL!	0	0	0	0	0	0	0	1	0	0	0	0	0	0	0	2	0	0
1638	33	2	7	2	6	2	1	1	1	0	37	1	0	1	#NULL!	#NULL!	10	10	10	#NULL!	#NULL!	#NULL!	#NULL!	#NULL!	#NULL!	3500	#NULL!	#NULL!	1	#NULL!	#NULL!	0	0	0	0	0	0	0	0	0	0	0	0	0	0	0	2	0	0
1639	36	1	4	1	6	0	0	1	1	1	40	1	0	1	#NULL!	#NULL!	9	10	10	#NULL!	#NULL!	#NULL!	#NULL!	#NULL!	#NULL!	3710	#NULL!	#NULL!	1	#NULL!	#NULL!	0	0	0	0	0	0	0	0	0	0	0	0	0	0	0	2	0	0
1640	29	1	2	0	6	0	0	1	1	1	40	1	0	1	#NULL!	#NULL!	10	10	10	#NULL!	#NULL!	#NULL!	#NULL!	#NULL!	#NULL!	3680	#NULL!	#NULL!	1	#NULL!	#NULL!	1	0	0	0	0	1	0	0	0	0	0	0	0	0	0	2	0	0
1641	27	2	1	0	6	0	0	1	1	1	39	1	0	1	#NULL!	#NULL!	10	10	10	#NULL!	#NULL!	#NULL!	#NULL!	#NULL!	#NULL!	3000	#NULL!	#NULL!	1	#NULL!	#NULL!	0	0	0	0	0	0	0	1	0	0	0	0	0	0	1	2	0	0
1642	31	1	1	0	6	0	0	1	1	1	39	1	0	1	#NULL!	#NULL!	10	10	10	#NULL!	#NULL!	#NULL!	#NULL!	#NULL!	#NULL!	3350	#NULL!	#NULL!	1	#NULL!	#NULL!	0	0	0	0	0	0	0	0	0	0	0	0	0	0	1	2	0	0
1643	42	2	3	0	6	0	0	1	1	0	35	2	1	1	1	#NULL!	9	10	10	10	10	10	#NULL!	#NULL!	#NULL!	2310	2490	#NULL!	1	1	#NULL!	0	0	0	0	0	0	0	1	0	0	0	0	0	0	0	2	0	0
1644	28	1	2	0	6	0	0	1	1	0	39	1	0	1	#NULL!	#NULL!	10	10	10	#NULL!	#NULL!	#NULL!	#NULL!	#NULL!	#NULL!	4150	#NULL!	#NULL!	1	#NULL!	#NULL!	0	0	0	0	0	0	0	0	0	0	0	0	0	0	0	2	0	1
1645	32	1	1	0	6	0	0	1	1	1	39	1	0	1	#NULL!	#NULL!	10	10	10	#NULL!	#NULL!	#NULL!	#NULL!	#NULL!	#NULL!	3060	#NULL!	#NULL!	1	#NULL!	#NULL!	0	0	0	0	0	0	0	0	0	0	0	0	0	0	0	2	0	0
1646	31	1	1	0	6	0	0	1	1	1	40	1	0	1	#NULL!	#NULL!	10	10	10	#NULL!	#NULL!	#NULL!	#NULL!	#NULL!	#NULL!	3960	#NULL!	#NULL!	1	#NULL!	#NULL!	0	0	0	0	0	0	0	0	0	0	0	0	0	0	1	2	0	0
1647	34	1	2	1	6	0	0	1	1	1	40	1	0	1	#NULL!	#NULL!	10	10	10	#NULL!	#NULL!	#NULL!	#NULL!	#NULL!	#NULL!	3410	#NULL!	#NULL!	1	#NULL!	#NULL!	0	0	0	0	0	0	0	0	0	0	0	0	0	0	0	2	0	0
1648	28	1	1	0	6	0	0	1	1	1	40	1	0	1	#NULL!	#NULL!	6	9	10	#NULL!	#NULL!	#NULL!	#NULL!	#NULL!	#NULL!	3590	#NULL!	#NULL!	1	#NULL!	#NULL!	1	0	0	1	1	0	0	1	0	0	0	0	0	0	0	2	1	0
1649	25	1	1	0	6	0	0	1	1	0	36	2	1	1	1	#NULL!	10	10	10	9	10	10	#NULL!	#NULL!	#NULL!	2000	2260	#NULL!	1	1	#NULL!	0	0	0	0	0	0	0	0	0	0	0	0	0	0	0	2	0	0
1650	27	1	1	0	6	0	0	1	1	1	40	1	0	1	#NULL!	#NULL!	10	10	10	#NULL!	#NULL!	#NULL!	#NULL!	#NULL!	#NULL!	3510	#NULL!	#NULL!	1	#NULL!	#NULL!	0	0	0	0	0	0	0	0	0	0	0	0	0	0	0	2	0	0
1651	26	2	3	1	6	0	0	1	1	1	39	1	0	1	#NULL!	#NULL!	10	10	10	#NULL!	#NULL!	#NULL!	#NULL!	#NULL!	#NULL!	3520	#NULL!	#NULL!	1	#NULL!	#NULL!	0	0	0	0	0	0	0	0	0	0	0	0	0	0	0	2	0	0
1652	26	1	1	0	6	0	0	1	1	1	40	1	0	1	#NULL!	#NULL!	10	10	10	#NULL!	#NULL!	#NULL!	#NULL!	#NULL!	#NULL!	3440	#NULL!	#NULL!	1	#NULL!	#NULL!	0	0	0	0	0	0	0	0	0	0	0	0	0	0	0	2	0	0
1653	27	1	1	0	6	0	0	1	1	0	39	1	0	1	#NULL!	#NULL!	10	10	10	#NULL!	#NULL!	#NULL!	#NULL!	#NULL!	#NULL!	3430	#NULL!	#NULL!	1	#NULL!	#NULL!	0	0	0	0	0	0	0	0	0	0	0	0	0	0	0	2	0	0
1654	34	1	3	1	6	0	0	1	1	1	41	1	0	1	#NULL!	#NULL!	10	10	10	#NULL!	#NULL!	#NULL!	#NULL!	#NULL!	#NULL!	4050	#NULL!	#NULL!	1	#NULL!	#NULL!	0	0	0	0	0	0	0	0	0	0	0	0	0	0	0	2	0	1
1655	29	1	1	0	6	0	0	1	1	1	40	1	0	1	#NULL!	#NULL!	10	10	10	#NULL!	#NULL!	#NULL!	#NULL!	#NULL!	#NULL!	3560	#NULL!	#NULL!	1	#NULL!	#NULL!	0	0	0	0	0	0	0	0	0	0	0	0	0	0	0	2	0	0
1656	27	1	2	1	6	0	0	1	1	1	37	1	0	1	#NULL!	#NULL!	10	10	10	#NULL!	#NULL!	#NULL!	#NULL!	#NULL!	#NULL!	2640	#NULL!	#NULL!	1	#NULL!	#NULL!	0	0	0	0	0	0	0	0	0	0	0	0	0	0	0	2	0	0
1657	39	1	3	1	6	0	0	1	1	1	39	1	0	1	#NULL!	#NULL!	10	10	10	#NULL!	#NULL!	#NULL!	#NULL!	#NULL!	#NULL!	3160	#NULL!	#NULL!	1	#NULL!	#NULL!	0	0	0	0	0	0	0	0	0	0	0	0	0	0	0	2	0	0
1658	31	1	1	0	6	0	0	1	1	0	40	1	0	1	#NULL!	#NULL!	10	10	10	#NULL!	#NULL!	#NULL!	#NULL!	#NULL!	#NULL!	3510	#NULL!	#NULL!	1	#NULL!	#NULL!	0	0	0	0	0	0	0	0	0	0	0	0	0	0	0	2	0	0
1659	44	2	5	1	6	1	1	1	1	1	39	1	0	1	#NULL!	#NULL!	10	10	10	#NULL!	#NULL!	#NULL!	#NULL!	#NULL!	#NULL!	3660	#NULL!	#NULL!	1	#NULL!	#NULL!	0	0	0	0	0	0	0	0	0	0	0	0	0	0	0	2	0	0
1660	37	1	1	0	6	0	0	1	1	0	36	1	0	1	#NULL!	#NULL!	10	10	10	#NULL!	#NULL!	#NULL!	#NULL!	#NULL!	#NULL!	2580	#NULL!	#NULL!	1	#NULL!	#NULL!	0	0	0	0	0	0	0	0	0	0	0	0	0	0	1	2	0	0
1661	32	2	2	1	6	1	1	1	1	1	39	1	0	1	#NULL!	#NULL!	10	10	10	#NULL!	#NULL!	#NULL!	#NULL!	#NULL!	#NULL!	3190	#NULL!	#NULL!	1	#NULL!	#NULL!	0	0	0	0	0	0	0	0	0	0	0	0	0	0	0	2	0	0
1662	30	2	1	0	6	0	0	1	1	1	30	1	0	1	#NULL!	#NULL!	10	10	10	#NULL!	#NULL!	#NULL!	#NULL!	#NULL!	#NULL!	1570	#NULL!	#NULL!	1	#NULL!	#NULL!	0	0	0	0	0	0	0	0	0	0	0	0	0	0	0	2	0	0
1663	35	1	2	1	6	1	1	1	1	0	37	1	0	1	#NULL!	#NULL!	10	10	10	#NULL!	#NULL!	#NULL!	#NULL!	#NULL!	#NULL!	3160	#NULL!	#NULL!	1	#NULL!	#NULL!	0	0	0	0	0	0	0	0	0	0	0	0	0	0	0	2	1	0
1664	30	2	2	1	6	0	0	1	1	1	38	1	0	1	#NULL!	#NULL!	10	10	10	#NULL!	#NULL!	#NULL!	#NULL!	#NULL!	#NULL!	2200	#NULL!	#NULL!	1	#NULL!	#NULL!	0	0	0	0	0	0	0	0	0	0	0	0	0	0	1	2	0	0
1665	28	1	2	0	6	0	0	1	1	0	40	1	0	1	#NULL!	#NULL!	10	10	10	#NULL!	#NULL!	#NULL!	#NULL!	#NULL!	#NULL!	3930	#NULL!	#NULL!	1	#NULL!	#NULL!	0	0	0	0	0	0	0	0	0	0	0	0	0	0	1	2	0	0
1666	30	2	2	0	6	0	0	1	1	1	40	1	0	1	#NULL!	#NULL!	10	10	10	#NULL!	#NULL!	#NULL!	#NULL!	#NULL!	#NULL!	3090	#NULL!	#NULL!	1	#NULL!	#NULL!	0	0	0	0	0	0	0	0	0	0	0	0	0	0	1	2	0	0
1667	31	1	2	0	6	0	0	1	1	0	40	1	0	1	#NULL!	#NULL!	10	10	10	#NULL!	#NULL!	#NULL!	#NULL!	#NULL!	#NULL!	3330	#NULL!	#NULL!	1	#NULL!	#NULL!	0	0	0	0	0	0	0	0	0	0	0	0	0	0	0	2	0	0
1668	23	1	1	0	6	0	0	1	1	1	40	1	0	1	#NULL!	#NULL!	10	10	10	#NULL!	#NULL!	#NULL!	#NULL!	#NULL!	#NULL!	3750	#NULL!	#NULL!	1	#NULL!	#NULL!	0	0	0	0	0	0	0	0	0	0	0	0	0	0	0	2	0	0
1669	28	1	3	2	6	0	0	1	1	1	40	1	0	1	#NULL!	#NULL!	10	10	10	#NULL!	#NULL!	#NULL!	#NULL!	#NULL!	#NULL!	3120	#NULL!	#NULL!	1	#NULL!	#NULL!	0	0	0	0	0	0	0	0	0	0	0	0	0	0	0	2	0	0
1670	32	1	1	0	6	0	0	1	1	0	40	1	0	1	#NULL!	#NULL!	9	10	10	#NULL!	#NULL!	#NULL!	#NULL!	#NULL!	#NULL!	2990	#NULL!	#NULL!	1	#NULL!	#NULL!	0	0	0	0	0	0	0	0	0	0	0	0	0	0	0	2	0	0
1671	35	1	3	1	6	1	1	1	1	0	38	1	0	1	#NULL!	#NULL!	10	10	10	#NULL!	#NULL!	#NULL!	#NULL!	#NULL!	#NULL!	3300	#NULL!	#NULL!	1	#NULL!	#NULL!	0	0	0	0	0	0	0	0	0	0	0	0	0	0	0	2	0	0
1672	32	2	1	0	6	0	0	1	1	0	37	1	0	1	#NULL!	#NULL!	10	10	10	#NULL!	#NULL!	#NULL!	#NULL!	#NULL!	#NULL!	2780	#NULL!	#NULL!	1	#NULL!	#NULL!	0	0	0	0	0	0	0	1	0	0	0	0	0	0	1	2	0	0
1673	35	2	1	0	6	0	0	1	1	1	40	1	0	1	#NULL!	#NULL!	10	10	10	#NULL!	#NULL!	#NULL!	#NULL!	#NULL!	#NULL!	3430	#NULL!	#NULL!	1	#NULL!	#NULL!	0	0	0	0	0	0	0	0	0	0	0	0	0	0	1	2	0	0
1674	32	1	1	0	6	0	0	1	1	0	38	1	0	1	#NULL!	#NULL!	10	10	10	#NULL!	#NULL!	#NULL!	#NULL!	#NULL!	#NULL!	3560	#NULL!	#NULL!	1	#NULL!	#NULL!	0	0	0	0	0	0	0	0	0	0	0	0	0	0	1	2	0	0
1675	33	1	1	0	6	0	0	1	1	0	35	1	0	1	#NULL!	#NULL!	9	10	10	#NULL!	#NULL!	#NULL!	#NULL!	#NULL!	#NULL!	1530	#NULL!	#NULL!	1	#NULL!	#NULL!	0	0	0	0	0	0	0	0	0	0	0	0	0	0	0	2	0	0
1676	28	1	2	0	6	0	0	1	1	1	39	1	0	1	#NULL!	#NULL!	10	10	10	#NULL!	#NULL!	#NULL!	#NULL!	#NULL!	#NULL!	3560	#NULL!	#NULL!	1	#NULL!	#NULL!	0	0	0	0	0	0	0	0	0	0	0	0	0	0	0	2	0	0
1677	36	1	2	1	6	0	0	1	1	0	38	1	0	1	#NULL!	#NULL!	10	10	10	#NULL!	#NULL!	#NULL!	#NULL!	#NULL!	#NULL!	4180	#NULL!	#NULL!	1	#NULL!	#NULL!	0	0	0	0	0	0	0	0	0	0	0	0	0	0	1	2	0	1
1678	33	2	4	1	6	1	1	1	1	0	37	1	0	1	#NULL!	#NULL!	10	10	10	#NULL!	#NULL!	#NULL!	#NULL!	#NULL!	#NULL!	3560	#NULL!	#NULL!	1	#NULL!	#NULL!	0	0	0	0	0	0	0	0	0	0	0	0	0	0	0	2	0	0
1679	31	1	1	0	6	0	0	1	1	1	38	1	0	1	#NULL!	#NULL!	10	10	10	#NULL!	#NULL!	#NULL!	#NULL!	#NULL!	#NULL!	3550	#NULL!	#NULL!	1	#NULL!	#NULL!	0	0	0	0	0	0	0	0	0	0	0	0	0	0	0	2	0	0
1680	27	1	2	0	6	0	0	1	1	0	35	1	0	1	#NULL!	#NULL!	5	9	10	#NULL!	#NULL!	#NULL!	#NULL!	#NULL!	#NULL!	3220	#NULL!	#NULL!	1	#NULL!	#NULL!	0	0	0	1	0	0	0	0	0	0	0	0	0	0	0	2	0	0
1681	28	1	2	0	6	0	0	1	1	1	39	1	0	1	#NULL!	#NULL!	10	10	10	#NULL!	#NULL!	#NULL!	#NULL!	#NULL!	#NULL!	3000	#NULL!	#NULL!	1	#NULL!	#NULL!	0	0	0	0	0	0	0	0	0	0	0	0	0	0	0	2	0	0
1682	37	1	4	0	6	0	0	1	1	0	40	1	0	1	#NULL!	#NULL!	10	10	10	#NULL!	#NULL!	#NULL!	#NULL!	#NULL!	#NULL!	3250	#NULL!	#NULL!	1	#NULL!	#NULL!	0	0	0	0	0	0	0	0	0	0	0	0	0	0	0	2	0	0
1683	28	1	1	0	6	0	0	1	1	1	40	1	0	1	#NULL!	#NULL!	10	10	10	#NULL!	#NULL!	#NULL!	#NULL!	#NULL!	#NULL!	3350	#NULL!	#NULL!	1	#NULL!	#NULL!	0	0	0	0	0	0	0	0	0	0	0	0	0	0	0	2	0	0
1684	38	1	2	1	6	1	1	1	1	0	38	1	0	1	#NULL!	#NULL!	10	10	10	#NULL!	#NULL!	#NULL!	#NULL!	#NULL!	#NULL!	3240	#NULL!	#NULL!	1	#NULL!	#NULL!	0	0	0	0	0	0	0	0	0	0	0	0	0	0	0	2	0	0
1685	27	1	1	0	6	0	0	1	1	0	40	1	0	1	#NULL!	#NULL!	10	10	10	#NULL!	#NULL!	#NULL!	#NULL!	#NULL!	#NULL!	3250	#NULL!	#NULL!	1	#NULL!	#NULL!	0	0	0	0	0	0	0	0	0	0	0	0	0	0	0	2	0	0
1686	22	2	1	0	6	0	0	1	1	0	36	1	0	1	#NULL!	#NULL!	10	10	10	#NULL!	#NULL!	#NULL!	#NULL!	#NULL!	#NULL!	2530	#NULL!	#NULL!	1	#NULL!	#NULL!	0	0	0	1	0	0	0	0	0	0	0	0	0	0	0	2	0	0
1687	28	2	2	0	6	0	0	1	1	1	39	1	0	1	#NULL!	#NULL!	10	10	10	#NULL!	#NULL!	#NULL!	#NULL!	#NULL!	#NULL!	3200	#NULL!	#NULL!	1	#NULL!	#NULL!	0	0	0	0	0	0	0	0	0	0	0	0	0	0	0	2	0	0
1688	31	1	5	2	6	2	1	1	1	0	38	1	0	1	#NULL!	#NULL!	10	10	10	#NULL!	#NULL!	#NULL!	#NULL!	#NULL!	#NULL!	3650	#NULL!	#NULL!	1	#NULL!	#NULL!	0	0	0	0	0	0	0	0	0	0	0	0	0	0	0	2	0	0
1689	31	2	3	1	6	0	0	1	1	1	37	1	0	1	#NULL!	#NULL!	10	10	10	#NULL!	#NULL!	#NULL!	#NULL!	#NULL!	#NULL!	2930	#NULL!	#NULL!	1	#NULL!	#NULL!	0	0	0	0	0	0	0	0	0	0	0	0	0	0	0	2	0	0
1690	34	1	2	1	6	0	0	1	1	1	40	1	0	1	#NULL!	#NULL!	10	10	10	#NULL!	#NULL!	#NULL!	#NULL!	#NULL!	#NULL!	3000	#NULL!	#NULL!	1	#NULL!	#NULL!	0	0	0	0	0	0	0	0	0	0	0	0	0	0	0	2	0	0
1691	33	1	1	0	6	0	0	1	1	1	39	1	0	1	#NULL!	#NULL!	10	10	10	#NULL!	#NULL!	#NULL!	#NULL!	#NULL!	#NULL!	3200	#NULL!	#NULL!	1	#NULL!	#NULL!	0	0	0	0	0	0	0	0	0	0	0	0	0	0	0	2	0	0
1692	37	4	5	1	6	0	0	1	1	0	36	1	0	1	#NULL!	#NULL!	9	10	10	#NULL!	#NULL!	#NULL!	#NULL!	#NULL!	#NULL!	3070	#NULL!	#NULL!	1	#NULL!	#NULL!	0	0	1	0	0	0	0	0	0	0	0	0	0	0	1	2	0	0
1693	32	2	3	1	6	1	1	1	1	0	38	1	0	1	#NULL!	#NULL!	10	10	10	#NULL!	#NULL!	#NULL!	#NULL!	#NULL!	#NULL!	3330	#NULL!	#NULL!	1	#NULL!	#NULL!	0	0	0	0	0	0	0	0	0	0	0	0	0	0	0	2	0	0
1694	30	1	1	0	6	0	0	1	1	1	39	1	0	1	#NULL!	#NULL!	10	10	10	#NULL!	#NULL!	#NULL!	#NULL!	#NULL!	#NULL!	2960	#NULL!	#NULL!	1	#NULL!	#NULL!	0	0	0	0	0	0	0	0	0	0	0	0	0	0	1	2	0	0
1695	34	1	3	0	6	0	0	1	1	0	38	1	0	1	#NULL!	#NULL!	10	10	10	#NULL!	#NULL!	#NULL!	#NULL!	#NULL!	#NULL!	2740	#NULL!	#NULL!	1	#NULL!	#NULL!	0	0	0	0	0	0	0	0	0	0	0	0	0	0	0	2	0	0
1696	32	2	6	2	11	0	0	1	2	1	41	1	0	1	#NULL!	#NULL!	10	10	10	#NULL!	#NULL!	#NULL!	#NULL!	#NULL!	#NULL!	3510	#NULL!	#NULL!	1	#NULL!	#NULL!	0	0	0	0	0	0	0	0	0	0	0	0	0	0	0	2	0	0
1697	30	3	3	1	12	0	0	1	2	1	39	1	0	1	#NULL!	#NULL!	10	10	10	#NULL!	#NULL!	#NULL!	#NULL!	#NULL!	#NULL!	4460	#NULL!	#NULL!	1	#NULL!	#NULL!	0	0	0	0	0	0	0	0	0	0	0	0	0	0	0	2	0	1
1698	35	2	3	0	13	0	0	1	2	0	38	1	0	1	#NULL!	#NULL!	10	10	10	#NULL!	#NULL!	#NULL!	#NULL!	#NULL!	#NULL!	3530	#NULL!	#NULL!	1	#NULL!	#NULL!	0	0	0	0	0	0	0	0	0	0	0	0	0	0	0	2	0	0
1699	38	1	3	2	12	0	0	1	2	1	38	1	0	1	#NULL!	#NULL!	10	10	10	#NULL!	#NULL!	#NULL!	#NULL!	#NULL!	#NULL!	3200	#NULL!	#NULL!	1	#NULL!	#NULL!	0	0	0	0	0	0	0	1	0	0	0	0	0	0	0	2	0	0
1700	20	2	3	0	15	0	0	1	2	1	38	1	0	1	#NULL!	#NULL!	10	10	10	#NULL!	#NULL!	#NULL!	#NULL!	#NULL!	#NULL!	2700	#NULL!	#NULL!	1	#NULL!	#NULL!	0	0	0	0	0	0	0	0	0	0	0	0	0	0	0	2	0	0
1701	36	1	3	1	10	1	1	1	2	0	39	1	0	1	#NULL!	#NULL!	10	10	10	#NULL!	#NULL!	#NULL!	#NULL!	#NULL!	#NULL!	3900	#NULL!	#NULL!	1	#NULL!	#NULL!	0	0	0	0	0	0	0	0	0	0	0	0	0	0	0	2	0	0
1702	27	2	1	0	8	0	0	1	2	1	34	1	0	1	#NULL!	#NULL!	10	10	10	#NULL!	#NULL!	#NULL!	#NULL!	#NULL!	#NULL!	1900	#NULL!	#NULL!	1	#NULL!	#NULL!	0	0	0	0	0	0	0	0	0	0	0	0	0	0	0	2	0	0
1703	36	1	2	1	11	0	0	1	2	1	39	1	0	1	#NULL!	#NULL!	8	9	9	#NULL!	#NULL!	#NULL!	#NULL!	#NULL!	#NULL!	3700	#NULL!	#NULL!	1	#NULL!	#NULL!	0	0	0	0	0	0	0	0	0	0	0	0	0	0	0	2	0	0
1704	27	1	2	0	10	0	0	1	2	1	40	1	0	1	#NULL!	#NULL!	10	10	10	#NULL!	#NULL!	#NULL!	#NULL!	#NULL!	#NULL!	3400	#NULL!	#NULL!	1	#NULL!	#NULL!	0	0	0	0	0	0	0	0	0	0	0	0	0	0	0	2	0	0
1705	26	1	1	0	12	0	0	1	2	0	39	1	0	1	#NULL!	#NULL!	10	10	10	#NULL!	#NULL!	#NULL!	#NULL!	#NULL!	#NULL!	3900	#NULL!	#NULL!	1	#NULL!	#NULL!	0	0	0	0	0	0	0	0	0	0	0	0	0	0	0	2	0	0
1706	25	2	1	0	11	0	0	1	2	1	38	1	0	1	#NULL!	#NULL!	10	10	10	#NULL!	#NULL!	#NULL!	#NULL!	#NULL!	#NULL!	3700	#NULL!	#NULL!	1	#NULL!	#NULL!	0	0	0	0	0	0	0	0	0	0	0	0	0	0	0	2	0	0
1707	28	1	1	0	10	0	0	1	2	0	39	1	0	1	#NULL!	#NULL!	10	10	10	#NULL!	#NULL!	#NULL!	#NULL!	#NULL!	#NULL!	3300	#NULL!	#NULL!	1	#NULL!	#NULL!	0	0	0	0	0	0	0	0	0	0	0	0	0	0	0	2	0	0
1708	33	1	1	0	12	0	0	1	2	0	38	1	0	1	#NULL!	#NULL!	10	10	10	#NULL!	#NULL!	#NULL!	#NULL!	#NULL!	#NULL!	3050	#NULL!	#NULL!	1	#NULL!	#NULL!	0	0	0	0	0	0	0	0	0	0	0	0	0	0	1	2	0	0
1709	24	1	1	0	12	0	0	1	2	1	40	1	0	1	#NULL!	#NULL!	10	10	10	#NULL!	#NULL!	#NULL!	#NULL!	#NULL!	#NULL!	3700	#NULL!	#NULL!	1	#NULL!	#NULL!	0	0	0	0	1	0	0	0	0	0	0	0	0	0	0	2	0	0
1710	28	1	2	1	10	0	0	1	2	1	38	1	0	1	#NULL!	#NULL!	10	10	10	#NULL!	#NULL!	#NULL!	#NULL!	#NULL!	#NULL!	2950	#NULL!	#NULL!	1	#NULL!	#NULL!	0	0	0	0	0	0	0	0	0	0	0	0	0	0	0	2	0	0
1711	40	3	5	1	13	0	0	1	2	1	38	1	0	1	#NULL!	#NULL!	10	10	10	#NULL!	#NULL!	#NULL!	#NULL!	#NULL!	#NULL!	2500	#NULL!	#NULL!	1	#NULL!	#NULL!	0	0	0	0	0	0	0	0	0	0	0	0	0	0	1	2	0	0
1712	35	2	2	1	6	1	1	1	1	0	39	1	0	1	#NULL!	#NULL!	10	10	10	#NULL!	#NULL!	#NULL!	#NULL!	#NULL!	#NULL!	4050	#NULL!	#NULL!	1	#NULL!	#NULL!	0	0	0	0	0	0	0	0	0	0	0	0	0	0	0	2	0	1
1713	46	1	2	1	6	0	0	1	1	1	39	1	0	1	#NULL!	#NULL!	10	10	10	#NULL!	#NULL!	#NULL!	#NULL!	#NULL!	#NULL!	3650	#NULL!	#NULL!	1	#NULL!	#NULL!	0	0	0	0	0	0	0	0	0	0	0	0	0	0	0	2	0	0
1714	31	1	2	0	6	0	0	1	1	1	41	1	0	1	#NULL!	#NULL!	10	10	10	#NULL!	#NULL!	#NULL!	#NULL!	#NULL!	#NULL!	3090	#NULL!	#NULL!	1	#NULL!	#NULL!	0	0	0	0	0	0	0	0	0	0	0	0	0	0	0	2	0	0
1715	32	1	1	0	6	0	0	1	1	1	39	1	0	1	#NULL!	#NULL!	10	10	10	#NULL!	#NULL!	#NULL!	#NULL!	#NULL!	#NULL!	3110	#NULL!	#NULL!	1	#NULL!	#NULL!	0	0	0	0	0	0	0	0	0	0	0	0	0	0	0	2	0	0
1716	30	1	1	0	6	0	0	1	1	1	37	1	0	1	#NULL!	#NULL!	10	10	10	#NULL!	#NULL!	#NULL!	#NULL!	#NULL!	#NULL!	2800	#NULL!	#NULL!	1	#NULL!	#NULL!	0	0	0	0	0	0	0	0	0	0	0	0	0	0	0	2	0	0
1717	34	1	3	1	6	1	1	1	1	0	30	1	0	1	#NULL!	#NULL!	8	9	10	#NULL!	#NULL!	#NULL!	#NULL!	#NULL!	#NULL!	1040	#NULL!	#NULL!	1	#NULL!	#NULL!	0	0	0	0	0	0	0	1	0	0	0	0	0	0	0	2	0	0
1718	41	1	2	1	6	1	1	1	1	0	36	1	0	1	#NULL!	#NULL!	10	10	10	#NULL!	#NULL!	#NULL!	#NULL!	#NULL!	#NULL!	3340	#NULL!	#NULL!	1	#NULL!	#NULL!	0	0	0	0	0	0	0	0	0	0	0	0	0	0	0	2	0	0
1719	26	1	1	0	6	0	0	1	1	1	40	1	0	1	#NULL!	#NULL!	10	10	10	#NULL!	#NULL!	#NULL!	#NULL!	#NULL!	#NULL!	3570	#NULL!	#NULL!	1	#NULL!	#NULL!	0	0	0	0	0	0	0	0	0	0	0	0	0	0	0	2	0	0
1720	35	1	3	1	6	0	0	1	1	1	40	1	0	1	#NULL!	#NULL!	10	10	10	#NULL!	#NULL!	#NULL!	#NULL!	#NULL!	#NULL!	3780	#NULL!	#NULL!	1	#NULL!	#NULL!	0	0	0	0	0	0	0	0	0	0	0	0	0	0	0	2	0	0
1721	45	2	2	1	6	0	0	1	1	0	40	1	0	1	#NULL!	#NULL!	10	10	10	#NULL!	#NULL!	#NULL!	#NULL!	#NULL!	#NULL!	3680	#NULL!	#NULL!	1	#NULL!	#NULL!	0	0	0	0	0	0	0	0	0	0	0	0	0	0	0	2	0	0
1722	36	1	1	0	6	0	0	1	1	1	29	1	0	3	#NULL!	#NULL!	0	0	0	#NULL!	#NULL!	#NULL!	#NULL!	#NULL!	#NULL!	1730	#NULL!	#NULL!	2	#NULL!	#NULL!	0	0	0	0	0	0	0	0	0	0	0	0	0	0	0	2	0	0
1723	31	1	2	1	6	1	1	1	1	0	37	1	0	1	#NULL!	#NULL!	10	10	10	#NULL!	#NULL!	#NULL!	#NULL!	#NULL!	#NULL!	3120	#NULL!	#NULL!	1	#NULL!	#NULL!	0	0	0	0	0	0	0	0	0	0	0	0	0	0	0	2	0	0
1724	30	1	1	0	6	0	0	1	1	0	37	2	1	1	1	#NULL!	10	10	10	9	10	10	#NULL!	#NULL!	#NULL!	3220	2820	#NULL!	1	1	#NULL!	0	0	0	0	0	0	0	0	0	0	0	0	0	0	0	2	0	0
1725	30	1	3	0	6	0	0	1	1	1	40	1	0	1	#NULL!	#NULL!	10	10	10	#NULL!	#NULL!	#NULL!	#NULL!	#NULL!	#NULL!	2950	#NULL!	#NULL!	1	#NULL!	#NULL!	0	0	0	0	0	0	0	0	0	0	0	0	0	0	0	2	0	0
1726	31	1	5	0	6	0	0	1	1	0	40	1	0	1	#NULL!	#NULL!	10	10	10	#NULL!	#NULL!	#NULL!	#NULL!	#NULL!	#NULL!	3550	#NULL!	#NULL!	1	#NULL!	#NULL!	0	0	0	0	0	0	0	0	0	0	0	0	0	0	0	2	0	0
1727	39	1	2	1	6	0	0	1	1	1	39	1	0	1	#NULL!	#NULL!	10	10	10	#NULL!	#NULL!	#NULL!	#NULL!	#NULL!	#NULL!	3410	#NULL!	#NULL!	1	#NULL!	#NULL!	1	0	0	0	0	1	0	0	0	0	0	0	0	0	1	2	0	0
1728	30	1	1	0	6	0	0	1	1	0	40	1	0	1	#NULL!	#NULL!	10	10	10	#NULL!	#NULL!	#NULL!	#NULL!	#NULL!	#NULL!	3620	#NULL!	#NULL!	1	#NULL!	#NULL!	0	0	0	0	0	0	0	0	0	0	0	0	0	0	1	2	0	0
1729	28	1	1	0	6	0	0	1	1	1	40	1	0	1	#NULL!	#NULL!	10	10	10	#NULL!	#NULL!	#NULL!	#NULL!	#NULL!	#NULL!	3660	#NULL!	#NULL!	1	#NULL!	#NULL!	0	0	0	0	0	0	0	0	0	0	0	0	0	0	0	2	0	0
1730	30	1	1	0	6	0	0	1	1	1	39	1	0	1	#NULL!	#NULL!	10	10	10	#NULL!	#NULL!	#NULL!	#NULL!	#NULL!	#NULL!	3570	#NULL!	#NULL!	1	#NULL!	#NULL!	0	0	0	0	0	0	0	0	0	0	0	0	0	0	0	2	0	0
1731	34	1	2	0	6	0	0	1	1	0	39	1	0	1	#NULL!	#NULL!	10	10	10	#NULL!	#NULL!	#NULL!	#NULL!	#NULL!	#NULL!	3150	#NULL!	#NULL!	1	#NULL!	#NULL!	0	0	0	0	0	0	0	0	0	0	0	0	0	0	0	2	0	0
1732	30	1	1	0	6	0	0	1	1	1	39	1	0	1	#NULL!	#NULL!	10	10	10	#NULL!	#NULL!	#NULL!	#NULL!	#NULL!	#NULL!	3370	#NULL!	#NULL!	1	#NULL!	#NULL!	0	0	0	0	0	0	0	0	0	0	0	0	0	0	0	2	0	0
1733	25	2	1	0	6	0	0	1	1	0	40	1	0	1	#NULL!	#NULL!	10	10	10	#NULL!	#NULL!	#NULL!	#NULL!	#NULL!	#NULL!	3860	#NULL!	#NULL!	1	#NULL!	#NULL!	0	0	0	0	0	0	0	0	0	0	0	0	0	0	0	2	0	0
1734	35	1	4	1	6	0	0	1	1	1	39	1	0	1	#NULL!	#NULL!	10	10	10	#NULL!	#NULL!	#NULL!	#NULL!	#NULL!	#NULL!	3690	#NULL!	#NULL!	1	#NULL!	#NULL!	0	0	0	0	0	0	0	0	0	0	0	0	0	0	1	2	0	0
1735	34	1	2	0	6	0	0	1	1	1	40	1	0	1	#NULL!	#NULL!	9	9	10	#NULL!	#NULL!	#NULL!	#NULL!	#NULL!	#NULL!	3290	#NULL!	#NULL!	1	#NULL!	#NULL!	0	0	0	0	0	0	0	1	0	0	0	0	0	0	0	2	0	0
1736	33	1	2	1	6	0	0	1	1	1	39	1	0	1	#NULL!	#NULL!	10	10	10	#NULL!	#NULL!	#NULL!	#NULL!	#NULL!	#NULL!	3750	#NULL!	#NULL!	1	#NULL!	#NULL!	1	0	0	0	0	1	0	0	0	0	0	0	0	0	0	2	0	0
1737	35	2	4	1	6	1	1	1	1	0	38	1	0	1	#NULL!	#NULL!	10	10	10	#NULL!	#NULL!	#NULL!	#NULL!	#NULL!	#NULL!	3230	#NULL!	#NULL!	1	#NULL!	#NULL!	0	0	0	0	0	0	0	0	0	0	0	0	0	0	0	2	0	0
1738	30	1	1	0	6	0	0	1	1	1	40	1	0	1	#NULL!	#NULL!	10	10	10	#NULL!	#NULL!	#NULL!	#NULL!	#NULL!	#NULL!	3550	#NULL!	#NULL!	1	#NULL!	#NULL!	0	0	0	0	0	0	0	0	0	0	0	0	0	0	0	2	0	0
1739	33	1	3	1	6	1	1	1	1	0	39	1	0	1	#NULL!	#NULL!	10	10	10	#NULL!	#NULL!	#NULL!	#NULL!	#NULL!	#NULL!	3470	#NULL!	#NULL!	1	#NULL!	#NULL!	0	0	0	0	0	0	0	0	0	0	0	0	0	0	1	2	0	0
1740	29	1	1	0	6	0	0	1	1	0	40	1	0	1	#NULL!	#NULL!	10	10	10	#NULL!	#NULL!	#NULL!	#NULL!	#NULL!	#NULL!	2670	#NULL!	#NULL!	1	#NULL!	#NULL!	0	0	0	0	0	0	0	0	0	0	0	0	0	0	0	2	0	0
1741	31	1	1	0	6	0	0	1	1	1	40	1	0	1	#NULL!	#NULL!	10	10	10	#NULL!	#NULL!	#NULL!	#NULL!	#NULL!	#NULL!	3280	#NULL!	#NULL!	1	#NULL!	#NULL!	0	0	0	0	0	0	0	0	0	0	0	0	0	0	0	2	0	0
1742	36	1	2	1	6	0	0	1	1	0	36	1	0	1	#NULL!	#NULL!	10	10	10	#NULL!	#NULL!	#NULL!	#NULL!	#NULL!	#NULL!	2620	#NULL!	#NULL!	1	#NULL!	#NULL!	0	0	0	0	0	0	0	0	0	0	0	0	0	0	0	2	0	0
1743	29	1	1	0	6	0	0	1	1	0	41	1	0	1	#NULL!	#NULL!	10	10	10	#NULL!	#NULL!	#NULL!	#NULL!	#NULL!	#NULL!	2790	#NULL!	#NULL!	1	#NULL!	#NULL!	0	0	0	0	0	0	0	0	0	0	0	0	0	0	0	2	0	0
1744	30	1	1	0	6	0	0	1	1	1	40	1	0	1	#NULL!	#NULL!	10	10	10	#NULL!	#NULL!	#NULL!	#NULL!	#NULL!	#NULL!	2970	#NULL!	#NULL!	1	#NULL!	#NULL!	0	0	0	0	0	0	0	0	0	0	0	0	0	0	0	2	0	0
1745	32	1	2	0	6	0	0	1	1	0	39	1	0	1	#NULL!	#NULL!	10	10	10	#NULL!	#NULL!	#NULL!	#NULL!	#NULL!	#NULL!	3440	#NULL!	#NULL!	1	#NULL!	#NULL!	0	0	0	0	0	0	0	0	0	0	0	0	0	0	1	2	0	0
1746	37	2	4	2	6	2	1	1	1	0	38	1	0	1	#NULL!	#NULL!	10	10	10	#NULL!	#NULL!	#NULL!	#NULL!	#NULL!	#NULL!	3660	#NULL!	#NULL!	1	#NULL!	#NULL!	0	0	0	0	0	0	0	0	0	0	0	0	0	0	1	2	0	0
1747	31	2	4	2	6	2	1	1	1	0	37	1	0	1	#NULL!	#NULL!	10	10	10	#NULL!	#NULL!	#NULL!	#NULL!	#NULL!	#NULL!	2830	#NULL!	#NULL!	1	#NULL!	#NULL!	0	0	0	0	0	0	0	0	0	0	0	0	0	0	0	2	0	0
1748	28	1	1	0	6	0	0	1	1	0	39	1	0	1	#NULL!	#NULL!	10	10	10	#NULL!	#NULL!	#NULL!	#NULL!	#NULL!	#NULL!	3240	#NULL!	#NULL!	1	#NULL!	#NULL!	0	0	0	0	0	0	0	0	0	0	0	0	0	0	0	2	0	0
1749	20	3	1	0	6	0	0	1	1	0	34	1	0	1	#NULL!	#NULL!	10	10	10	#NULL!	#NULL!	#NULL!	#NULL!	#NULL!	#NULL!	2670	#NULL!	#NULL!	1	#NULL!	#NULL!	0	0	0	0	0	0	0	0	0	0	0	0	0	0	0	2	0	0
1750	30	1	1	0	6	0	0	1	1	0	40	1	0	1	#NULL!	#NULL!	9	10	10	#NULL!	#NULL!	#NULL!	#NULL!	#NULL!	#NULL!	3810	#NULL!	#NULL!	1	#NULL!	#NULL!	0	0	0	0	0	0	0	0	0	0	0	0	0	0	0	2	0	0
1751	27	1	1	0	6	0	0	1	1	1	40	1	0	1	#NULL!	#NULL!	10	10	10	#NULL!	#NULL!	#NULL!	#NULL!	#NULL!	#NULL!	3300	#NULL!	#NULL!	1	#NULL!	#NULL!	0	0	0	0	0	0	0	0	0	0	0	0	0	0	0	2	0	0
1752	28	1	1	0	6	0	0	1	1	1	40	1	0	1	#NULL!	#NULL!	10	10	10	#NULL!	#NULL!	#NULL!	#NULL!	#NULL!	#NULL!	3200	#NULL!	#NULL!	1	#NULL!	#NULL!	0	0	0	0	0	0	0	0	0	0	0	0	0	0	0	2	0	0
1753	30	2	1	0	6	0	0	1	1	0	40	1	0	1	#NULL!	#NULL!	10	10	10	#NULL!	#NULL!	#NULL!	#NULL!	#NULL!	#NULL!	4120	#NULL!	#NULL!	1	#NULL!	#NULL!	1	0	0	0	0	1	0	0	0	0	0	0	0	0	0	2	0	1
1754	29	2	3	1	6	0	0	1	1	1	40	1	0	1	#NULL!	#NULL!	10	10	10	#NULL!	#NULL!	#NULL!	#NULL!	#NULL!	#NULL!	3530	#NULL!	#NULL!	1	#NULL!	#NULL!	0	0	0	0	0	0	0	0	0	0	0	0	0	0	0	2	0	0
1755	33	1	3	0	6	0	0	1	1	0	39	1	0	1	#NULL!	#NULL!	10	10	10	#NULL!	#NULL!	#NULL!	#NULL!	#NULL!	#NULL!	3390	#NULL!	#NULL!	1	#NULL!	#NULL!	0	0	0	0	0	0	0	0	0	0	0	0	0	0	0	2	0	0
1756	32	3	2	1	6	1	1	1	1	0	38	1	0	1	#NULL!	#NULL!	10	10	10	#NULL!	#NULL!	#NULL!	#NULL!	#NULL!	#NULL!	3120	#NULL!	#NULL!	1	#NULL!	#NULL!	0	0	0	0	0	0	0	0	0	0	0	0	0	0	0	2	0	0
1757	30	1	3	1	6	1	1	1	1	0	38	1	0	1	#NULL!	#NULL!	10	10	10	#NULL!	#NULL!	#NULL!	#NULL!	#NULL!	#NULL!	2980	#NULL!	#NULL!	1	#NULL!	#NULL!	0	0	0	0	0	0	0	0	0	0	0	0	0	0	0	2	0	0
1758	35	1	3	1	12	0	0	1	2	1	40	1	0	1	#NULL!	#NULL!	10	10	10	#NULL!	#NULL!	#NULL!	#NULL!	#NULL!	#NULL!	3200	#NULL!	#NULL!	1	#NULL!	#NULL!	0	0	0	0	0	0	0	0	0	0	0	0	0	0	0	2	0	0
1759	29	1	1	0	6	0	0	1	1	1	39	1	0	1	#NULL!	#NULL!	10	10	10	#NULL!	#NULL!	#NULL!	#NULL!	#NULL!	#NULL!	3040	#NULL!	#NULL!	1	#NULL!	#NULL!	0	0	0	0	0	0	0	0	0	0	0	0	0	0	1	2	0	0
1760	25	1	2	0	6	0	0	1	1	0	40	1	0	1	#NULL!	#NULL!	10	10	10	#NULL!	#NULL!	#NULL!	#NULL!	#NULL!	#NULL!	3410	#NULL!	#NULL!	1	#NULL!	#NULL!	0	0	0	0	0	0	0	0	0	0	0	0	0	0	0	2	0	0
1761	41	1	2	1	6	1	1	1	1	0	39	1	0	1	#NULL!	#NULL!	10	10	10	#NULL!	#NULL!	#NULL!	#NULL!	#NULL!	#NULL!	3260	#NULL!	#NULL!	1	#NULL!	#NULL!	0	0	0	0	0	0	0	0	0	0	0	0	0	0	1	2	0	0
1762	41	1	2	1	6	1	1	1	1	0	38	1	0	1	#NULL!	#NULL!	9	10	10	#NULL!	#NULL!	#NULL!	#NULL!	#NULL!	#NULL!	3340	#NULL!	#NULL!	1	#NULL!	#NULL!	0	0	0	0	0	0	0	0	0	0	0	0	0	0	1	2	0	0
1763	36	2	4	1	6	1	1	1	1	0	38	1	0	1	#NULL!	#NULL!	9	10	10	#NULL!	#NULL!	#NULL!	#NULL!	#NULL!	#NULL!	4300	#NULL!	#NULL!	1	#NULL!	#NULL!	0	0	0	0	0	0	0	0	0	0	0	0	0	0	0	2	0	1
1764	28	1	2	0	6	0	0	1	1	1	38	1	0	1	#NULL!	#NULL!	10	10	10	#NULL!	#NULL!	#NULL!	#NULL!	#NULL!	#NULL!	3030	#NULL!	#NULL!	1	#NULL!	#NULL!	0	0	0	0	0	0	0	0	0	0	0	0	0	0	1	2	0	0
1765	31	2	1	0	6	0	0	1	1	0	33	1	0	1	#NULL!	#NULL!	10	10	10	#NULL!	#NULL!	#NULL!	#NULL!	#NULL!	#NULL!	1760	#NULL!	#NULL!	1	#NULL!	#NULL!	0	0	0	0	0	0	0	1	0	0	0	0	0	0	1	2	0	0
1766	32	1	3	1	6	1	1	1	1	0	39	1	0	1	#NULL!	#NULL!	10	10	10	#NULL!	#NULL!	#NULL!	#NULL!	#NULL!	#NULL!	2760	#NULL!	#NULL!	1	#NULL!	#NULL!	0	0	0	0	0	0	0	0	0	0	0	0	0	0	0	2	0	0
1767	35	2	3	1	6	1	1	1	1	0	34	1	0	1	#NULL!	#NULL!	10	10	10	#NULL!	#NULL!	#NULL!	#NULL!	#NULL!	#NULL!	1310	#NULL!	#NULL!	1	#NULL!	#NULL!	0	0	0	0	0	0	0	1	0	0	0	0	0	0	1	2	0	0
1768	32	1	1	0	6	0	0	1	1	1	40	1	0	1	#NULL!	#NULL!	10	10	10	#NULL!	#NULL!	#NULL!	#NULL!	#NULL!	#NULL!	3280	#NULL!	#NULL!	1	#NULL!	#NULL!	0	0	0	0	0	0	0	0	0	0	0	0	0	0	0	2	0	0
1769	29	1	1	0	6	0	0	1	1	1	40	1	0	1	#NULL!	#NULL!	10	10	10	#NULL!	#NULL!	#NULL!	#NULL!	#NULL!	#NULL!	3290	#NULL!	#NULL!	1	#NULL!	#NULL!	0	0	0	0	0	0	0	0	0	0	0	0	0	0	0	2	0	0
1770	26	2	2	0	6	0	0	1	1	1	39	1	0	1	#NULL!	#NULL!	10	10	10	#NULL!	#NULL!	#NULL!	#NULL!	#NULL!	#NULL!	2800	#NULL!	#NULL!	1	#NULL!	#NULL!	0	0	0	0	0	0	0	0	0	0	0	0	0	0	0	2	0	0
1771	37	2	4	0	6	0	0	1	1	0	29	1	0	1	#NULL!	#NULL!	7	10	10	#NULL!	#NULL!	#NULL!	#NULL!	#NULL!	#NULL!	1600	#NULL!	#NULL!	1	#NULL!	#NULL!	0	0	1	0	0	0	0	0	0	0	0	0	0	0	0	2	0	0
1772	36	1	3	1	6	0	0	1	1	1	39	1	0	1	#NULL!	#NULL!	10	10	10	#NULL!	#NULL!	#NULL!	#NULL!	#NULL!	#NULL!	3600	#NULL!	#NULL!	1	#NULL!	#NULL!	0	0	0	0	0	0	0	0	0	0	0	0	0	0	0	2	0	0
1773	32	1	1	0	6	0	0	1	1	1	39	1	0	1	#NULL!	#NULL!	10	10	10	#NULL!	#NULL!	#NULL!	#NULL!	#NULL!	#NULL!	2980	#NULL!	#NULL!	1	#NULL!	#NULL!	0	0	0	0	0	0	0	0	0	0	0	0	0	0	0	2	0	0
1774	35	2	2	1	5	1	1	1	1	0	39	1	0	1	#NULL!	#NULL!	10	10	10	#NULL!	#NULL!	#NULL!	#NULL!	#NULL!	#NULL!	3720	#NULL!	#NULL!	1	#NULL!	#NULL!	0	0	0	0	0	0	0	0	0	0	0	0	0	0	0	2	0	0
1775	24	1	1	0	6	0	0	1	1	1	38	1	0	1	#NULL!	#NULL!	10	10	10	#NULL!	#NULL!	#NULL!	#NULL!	#NULL!	#NULL!	3490	#NULL!	#NULL!	1	#NULL!	#NULL!	0	0	0	0	0	0	0	0	0	0	0	0	0	0	0	2	0	0
1776	34	1	2	1	6	1	1	1	1	0	38	1	0	1	#NULL!	#NULL!	10	10	10	#NULL!	#NULL!	#NULL!	#NULL!	#NULL!	#NULL!	3550	#NULL!	#NULL!	1	#NULL!	#NULL!	0	0	0	0	0	0	0	0	0	0	0	0	0	0	0	2	0	0
1777	38	1	2	1	6	1	1	1	1	0	38	1	0	1	#NULL!	#NULL!	10	10	10	#NULL!	#NULL!	#NULL!	#NULL!	#NULL!	#NULL!	2860	#NULL!	#NULL!	1	#NULL!	#NULL!	0	0	0	0	0	0	0	0	0	0	0	0	0	0	0	2	0	0
1778	38	1	3	1	6	0	0	1	1	1	39	1	0	1	#NULL!	#NULL!	10	10	10	#NULL!	#NULL!	#NULL!	#NULL!	#NULL!	#NULL!	3010	#NULL!	#NULL!	1	#NULL!	#NULL!	1	0	0	0	1	0	0	0	0	0	0	0	0	0	1	2	0	0
1779	27	1	1	0	6	0	0	1	1	1	40	1	0	1	#NULL!	#NULL!	10	10	10	#NULL!	#NULL!	#NULL!	#NULL!	#NULL!	#NULL!	3630	#NULL!	#NULL!	1	#NULL!	#NULL!	0	0	0	0	0	0	0	0	0	0	0	0	0	0	0	2	0	0
1780	32	1	1	0	6	0	0	1	1	1	39	1	0	1	#NULL!	#NULL!	10	10	10	#NULL!	#NULL!	#NULL!	#NULL!	#NULL!	#NULL!	3250	#NULL!	#NULL!	1	#NULL!	#NULL!	0	0	0	0	0	0	0	0	0	0	0	0	0	0	0	2	0	0
1781	25	2	1	0	6	0	0	1	1	1	35	1	0	1	#NULL!	#NULL!	10	10	10	#NULL!	#NULL!	#NULL!	#NULL!	#NULL!	#NULL!	2190	#NULL!	#NULL!	1	#NULL!	#NULL!	0	0	0	0	0	0	0	0	0	0	0	0	0	0	0	2	0	0
1782	29	1	1	0	6	0	0	1	1	1	39	1	0	1	#NULL!	#NULL!	10	10	10	#NULL!	#NULL!	#NULL!	#NULL!	#NULL!	#NULL!	3560	#NULL!	#NULL!	1	#NULL!	#NULL!	0	0	0	0	0	0	0	1	0	0	0	0	0	0	0	2	0	0
1783	33	1	4	1	6	0	0	1	1	1	36	1	0	1	#NULL!	#NULL!	10	10	10	#NULL!	#NULL!	#NULL!	#NULL!	#NULL!	#NULL!	2440	#NULL!	#NULL!	1	#NULL!	#NULL!	0	0	0	0	0	0	0	1	0	0	0	0	0	0	0	2	0	0
1784	30	1	2	0	6	0	0	1	1	1	38	1	0	1	#NULL!	#NULL!	10	10	10	#NULL!	#NULL!	#NULL!	#NULL!	#NULL!	#NULL!	2950	#NULL!	#NULL!	1	#NULL!	#NULL!	0	0	0	0	0	0	0	0	0	0	0	0	0	0	0	2	0	0
1785	37	1	1	0	6	0	0	1	1	1	39	1	0	1	#NULL!	#NULL!	10	10	10	#NULL!	#NULL!	#NULL!	#NULL!	#NULL!	#NULL!	2880	#NULL!	#NULL!	1	#NULL!	#NULL!	0	0	0	0	0	0	0	0	0	0	0	0	0	0	0	2	0	0
1786	32	1	2	1	6	0	0	1	1	1	40	1	0	1	#NULL!	#NULL!	10	10	10	#NULL!	#NULL!	#NULL!	#NULL!	#NULL!	#NULL!	3520	#NULL!	#NULL!	1	#NULL!	#NULL!	0	0	0	0	0	0	0	0	0	0	0	0	0	0	0	2	0	0
1787	36	2	4	1	6	0	0	1	1	1	40	1	0	1	#NULL!	#NULL!	10	10	10	#NULL!	#NULL!	#NULL!	#NULL!	#NULL!	#NULL!	4200	#NULL!	#NULL!	1	#NULL!	#NULL!	0	0	0	0	0	0	0	0	0	0	0	0	0	0	1	2	0	1
1788	14	2	1	0	4	0	0	1	1	1	31	1	0	3	#NULL!	#NULL!	0	0	0	#NULL!	#NULL!	#NULL!	#NULL!	#NULL!	#NULL!	2140	#NULL!	#NULL!	2	#NULL!	#NULL!	0	0	0	0	0	0	0	0	0	0	0	0	0	0	0	2	0	0
1789	35	1	2	1	6	1	1	1	1	0	34	1	0	1	#NULL!	#NULL!	9	10	10	#NULL!	#NULL!	#NULL!	#NULL!	#NULL!	#NULL!	2380	#NULL!	#NULL!	1	#NULL!	#NULL!	0	0	0	0	0	0	0	0	0	0	0	0	0	0	1	2	0	0
1790	25	2	2	0	6	0	0	1	1	0	31	1	0	1	#NULL!	#NULL!	9	10	10	#NULL!	#NULL!	#NULL!	#NULL!	#NULL!	#NULL!	1940	#NULL!	#NULL!	1	#NULL!	#NULL!	0	0	0	0	0	0	0	1	0	0	0	0	0	0	0	2	0	0
1791	35	1	2	1	6	1	1	1	1	0	35	2	1	1	1	#NULL!	10	10	10	9	10	10	#NULL!	#NULL!	#NULL!	2130	2620	#NULL!	1	1	#NULL!	0	0	0	0	0	0	0	0	0	0	0	0	0	0	0	2	0	0
1792	35	1	3	0	6	0	0	1	1	0	35	2	1	1	1	#NULL!	10	10	10	10	10	10	#NULL!	#NULL!	#NULL!	2240	2420	#NULL!	1	1	#NULL!	0	0	0	0	0	0	0	0	0	0	0	0	0	0	0	2	0	0
1793	31	1	1	0	6	0	0	1	1	0	39	1	0	1	#NULL!	#NULL!	10	10	10	#NULL!	#NULL!	#NULL!	#NULL!	#NULL!	#NULL!	3460	#NULL!	#NULL!	1	#NULL!	#NULL!	0	0	0	0	0	0	0	0	0	0	0	0	0	0	0	2	0	0
1794	23	1	1	0	6	0	0	1	1	1	40	1	0	1	#NULL!	#NULL!	10	10	10	#NULL!	#NULL!	#NULL!	#NULL!	#NULL!	#NULL!	3070	#NULL!	#NULL!	1	#NULL!	#NULL!	0	0	0	0	0	0	0	0	0	0	0	0	0	0	0	2	0	0
1795	29	2	1	0	6	0	0	1	1	0	39	1	0	1	#NULL!	#NULL!	10	10	10	#NULL!	#NULL!	#NULL!	#NULL!	#NULL!	#NULL!	3270	#NULL!	#NULL!	1	#NULL!	#NULL!	0	0	0	0	0	0	0	0	0	0	0	0	0	0	0	2	0	0
1796	33	1	2	0	6	0	0	1	1	0	38	1	0	1	#NULL!	#NULL!	10	10	10	#NULL!	#NULL!	#NULL!	#NULL!	#NULL!	#NULL!	3535	#NULL!	#NULL!	1	#NULL!	#NULL!	0	0	0	0	0	0	0	0	0	0	0	0	0	0	1	2	0	0
1797	27	1	1	0	6	0	0	1	1	1	41	1	0	1	#NULL!	#NULL!	10	10	10	#NULL!	#NULL!	#NULL!	#NULL!	#NULL!	#NULL!	3380	#NULL!	#NULL!	1	#NULL!	#NULL!	0	0	0	0	0	0	0	0	0	0	0	0	0	0	0	2	0	0
1798	38	1	3	1	6	0	0	1	1	0	38	1	0	1	#NULL!	#NULL!	10	10	10	#NULL!	#NULL!	#NULL!	#NULL!	#NULL!	#NULL!	3100	#NULL!	#NULL!	1	#NULL!	#NULL!	0	0	1	0	0	0	0	0	0	0	0	0	0	0	0	2	0	0
1799	31	1	2	0	6	0	0	1	1	1	38	1	0	1	#NULL!	#NULL!	10	10	10	#NULL!	#NULL!	#NULL!	#NULL!	#NULL!	#NULL!	2950	#NULL!	#NULL!	1	#NULL!	#NULL!	1	0	0	0	0	1	0	0	0	0	0	0	0	0	0	2	0	0
1800	33	1	2	0	6	0	0	1	1	0	38	1	0	1	#NULL!	#NULL!	10	10	10	#NULL!	#NULL!	#NULL!	#NULL!	#NULL!	#NULL!	3730	#NULL!	#NULL!	1	#NULL!	#NULL!	0	0	0	0	0	0	0	0	0	0	0	0	0	0	0	2	0	0
1801	32	1	2	1	6	0	0	1	1	1	39	1	0	1	#NULL!	#NULL!	10	10	10	#NULL!	#NULL!	#NULL!	#NULL!	#NULL!	#NULL!	3500	#NULL!	#NULL!	1	#NULL!	#NULL!	0	0	0	0	0	0	0	1	0	0	0	0	0	0	0	2	0	0
1802	31	1	1	0	6	0	0	1	1	0	41	1	0	1	#NULL!	#NULL!	10	10	10	#NULL!	#NULL!	#NULL!	#NULL!	#NULL!	#NULL!	2870	#NULL!	#NULL!	1	#NULL!	#NULL!	0	0	0	0	0	0	0	0	0	0	0	0	0	0	0	2	0	0
1803	34	1	3	1	6	1	1	1	1	0	38	1	0	1	#NULL!	#NULL!	10	10	10	#NULL!	#NULL!	#NULL!	#NULL!	#NULL!	#NULL!	3360	#NULL!	#NULL!	1	#NULL!	#NULL!	0	0	0	0	0	0	0	0	0	0	0	0	0	0	0	2	0	0
1804	28	2	3	0	6	0	0	1	1	1	40	1	0	1	#NULL!	#NULL!	10	10	10	#NULL!	#NULL!	#NULL!	#NULL!	#NULL!	#NULL!	3170	#NULL!	#NULL!	1	#NULL!	#NULL!	0	0	0	0	0	0	0	0	0	0	0	0	0	0	1	2	0	0
1805	31	1	1	0	6	0	0	1	1	0	41	1	0	1	#NULL!	#NULL!	10	10	10	#NULL!	#NULL!	#NULL!	#NULL!	#NULL!	#NULL!	3520	#NULL!	#NULL!	1	#NULL!	#NULL!	0	0	0	0	0	0	0	0	0	0	0	0	0	0	0	2	0	0
1806	35	1	1	0	6	0	0	1	1	1	41	1	0	1	#NULL!	#NULL!	10	10	10	#NULL!	#NULL!	#NULL!	#NULL!	#NULL!	#NULL!	3500	#NULL!	#NULL!	1	#NULL!	#NULL!	0	0	0	0	0	0	0	0	0	0	0	0	0	0	0	2	0	0
1807	28	1	2	1	6	0	0	1	1	1	40	1	0	1	#NULL!	#NULL!	10	10	10	#NULL!	#NULL!	#NULL!	#NULL!	#NULL!	#NULL!	4410	#NULL!	#NULL!	1	#NULL!	#NULL!	0	0	0	0	0	0	0	0	0	0	0	0	0	0	0	2	0	1
1808	35	1	1	0	6	0	0	1	1	0	38	1	0	1	#NULL!	#NULL!	10	10	10	#NULL!	#NULL!	#NULL!	#NULL!	#NULL!	#NULL!	2730	#NULL!	#NULL!	1	#NULL!	#NULL!	0	0	0	0	0	0	0	0	0	0	0	0	0	0	0	2	0	0
1809	33	1	3	2	6	1	1	1	1	0	38	1	0	1	#NULL!	#NULL!	10	10	10	#NULL!	#NULL!	#NULL!	#NULL!	#NULL!	#NULL!	4085	#NULL!	#NULL!	1	#NULL!	#NULL!	0	0	0	0	0	0	0	0	0	0	0	0	0	0	0	2	0	1
1810	39	1	3	1	6	1	1	1	1	0	38	1	0	1	#NULL!	#NULL!	10	10	10	#NULL!	#NULL!	#NULL!	#NULL!	#NULL!	#NULL!	3760	#NULL!	#NULL!	1	#NULL!	#NULL!	0	0	0	0	0	0	0	0	0	0	0	0	0	0	1	2	0	0
1811	34	1	2	1	6	0	0	1	1	1	40	1	0	1	#NULL!	#NULL!	10	10	10	#NULL!	#NULL!	#NULL!	#NULL!	#NULL!	#NULL!	3100	#NULL!	#NULL!	1	#NULL!	#NULL!	0	0	0	0	0	0	0	0	0	0	0	0	0	0	1	2	0	0
1812	39	1	5	1	6	0	0	1	1	1	39	1	0	1	#NULL!	#NULL!	10	10	10	#NULL!	#NULL!	#NULL!	#NULL!	#NULL!	#NULL!	3870	#NULL!	#NULL!	1	#NULL!	#NULL!	0	0	0	0	0	0	0	0	0	0	0	0	0	0	0	2	0	0
1813	28	1	1	0	5	0	0	1	1	0	40	1	0	1	#NULL!	#NULL!	10	10	10	#NULL!	#NULL!	#NULL!	#NULL!	#NULL!	#NULL!	3520	#NULL!	#NULL!	1	#NULL!	#NULL!	0	0	0	0	0	0	0	0	0	0	0	0	0	0	0	2	0	0
1814	29	1	1	0	6	0	0	1	1	1	31	1	0	1	#NULL!	#NULL!	9	9	10	#NULL!	#NULL!	#NULL!	#NULL!	#NULL!	#NULL!	1400	#NULL!	#NULL!	1	#NULL!	#NULL!	0	0	0	0	0	0	0	0	0	0	0	0	0	0	1	2	0	0
1815	31	1	1	0	6	0	0	1	1	1	40	1	0	1	#NULL!	#NULL!	10	10	10	#NULL!	#NULL!	#NULL!	#NULL!	#NULL!	#NULL!	3090	#NULL!	#NULL!	1	#NULL!	#NULL!	0	0	0	0	0	0	0	0	0	0	0	0	0	0	1	2	0	0
1816	35	1	3	1	6	1	1	1	1	0	37	1	0	1	#NULL!	#NULL!	10	10	10	#NULL!	#NULL!	#NULL!	#NULL!	#NULL!	#NULL!	3020	#NULL!	#NULL!	1	#NULL!	#NULL!	0	0	0	0	0	0	0	0	0	0	0	0	0	0	0	2	0	0
1817	30	1	1	0	6	0	0	1	1	0	38	1	0	1	#NULL!	#NULL!	9	10	10	#NULL!	#NULL!	#NULL!	#NULL!	#NULL!	#NULL!	3510	#NULL!	#NULL!	1	#NULL!	#NULL!	0	0	0	1	0	0	0	0	0	0	0	0	0	0	1	2	0	0
1818	31	1	6	1	6	0	0	1	1	1	40	1	0	1	#NULL!	#NULL!	10	10	10	#NULL!	#NULL!	#NULL!	#NULL!	#NULL!	#NULL!	3950	#NULL!	#NULL!	1	#NULL!	#NULL!	0	0	0	0	0	0	0	0	0	0	0	0	0	0	0	2	0	0
1819	31	1	2	0	6	0	0	1	1	1	39	1	0	1	#NULL!	#NULL!	10	10	10	#NULL!	#NULL!	#NULL!	#NULL!	#NULL!	#NULL!	2750	#NULL!	#NULL!	1	#NULL!	#NULL!	0	0	0	0	0	0	0	0	0	0	0	0	0	0	1	2	0	0
1820	34	1	2	1	6	1	1	1	1	0	38	1	0	1	#NULL!	#NULL!	10	10	10	#NULL!	#NULL!	#NULL!	#NULL!	#NULL!	#NULL!	3540	#NULL!	#NULL!	1	#NULL!	#NULL!	0	0	0	0	0	0	0	0	0	0	0	0	0	0	1	2	0	0
1821	28	1	1	0	6	0	0	1	1	0	33	1	0	1	#NULL!	#NULL!	9	10	10	#NULL!	#NULL!	#NULL!	#NULL!	#NULL!	#NULL!	2100	#NULL!	#NULL!	1	#NULL!	#NULL!	0	0	0	0	0	0	0	0	0	0	0	0	0	0	0	2	0	0
1822	31	1	1	0	6	0	0	1	1	1	40	1	0	1	#NULL!	#NULL!	10	10	10	#NULL!	#NULL!	#NULL!	#NULL!	#NULL!	#NULL!	3080	#NULL!	#NULL!	1	#NULL!	#NULL!	0	0	0	0	0	0	0	0	0	0	0	0	0	0	0	2	0	0
1823	30	1	1	0	6	0	0	1	1	1	39	1	0	1	#NULL!	#NULL!	10	10	10	#NULL!	#NULL!	#NULL!	#NULL!	#NULL!	#NULL!	3230	#NULL!	#NULL!	1	#NULL!	#NULL!	0	0	0	0	0	0	0	0	0	0	0	0	0	0	1	2	0	0
1824	37	1	2	0	6	0	0	1	1	0	39	1	0	1	#NULL!	#NULL!	10	10	10	#NULL!	#NULL!	#NULL!	#NULL!	#NULL!	#NULL!	3820	#NULL!	#NULL!	1	#NULL!	#NULL!	0	0	0	0	0	0	0	0	0	0	0	0	0	0	0	2	0	0
1825	35	1	2	1	6	0	0	1	1	1	38	1	0	1	#NULL!	#NULL!	10	10	10	#NULL!	#NULL!	#NULL!	#NULL!	#NULL!	#NULL!	3100	#NULL!	#NULL!	1	#NULL!	#NULL!	0	0	0	0	0	0	0	0	0	0	0	0	0	0	1	2	0	0
1826	34	1	1	0	6	0	0	1	1	0	40	1	0	1	#NULL!	#NULL!	10	10	10	#NULL!	#NULL!	#NULL!	#NULL!	#NULL!	#NULL!	3120	#NULL!	#NULL!	1	#NULL!	#NULL!	0	0	0	0	0	0	0	0	0	0	0	0	0	0	0	2	0	0
1827	30	1	1	0	6	0	0	1	1	1	40	1	0	1	#NULL!	#NULL!	10	10	10	#NULL!	#NULL!	#NULL!	#NULL!	#NULL!	#NULL!	3840	#NULL!	#NULL!	1	#NULL!	#NULL!	0	0	0	0	0	0	0	0	0	0	0	0	0	0	0	2	0	0
1828	31	1	1	0	6	0	0	1	1	1	39	1	0	1	#NULL!	#NULL!	10	10	10	#NULL!	#NULL!	#NULL!	#NULL!	#NULL!	#NULL!	3540	#NULL!	#NULL!	1	#NULL!	#NULL!	0	0	0	0	0	0	0	0	0	0	0	0	0	0	0	2	0	0
1829	39	1	2	0	6	0	0	1	1	1	39	1	0	1	#NULL!	#NULL!	10	10	10	#NULL!	#NULL!	#NULL!	#NULL!	#NULL!	#NULL!	3100	#NULL!	#NULL!	1	#NULL!	#NULL!	0	0	0	0	0	0	0	0	0	0	0	0	0	0	0	2	0	0
1830	29	1	1	0	6	0	0	1	1	0	40	1	0	1	#NULL!	#NULL!	10	10	10	#NULL!	#NULL!	#NULL!	#NULL!	#NULL!	#NULL!	4040	#NULL!	#NULL!	1	#NULL!	#NULL!	0	0	0	0	0	0	0	0	0	0	0	0	0	0	1	2	0	1
1831	28	1	2	0	6	0	0	1	1	1	40	1	0	1	#NULL!	#NULL!	10	10	10	#NULL!	#NULL!	#NULL!	#NULL!	#NULL!	#NULL!	2900	#NULL!	#NULL!	1	#NULL!	#NULL!	0	0	0	0	0	0	0	0	0	0	0	0	0	0	0	2	0	0
1832	20	2	1	0	6	0	0	1	1	0	31	1	0	1	#NULL!	#NULL!	9	10	10	#NULL!	#NULL!	#NULL!	#NULL!	#NULL!	#NULL!	1830	#NULL!	#NULL!	1	#NULL!	#NULL!	0	0	0	0	0	0	0	0	0	0	0	0	0	0	0	2	0	0
1833	33	1	1	0	6	0	0	1	1	0	40	1	0	1	#NULL!	#NULL!	10	10	10	#NULL!	#NULL!	#NULL!	#NULL!	#NULL!	#NULL!	3700	#NULL!	#NULL!	1	#NULL!	#NULL!	0	0	0	0	0	0	0	0	0	0	0	0	0	0	0	2	0	0
1834	36	1	2	1	6	0	0	1	1	1	39	1	0	1	#NULL!	#NULL!	10	10	10	#NULL!	#NULL!	#NULL!	#NULL!	#NULL!	#NULL!	3430	#NULL!	#NULL!	1	#NULL!	#NULL!	0	0	0	0	0	0	0	0	0	0	0	0	0	0	0	2	0	0
1835	35	1	2	1	6	0	0	1	1	1	38	1	0	1	#NULL!	#NULL!	8	10	10	#NULL!	#NULL!	#NULL!	#NULL!	#NULL!	#NULL!	3420	#NULL!	#NULL!	1	#NULL!	#NULL!	0	0	0	0	0	0	0	0	0	0	0	0	0	0	0	2	0	0
1836	37	2	2	1	6	0	0	1	1	1	38	1	0	1	#NULL!	#NULL!	10	10	10	#NULL!	#NULL!	#NULL!	#NULL!	#NULL!	#NULL!	3050	#NULL!	#NULL!	1	#NULL!	#NULL!	0	0	0	0	0	0	0	0	0	0	0	0	0	0	0	2	0	0
1837	30	1	1	0	6	0	0	1	1	1	40	1	0	1	#NULL!	#NULL!	10	10	10	#NULL!	#NULL!	#NULL!	#NULL!	#NULL!	#NULL!	3120	#NULL!	#NULL!	1	#NULL!	#NULL!	0	0	0	0	0	0	0	0	0	0	0	0	0	0	0	2	0	0
1838	29	1	1	0	6	0	0	1	1	1	41	1	0	1	#NULL!	#NULL!	10	10	10	#NULL!	#NULL!	#NULL!	#NULL!	#NULL!	#NULL!	3670	#NULL!	#NULL!	1	#NULL!	#NULL!	0	0	0	0	0	0	0	0	0	0	0	0	0	0	0	2	0	0
1839	34	1	3	1	6	1	1	1	1	0	39	1	0	1	#NULL!	#NULL!	10	10	10	#NULL!	#NULL!	#NULL!	#NULL!	#NULL!	#NULL!	3830	#NULL!	#NULL!	1	#NULL!	#NULL!	0	0	0	0	0	0	0	0	0	0	0	0	0	0	0	2	0	0
1840	29	1	2	0	6	0	0	1	1	0	33	2	1	1	1	#NULL!	10	10	10	10	10	10	#NULL!	#NULL!	#NULL!	1640	1960	#NULL!	1	1	#NULL!	0	0	0	0	0	0	0	0	0	0	0	0	0	0	0	2	0	0
1841	28	1	1	0	6	0	0	1	1	1	40	1	0	1	#NULL!	#NULL!	10	10	10	#NULL!	#NULL!	#NULL!	#NULL!	#NULL!	#NULL!	3310	#NULL!	#NULL!	1	#NULL!	#NULL!	0	0	0	0	0	0	0	0	0	0	0	0	0	0	0	2	0	0
1842	35	2	4	0	6	0	0	1	1	1	35	1	0	1	#NULL!	#NULL!	10	10	10	#NULL!	#NULL!	#NULL!	#NULL!	#NULL!	#NULL!	2860	#NULL!	#NULL!	1	#NULL!	#NULL!	0	0	0	0	0	0	0	0	0	0	0	0	0	0	1	2	0	0
1843	32	1	1	0	6	0	0	1	1	1	36	1	0	1	#NULL!	#NULL!	10	10	10	#NULL!	#NULL!	#NULL!	#NULL!	#NULL!	#NULL!	2610	#NULL!	#NULL!	1	#NULL!	#NULL!	0	0	0	1	0	0	0	0	0	0	0	0	0	0	0	2	0	0
1844	33	1	1	0	6	0	0	1	1	1	40	1	0	1	#NULL!	#NULL!	10	10	10	#NULL!	#NULL!	#NULL!	#NULL!	#NULL!	#NULL!	2970	#NULL!	#NULL!	1	#NULL!	#NULL!	0	0	0	0	0	0	0	0	0	0	0	0	0	0	0	2	0	0
1845	30	1	1	0	6	0	0	1	1	1	38	1	0	1	#NULL!	#NULL!	10	10	10	#NULL!	#NULL!	#NULL!	#NULL!	#NULL!	#NULL!	2400	#NULL!	#NULL!	1	#NULL!	#NULL!	0	0	0	0	0	0	0	0	0	0	0	0	0	0	1	2	0	0
1846	35	1	2	0	6	0	0	1	1	1	40	1	0	1	#NULL!	#NULL!	10	10	10	#NULL!	#NULL!	#NULL!	#NULL!	#NULL!	#NULL!	2770	#NULL!	#NULL!	1	#NULL!	#NULL!	0	0	0	0	0	0	0	0	0	0	0	0	0	0	0	2	0	0
1847	37	1	2	1	6	1	1	1	1	0	38	1	0	1	#NULL!	#NULL!	10	10	10	#NULL!	#NULL!	#NULL!	#NULL!	#NULL!	#NULL!	3680	#NULL!	#NULL!	1	#NULL!	#NULL!	0	0	0	0	0	0	0	0	0	0	0	0	0	0	1	2	0	0
1848	35	1	1	0	6	0	0	1	1	1	40	1	0	1	#NULL!	#NULL!	10	10	10	#NULL!	#NULL!	#NULL!	#NULL!	#NULL!	#NULL!	3460	#NULL!	#NULL!	1	#NULL!	#NULL!	1	0	0	0	0	1	0	0	0	0	0	0	0	0	1	2	0	0
1849	29	1	2	0	6	0	0	1	1	1	39	1	0	1	#NULL!	#NULL!	10	10	10	#NULL!	#NULL!	#NULL!	#NULL!	#NULL!	#NULL!	3520	#NULL!	#NULL!	1	#NULL!	#NULL!	0	0	0	0	0	0	0	0	0	0	0	0	0	0	0	2	0	0
1850	33	2	3	1	6	0	0	1	1	1	40	1	0	1	#NULL!	#NULL!	10	10	10	#NULL!	#NULL!	#NULL!	#NULL!	#NULL!	#NULL!	2830	#NULL!	#NULL!	1	#NULL!	#NULL!	0	0	0	0	0	0	0	0	0	0	0	0	0	0	0	2	0	0
1851	31	1	3	0	6	0	0	1	1	0	40	1	0	1	#NULL!	#NULL!	10	10	10	#NULL!	#NULL!	#NULL!	#NULL!	#NULL!	#NULL!	3560	#NULL!	#NULL!	1	#NULL!	#NULL!	0	0	0	0	0	0	0	0	0	0	0	0	0	0	0	2	0	0
1852	27	1	1	0	6	0	0	1	1	0	37	1	0	1	#NULL!	#NULL!	10	10	10	#NULL!	#NULL!	#NULL!	#NULL!	#NULL!	#NULL!	2960	#NULL!	#NULL!	1	#NULL!	#NULL!	0	0	0	0	0	0	0	1	0	0	0	0	0	0	0	2	0	0
1853	33	2	2	1	6	1	1	1	1	0	38	1	0	1	#NULL!	#NULL!	10	10	10	#NULL!	#NULL!	#NULL!	#NULL!	#NULL!	#NULL!	3490	#NULL!	#NULL!	1	#NULL!	#NULL!	0	0	0	0	0	0	0	0	0	0	0	0	0	0	1	2	0	0
1854	36	2	4	0	6	0	0	1	1	0	35	1	0	1	#NULL!	#NULL!	10	10	10	#NULL!	#NULL!	#NULL!	#NULL!	#NULL!	#NULL!	2140	#NULL!	#NULL!	1	#NULL!	#NULL!	0	0	0	1	0	0	0	1	0	0	0	0	0	0	0	2	0	0
1855	32	2	3	0	6	0	0	1	1	0	40	1	0	1	#NULL!	#NULL!	10	10	10	#NULL!	#NULL!	#NULL!	#NULL!	#NULL!	#NULL!	3760	#NULL!	#NULL!	1	#NULL!	#NULL!	0	0	0	0	0	0	0	0	0	0	0	0	0	0	0	2	0	0
1856	30	1	1	0	6	0	0	1	1	0	40	1	0	1	#NULL!	#NULL!	10	10	10	#NULL!	#NULL!	#NULL!	#NULL!	#NULL!	#NULL!	3430	#NULL!	#NULL!	1	#NULL!	#NULL!	0	0	0	0	0	0	0	0	0	0	0	0	0	0	1	2	0	0
1857	36	1	3	1	6	0	0	1	1	1	36	1	0	1	#NULL!	#NULL!	10	10	10	#NULL!	#NULL!	#NULL!	#NULL!	#NULL!	#NULL!	2420	#NULL!	#NULL!	1	#NULL!	#NULL!	0	0	0	0	0	0	0	0	0	0	0	0	0	0	0	2	0	0
1858	30	1	1	0	6	0	0	1	1	0	37	1	0	1	#NULL!	#NULL!	10	10	10	#NULL!	#NULL!	#NULL!	#NULL!	#NULL!	#NULL!	3060	#NULL!	#NULL!	1	#NULL!	#NULL!	0	0	0	0	0	0	0	0	0	0	0	0	0	0	0	2	0	0
1859	37	1	3	0	6	0	0	1	1	0	39	1	0	1	#NULL!	#NULL!	10	10	10	#NULL!	#NULL!	#NULL!	#NULL!	#NULL!	#NULL!	2850	#NULL!	#NULL!	1	#NULL!	#NULL!	0	0	0	0	0	0	0	1	0	0	0	0	0	0	0	2	0	0
1860	33	1	2	1	6	0	0	1	1	1	39	1	0	1	#NULL!	#NULL!	10	10	10	#NULL!	#NULL!	#NULL!	#NULL!	#NULL!	#NULL!	3150	#NULL!	#NULL!	1	#NULL!	#NULL!	0	0	0	0	0	0	0	0	0	0	0	0	0	0	0	2	0	0
1861	26	1	2	0	6	0	0	1	1	1	33	2	1	1	1	#NULL!	10	10	10	9	10	10	#NULL!	#NULL!	#NULL!	1840	1440	#NULL!	1	1	#NULL!	0	0	0	0	0	0	0	0	0	0	0	0	0	0	0	2	0	0
1862	29	1	1	0	6	0	0	1	1	1	39	1	0	1	#NULL!	#NULL!	10	10	10	#NULL!	#NULL!	#NULL!	#NULL!	#NULL!	#NULL!	3380	#NULL!	#NULL!	1	#NULL!	#NULL!	0	0	0	0	0	0	0	0	0	0	0	0	0	0	0	2	0	0
1863	29	1	3	1	6	0	0	1	1	1	40	1	0	1	#NULL!	#NULL!	10	10	10	#NULL!	#NULL!	#NULL!	#NULL!	#NULL!	#NULL!	3500	#NULL!	#NULL!	1	#NULL!	#NULL!	0	0	0	0	0	0	0	0	0	0	0	0	0	0	0	2	0	0
1864	29	1	1	0	6	0	0	1	1	1	39	1	0	1	#NULL!	#NULL!	10	10	10	#NULL!	#NULL!	#NULL!	#NULL!	#NULL!	#NULL!	3460	#NULL!	#NULL!	1	#NULL!	#NULL!	0	0	0	0	0	0	0	0	0	0	0	0	0	0	0	2	0	0
1865	31	1	1	0	6	0	0	1	1	0	38	1	0	1	#NULL!	#NULL!	10	10	10	#NULL!	#NULL!	#NULL!	#NULL!	#NULL!	#NULL!	3890	#NULL!	#NULL!	1	#NULL!	#NULL!	0	0	0	0	0	0	0	1	0	0	0	0	0	0	0	2	0	0
1866	27	2	1	0	6	0	0	1	1	1	39	1	0	1	#NULL!	#NULL!	10	10	10	#NULL!	#NULL!	#NULL!	#NULL!	#NULL!	#NULL!	3150	#NULL!	#NULL!	1	#NULL!	#NULL!	0	0	0	0	0	0	0	0	0	0	0	0	0	0	0	2	0	0
1867	35	1	4	1	6	0	0	1	1	1	39	1	0	1	#NULL!	#NULL!	10	10	10	#NULL!	#NULL!	#NULL!	#NULL!	#NULL!	#NULL!	4250	#NULL!	#NULL!	1	#NULL!	#NULL!	0	0	0	0	0	0	0	0	0	0	0	0	0	0	1	2	0	1
1868	40	1	4	1	6	0	0	1	1	1	40	1	0	1	#NULL!	#NULL!	8	9	10	#NULL!	#NULL!	#NULL!	#NULL!	#NULL!	#NULL!	3060	#NULL!	#NULL!	1	#NULL!	#NULL!	0	0	0	0	0	0	0	0	0	0	0	0	0	0	0	2	0	0
1869	28	1	1	0	6	0	0	1	1	1	38	1	0	1	#NULL!	#NULL!	10	10	10	#NULL!	#NULL!	#NULL!	#NULL!	#NULL!	#NULL!	2700	#NULL!	#NULL!	1	#NULL!	#NULL!	0	0	0	1	0	0	0	1	0	0	0	0	0	0	0	2	0	0
1870	33	1	1	0	6	0	0	1	1	1	37	1	0	1	#NULL!	#NULL!	10	10	10	#NULL!	#NULL!	#NULL!	#NULL!	#NULL!	#NULL!	3120	#NULL!	#NULL!	1	#NULL!	#NULL!	0	0	0	0	0	0	0	0	0	0	0	0	0	0	0	2	0	0
1871	32	1	1	0	6	0	0	1	1	1	40	1	0	1	#NULL!	#NULL!	10	10	10	#NULL!	#NULL!	#NULL!	#NULL!	#NULL!	#NULL!	3870	#NULL!	#NULL!	1	#NULL!	#NULL!	0	0	0	0	0	0	0	0	0	0	0	0	0	0	0	2	0	0
1872	26	1	1	0	6	0	0	1	1	1	39	1	0	1	#NULL!	#NULL!	10	10	10	#NULL!	#NULL!	#NULL!	#NULL!	#NULL!	#NULL!	3200	#NULL!	#NULL!	1	#NULL!	#NULL!	0	0	0	0	0	0	0	0	0	0	0	0	0	0	0	2	0	0
1873	31	2	3	1	13	0	0	1	2	1	40	1	0	1	#NULL!	#NULL!	10	10	10	#NULL!	#NULL!	#NULL!	#NULL!	#NULL!	#NULL!	3110	#NULL!	#NULL!	1	#NULL!	#NULL!	0	0	0	0	0	0	0	0	0	0	0	0	0	0	0	2	0	0
1874	25	4	2	0	12	0	0	1	2	1	40	1	0	1	#NULL!	#NULL!	10	10	10	#NULL!	#NULL!	#NULL!	#NULL!	#NULL!	#NULL!	3160	#NULL!	#NULL!	1	#NULL!	#NULL!	0	0	0	0	0	0	0	0	0	0	0	0	0	0	0	2	0	0
1875	32	1	1	0	6	0	0	1	1	1	39	1	0	1	#NULL!	#NULL!	10	10	10	#NULL!	#NULL!	#NULL!	#NULL!	#NULL!	#NULL!	2950	#NULL!	#NULL!	1	#NULL!	#NULL!	0	0	0	0	0	0	0	0	0	0	0	0	0	0	0	2	0	0
1876	28	1	2	0	6	0	0	1	1	1	38	1	0	1	#NULL!	#NULL!	10	10	10	#NULL!	#NULL!	#NULL!	#NULL!	#NULL!	#NULL!	3380	#NULL!	#NULL!	1	#NULL!	#NULL!	1	0	0	0	0	1	0	0	0	0	0	0	0	0	0	2	0	0
1877	38	1	4	1	6	1	1	1	1	0	38	1	0	1	#NULL!	#NULL!	10	10	10	#NULL!	#NULL!	#NULL!	#NULL!	#NULL!	#NULL!	2930	#NULL!	#NULL!	1	#NULL!	#NULL!	0	0	0	0	0	0	0	0	0	0	0	0	0	0	1	2	0	0
1878	29	1	1	0	6	0	0	1	1	1	39	1	0	1	#NULL!	#NULL!	10	10	10	#NULL!	#NULL!	#NULL!	#NULL!	#NULL!	#NULL!	3130	#NULL!	#NULL!	1	#NULL!	#NULL!	0	0	0	0	0	0	0	0	0	0	0	0	0	0	0	2	0	0
1879	31	1	1	0	6	0	0	1	1	1	39	1	0	1	#NULL!	#NULL!	10	10	10	#NULL!	#NULL!	#NULL!	#NULL!	#NULL!	#NULL!	2870	#NULL!	#NULL!	1	#NULL!	#NULL!	0	0	0	0	0	0	0	0	0	0	0	0	0	0	0	2	0	0
1880	30	1	3	2	6	0	0	1	1	1	39	1	0	1	#NULL!	#NULL!	10	10	10	#NULL!	#NULL!	#NULL!	#NULL!	#NULL!	#NULL!	2970	#NULL!	#NULL!	1	#NULL!	#NULL!	0	0	0	0	0	0	0	0	0	0	0	0	0	0	0	2	0	0
1881	34	1	5	3	6	3	1	1	1	0	36	1	0	1	#NULL!	#NULL!	10	10	10	#NULL!	#NULL!	#NULL!	#NULL!	#NULL!	#NULL!	2500	#NULL!	#NULL!	1	#NULL!	#NULL!	0	0	0	0	0	0	0	0	0	0	0	0	0	0	0	2	0	0
1882	38	1	3	1	6	1	1	1	1	0	38	1	0	1	#NULL!	#NULL!	10	10	10	#NULL!	#NULL!	#NULL!	#NULL!	#NULL!	#NULL!	3270	#NULL!	#NULL!	1	#NULL!	#NULL!	0	0	0	0	0	0	0	0	0	0	0	0	0	0	0	2	0	0
1883	39	1	2	1	6	1	1	1	1	0	39	1	0	1	#NULL!	#NULL!	10	10	10	#NULL!	#NULL!	#NULL!	#NULL!	#NULL!	#NULL!	4220	#NULL!	#NULL!	1	#NULL!	#NULL!	0	0	0	0	0	0	0	0	0	0	0	0	0	0	0	2	0	1
1884	31	1	2	1	6	0	0	1	1	0	36	2	1	1	1	#NULL!	10	10	10	10	10	10	#NULL!	#NULL!	#NULL!	2960	2360	#NULL!	1	1	#NULL!	0	0	0	0	0	0	0	0	0	0	0	0	0	0	0	2	0	0
1885	28	1	2	1	6	0	0	1	1	0	36	1	0	1	#NULL!	#NULL!	10	10	10	#NULL!	#NULL!	#NULL!	#NULL!	#NULL!	#NULL!	2200	#NULL!	#NULL!	1	#NULL!	#NULL!	0	0	1	0	0	0	0	0	0	0	0	0	0	0	1	2	0	0
1886	27	1	1	0	6	0	0	1	1	1	40	1	0	1	#NULL!	#NULL!	10	10	10	#NULL!	#NULL!	#NULL!	#NULL!	#NULL!	#NULL!	3350	#NULL!	#NULL!	1	#NULL!	#NULL!	0	0	0	0	0	0	0	0	0	0	0	0	0	0	0	2	0	0
1887	32	1	1	0	6	0	0	1	1	0	37	1	0	1	#NULL!	#NULL!	10	10	10	#NULL!	#NULL!	#NULL!	#NULL!	#NULL!	#NULL!	3240	#NULL!	#NULL!	1	#NULL!	#NULL!	0	0	0	0	0	0	0	1	0	0	0	0	0	0	0	2	0	0
1888	30	1	2	0	6	0	0	1	1	1	39	1	0	1	#NULL!	#NULL!	10	10	10	#NULL!	#NULL!	#NULL!	#NULL!	#NULL!	#NULL!	2810	#NULL!	#NULL!	1	#NULL!	#NULL!	0	0	0	0	0	0	0	0	0	0	0	0	0	0	0	2	0	0
1889	28	1	1	0	6	0	0	1	1	1	39	1	0	1	#NULL!	#NULL!	10	10	10	#NULL!	#NULL!	#NULL!	#NULL!	#NULL!	#NULL!	3190	#NULL!	#NULL!	1	#NULL!	#NULL!	0	0	0	0	0	0	0	0	0	0	0	0	0	0	0	2	0	0
1890	32	1	2	0	6	0	0	1	1	0	37	2	1	1	1	#NULL!	10	10	10	9	9	10	#NULL!	#NULL!	#NULL!	2730	2170	#NULL!	1	1	#NULL!	0	0	0	0	0	0	0	0	0	0	0	0	0	0	0	2	0	0
1891	37	1	3	1	6	1	1	1	1	0	38	1	0	1	#NULL!	#NULL!	10	10	10	#NULL!	#NULL!	#NULL!	#NULL!	#NULL!	#NULL!	3360	#NULL!	#NULL!	1	#NULL!	#NULL!	0	0	0	0	0	0	0	0	0	0	0	0	0	0	0	2	0	0
1892	30	1	2	1	6	0	0	1	1	1	39	1	0	1	#NULL!	#NULL!	10	10	10	#NULL!	#NULL!	#NULL!	#NULL!	#NULL!	#NULL!	2810	#NULL!	#NULL!	1	#NULL!	#NULL!	0	0	0	0	0	0	0	0	0	0	0	0	0	0	0	2	0	0
1893	32	1	2	0	6	0	0	1	1	1	40	1	0	1	#NULL!	#NULL!	10	10	10	#NULL!	#NULL!	#NULL!	#NULL!	#NULL!	#NULL!	3240	#NULL!	#NULL!	1	#NULL!	#NULL!	0	0	0	0	0	0	0	0	0	0	0	0	0	0	1	2	0	0
1894	30	1	2	0	6	0	0	1	1	0	37	1	0	1	#NULL!	#NULL!	10	10	10	#NULL!	#NULL!	#NULL!	#NULL!	#NULL!	#NULL!	2870	#NULL!	#NULL!	1	#NULL!	#NULL!	0	0	0	0	0	0	0	0	0	0	0	0	0	0	0	2	0	0
1895	31	1	4	1	6	0	0	1	1	1	39	1	0	1	#NULL!	#NULL!	10	10	10	#NULL!	#NULL!	#NULL!	#NULL!	#NULL!	#NULL!	3800	#NULL!	#NULL!	1	#NULL!	#NULL!	0	0	0	0	0	0	0	0	0	0	0	0	0	0	0	2	0	0
1896	35	1	3	1	6	1	1	1	1	0	34	1	0	1	#NULL!	#NULL!	10	10	10	#NULL!	#NULL!	#NULL!	#NULL!	#NULL!	#NULL!	2860	#NULL!	#NULL!	1	#NULL!	#NULL!	0	0	1	0	0	0	0	0	0	0	0	0	0	0	0	2	0	0
1897	30	1	1	0	6	0	0	1	1	1	41	1	0	1	#NULL!	#NULL!	10	10	10	#NULL!	#NULL!	#NULL!	#NULL!	#NULL!	#NULL!	3560	#NULL!	#NULL!	1	#NULL!	#NULL!	0	0	0	0	0	0	0	0	0	0	0	0	0	0	0	2	0	0
1898	35	1	3	1	6	1	1	1	1	0	37	1	0	1	#NULL!	#NULL!	10	10	10	#NULL!	#NULL!	#NULL!	#NULL!	#NULL!	#NULL!	2730	#NULL!	#NULL!	1	#NULL!	#NULL!	0	0	0	0	0	0	0	0	0	0	0	0	0	0	0	2	0	0
1899	28	1	1	0	6	0	0	1	1	1	40	1	0	1	#NULL!	#NULL!	10	10	10	#NULL!	#NULL!	#NULL!	#NULL!	#NULL!	#NULL!	4050	#NULL!	#NULL!	1	#NULL!	#NULL!	0	0	0	0	0	0	0	0	0	0	0	0	0	0	1	2	0	1
1900	29	1	1	0	6	0	0	1	1	1	41	1	0	1	#NULL!	#NULL!	9	10	10	#NULL!	#NULL!	#NULL!	#NULL!	#NULL!	#NULL!	3650	#NULL!	#NULL!	1	#NULL!	#NULL!	0	0	0	0	0	0	0	0	0	0	0	0	0	0	0	2	0	0
1901	31	1	1	0	6	0	0	1	1	0	37	1	0	1	#NULL!	#NULL!	10	10	10	#NULL!	#NULL!	#NULL!	#NULL!	#NULL!	#NULL!	2930	#NULL!	#NULL!	1	#NULL!	#NULL!	0	0	0	0	0	0	0	0	0	0	0	0	0	0	0	2	0	0
1902	33	1	1	0	6	0	0	1	1	0	38	1	0	1	#NULL!	#NULL!	10	10	10	#NULL!	#NULL!	#NULL!	#NULL!	#NULL!	#NULL!	3160	#NULL!	#NULL!	1	#NULL!	#NULL!	0	0	0	0	0	1	0	0	0	0	0	0	0	0	0	2	0	0
1903	29	1	2	0	6	0	0	1	1	1	38	1	0	1	#NULL!	#NULL!	10	10	10	#NULL!	#NULL!	#NULL!	#NULL!	#NULL!	#NULL!	3220	#NULL!	#NULL!	1	#NULL!	#NULL!	0	0	0	0	0	0	0	0	0	0	0	0	0	0	0	2	0	0
1904	30	1	1	0	6	0	0	1	1	1	38	1	0	1	#NULL!	#NULL!	9	10	10	#NULL!	#NULL!	#NULL!	#NULL!	#NULL!	#NULL!	2790	#NULL!	#NULL!	1	#NULL!	#NULL!	1	0	0	0	0	1	0	1	0	0	0	0	0	0	0	2	0	0
1905	35	1	1	0	6	0	0	1	1	0	39	1	0	1	#NULL!	#NULL!	10	10	10	#NULL!	#NULL!	#NULL!	#NULL!	#NULL!	#NULL!	3110	#NULL!	#NULL!	1	#NULL!	#NULL!	0	0	0	0	0	0	0	0	0	0	0	0	0	0	0	2	0	0
1906	40	5	4	0	6	0	0	1	1	1	39	1	0	1	#NULL!	#NULL!	10	10	10	#NULL!	#NULL!	#NULL!	#NULL!	#NULL!	#NULL!	3320	#NULL!	#NULL!	1	#NULL!	#NULL!	0	0	0	0	0	0	0	0	0	0	0	0	0	0	0	2	0	0
1907	33	2	4	1	6	1	1	1	1	0	38	1	0	1	#NULL!	#NULL!	10	10	10	#NULL!	#NULL!	#NULL!	#NULL!	#NULL!	#NULL!	3680	#NULL!	#NULL!	1	#NULL!	#NULL!	0	0	0	0	0	0	0	0	0	0	0	0	0	0	0	2	0	0
1908	32	2	2	0	6	0	0	1	1	0	33	1	0	1	#NULL!	#NULL!	9	10	10	#NULL!	#NULL!	#NULL!	#NULL!	#NULL!	#NULL!	1950	#NULL!	#NULL!	1	#NULL!	#NULL!	0	0	0	0	0	0	0	1	0	0	0	0	0	0	0	2	0	0
1909	24	1	1	0	6	0	0	1	1	1	38	1	0	1	#NULL!	#NULL!	10	10	10	#NULL!	#NULL!	#NULL!	#NULL!	#NULL!	#NULL!	3450	#NULL!	#NULL!	1	#NULL!	#NULL!	0	0	0	0	0	0	0	0	0	0	0	0	0	0	0	2	0	0
1910	29	1	1	0	6	0	0	1	1	0	41	1	0	1	#NULL!	#NULL!	10	10	10	#NULL!	#NULL!	#NULL!	#NULL!	#NULL!	#NULL!	4100	#NULL!	#NULL!	1	#NULL!	#NULL!	0	0	0	0	0	0	0	0	0	0	0	0	0	0	0	2	0	1
1911	33	1	2	1	6	1	1	1	1	0	38	1	0	1	#NULL!	#NULL!	10	10	10	#NULL!	#NULL!	#NULL!	#NULL!	#NULL!	#NULL!	3000	#NULL!	#NULL!	1	#NULL!	#NULL!	0	0	0	0	0	0	0	0	0	0	0	0	0	0	0	2	0	0
1912	27	2	3	1	6	1	1	1	1	0	38	1	0	1	#NULL!	#NULL!	10	10	10	#NULL!	#NULL!	#NULL!	#NULL!	#NULL!	#NULL!	3170	#NULL!	#NULL!	1	#NULL!	#NULL!	0	0	0	0	0	0	0	0	0	0	0	0	0	0	0	2	0	0
1913	39	1	2	1	6	1	1	1	1	0	38	1	0	1	#NULL!	#NULL!	10	10	10	#NULL!	#NULL!	#NULL!	#NULL!	#NULL!	#NULL!	2870	#NULL!	#NULL!	1	#NULL!	#NULL!	0	0	0	0	0	0	0	0	0	0	0	0	0	0	0	2	0	0
1914	32	2	2	0	6	0	0	1	1	0	36	1	0	1	#NULL!	#NULL!	10	10	10	#NULL!	#NULL!	#NULL!	#NULL!	#NULL!	#NULL!	2680	#NULL!	#NULL!	1	#NULL!	#NULL!	0	0	0	0	0	0	0	0	0	0	0	0	0	0	0	2	0	0
1915	29	2	6	2	6	0	0	1	1	1	37	1	0	1	#NULL!	#NULL!	10	10	10	#NULL!	#NULL!	#NULL!	#NULL!	#NULL!	#NULL!	2910	#NULL!	#NULL!	1	#NULL!	#NULL!	0	0	0	0	0	0	0	0	0	0	0	0	0	0	0	2	0	0
1916	28	1	1	0	6	0	0	1	1	0	40	1	0	1	#NULL!	#NULL!	10	10	10	#NULL!	#NULL!	#NULL!	#NULL!	#NULL!	#NULL!	3310	#NULL!	#NULL!	1	#NULL!	#NULL!	0	0	0	0	0	0	0	0	0	0	0	0	0	0	0	2	0	0
1917	35	1	2	1	6	1	1	1	1	0	38	1	0	1	#NULL!	#NULL!	10	10	10	#NULL!	#NULL!	#NULL!	#NULL!	#NULL!	#NULL!	2670	#NULL!	#NULL!	1	#NULL!	#NULL!	0	0	0	0	0	0	0	0	0	0	0	0	0	0	0	2	0	0
1918	40	2	3	1	6	1	1	1	1	0	38	1	0	1	#NULL!	#NULL!	10	10	10	#NULL!	#NULL!	#NULL!	#NULL!	#NULL!	#NULL!	2690	#NULL!	#NULL!	1	#NULL!	#NULL!	0	0	0	0	0	0	0	1	0	0	0	0	0	0	0	2	0	0
1919	38	1	1	0	6	0	0	1	1	0	37	1	0	1	#NULL!	#NULL!	10	10	10	#NULL!	#NULL!	#NULL!	#NULL!	#NULL!	#NULL!	3150	#NULL!	#NULL!	1	#NULL!	#NULL!	0	0	1	0	0	0	0	0	0	0	0	0	0	0	1	2	0	0
1920	31	1	2	1	6	0	0	1	1	1	39	1	0	1	#NULL!	#NULL!	10	10	10	#NULL!	#NULL!	#NULL!	#NULL!	#NULL!	#NULL!	3440	#NULL!	#NULL!	1	#NULL!	#NULL!	0	0	0	0	0	0	0	0	0	0	0	0	0	0	0	2	0	0
1921	33	1	1	0	6	0	0	1	1	1	39	1	0	1	#NULL!	#NULL!	10	10	10	#NULL!	#NULL!	#NULL!	#NULL!	#NULL!	#NULL!	3040	#NULL!	#NULL!	1	#NULL!	#NULL!	0	0	0	0	0	0	0	0	0	0	0	0	0	0	0	2	0	0
1922	37	1	1	0	6	0	0	1	1	0	33	2	1	1	1	#NULL!	8	10	10	9	10	10	#NULL!	#NULL!	#NULL!	1700	2250	#NULL!	1	1	#NULL!	0	0	0	0	0	0	0	1	0	0	0	0	0	0	1	2	0	0
1923	36	1	3	1	6	1	1	1	1	0	38	1	0	1	#NULL!	#NULL!	10	10	10	#NULL!	#NULL!	#NULL!	#NULL!	#NULL!	#NULL!	3350	#NULL!	#NULL!	1	#NULL!	#NULL!	0	0	0	0	0	0	0	0	0	0	0	0	0	0	0	2	0	0
1924	31	1	2	1	6	1	1	1	1	0	38	1	0	1	#NULL!	#NULL!	10	10	10	#NULL!	#NULL!	#NULL!	#NULL!	#NULL!	#NULL!	2970	#NULL!	#NULL!	1	#NULL!	#NULL!	0	0	0	0	0	0	0	0	0	0	0	0	0	0	0	2	0	0
1925	35	1	2	0	6	0	0	1	1	0	40	1	0	1	#NULL!	#NULL!	10	10	10	#NULL!	#NULL!	#NULL!	#NULL!	#NULL!	#NULL!	3660	#NULL!	#NULL!	1	#NULL!	#NULL!	0	0	0	0	0	0	0	0	0	0	0	0	0	0	0	2	0	0
1926	33	1	1	0	6	0	0	1	1	0	39	1	0	1	#NULL!	#NULL!	10	10	10	#NULL!	#NULL!	#NULL!	#NULL!	#NULL!	#NULL!	3810	#NULL!	#NULL!	1	#NULL!	#NULL!	0	0	0	0	0	0	0	0	0	0	0	0	0	0	0	2	0	0
1927	24	1	1	0	6	0	0	1	1	0	41	1	0	1	#NULL!	#NULL!	9	10	10	#NULL!	#NULL!	#NULL!	#NULL!	#NULL!	#NULL!	3640	#NULL!	#NULL!	1	#NULL!	#NULL!	0	0	0	0	0	0	0	0	0	0	0	0	0	0	0	2	0	0
1928	27	1	1	0	6	0	0	1	1	0	35	1	0	1	#NULL!	#NULL!	9	9	10	#NULL!	#NULL!	#NULL!	#NULL!	#NULL!	#NULL!	2415	#NULL!	#NULL!	1	#NULL!	#NULL!	0	0	0	0	0	0	0	0	0	0	0	0	0	0	0	2	0	0
1929	32	1	2	1	6	0	0	1	1	0	39	1	0	1	#NULL!	#NULL!	10	10	10	#NULL!	#NULL!	#NULL!	#NULL!	#NULL!	#NULL!	4300	#NULL!	#NULL!	1	#NULL!	#NULL!	0	0	0	0	0	0	0	0	0	0	0	0	0	0	0	2	0	1
1930	27	1	1	0	6	0	0	1	1	1	40	1	0	1	#NULL!	#NULL!	10	10	10	#NULL!	#NULL!	#NULL!	#NULL!	#NULL!	#NULL!	3450	#NULL!	#NULL!	1	#NULL!	#NULL!	0	0	0	0	0	0	0	0	0	0	0	0	0	0	0	2	0	0
1931	26	1	1	0	6	0	0	1	1	0	38	1	0	1	#NULL!	#NULL!	10	10	10	#NULL!	#NULL!	#NULL!	#NULL!	#NULL!	#NULL!	3350	#NULL!	#NULL!	1	#NULL!	#NULL!	0	0	0	0	0	0	0	0	0	0	0	0	0	0	0	2	0	0
1932	38	1	2	0	6	0	0	1	1	0	38	1	0	1	#NULL!	#NULL!	10	10	10	#NULL!	#NULL!	#NULL!	#NULL!	#NULL!	#NULL!	3440	#NULL!	#NULL!	1	#NULL!	#NULL!	0	0	0	0	0	0	0	0	0	0	0	0	0	0	0	2	0	0
1933	33	1	1	0	6	0	0	1	1	1	38	1	0	1	#NULL!	#NULL!	10	10	10	#NULL!	#NULL!	#NULL!	#NULL!	#NULL!	#NULL!	2230	#NULL!	#NULL!	1	#NULL!	#NULL!	0	0	0	0	0	0	0	1	0	0	0	0	0	0	0	2	0	0
1934	33	1	1	0	6	0	0	1	1	1	40	1	0	1	#NULL!	#NULL!	10	10	10	#NULL!	#NULL!	#NULL!	#NULL!	#NULL!	#NULL!	3800	#NULL!	#NULL!	1	#NULL!	#NULL!	0	0	0	0	0	0	0	0	0	0	0	0	0	0	0	2	0	0
1935	26	1	1	0	6	0	0	1	1	1	40	1	0	1	#NULL!	#NULL!	10	10	10	#NULL!	#NULL!	#NULL!	#NULL!	#NULL!	#NULL!	3150	#NULL!	#NULL!	1	#NULL!	#NULL!	0	0	0	0	0	0	0	0	0	0	0	0	0	0	1	2	0	0
1936	37	1	4	1	6	0	0	1	1	1	40	1	0	1	#NULL!	#NULL!	10	10	10	#NULL!	#NULL!	#NULL!	#NULL!	#NULL!	#NULL!	3120	#NULL!	#NULL!	1	#NULL!	#NULL!	0	0	0	0	0	0	0	0	0	0	0	0	0	0	0	2	0	0
1937	28	1	1	0	6	0	0	1	1	0	37	1	0	1	#NULL!	#NULL!	10	10	10	#NULL!	#NULL!	#NULL!	#NULL!	#NULL!	#NULL!	3470	#NULL!	#NULL!	1	#NULL!	#NULL!	0	0	1	0	0	0	0	0	0	0	0	0	0	0	0	2	0	0
1938	40	1	3	1	6	0	0	1	1	1	40	1	0	1	#NULL!	#NULL!	10	10	10	#NULL!	#NULL!	#NULL!	#NULL!	#NULL!	#NULL!	3360	#NULL!	#NULL!	1	#NULL!	#NULL!	0	0	0	0	0	0	0	0	0	0	0	0	0	0	1	2	0	0
1939	36	1	2	1	6	0	0	1	1	1	37	1	0	1	#NULL!	#NULL!	10	10	10	#NULL!	#NULL!	#NULL!	#NULL!	#NULL!	#NULL!	2670	#NULL!	#NULL!	1	#NULL!	#NULL!	0	0	0	0	0	0	0	0	0	0	0	0	0	0	0	2	0	0
1940	27	1	1	0	6	0	0	1	1	1	39	1	0	1	#NULL!	#NULL!	10	10	10	#NULL!	#NULL!	#NULL!	#NULL!	#NULL!	#NULL!	3550	#NULL!	#NULL!	1	#NULL!	#NULL!	0	0	0	0	0	0	0	0	0	0	0	0	0	0	0	2	0	0
1941	26	1	1	0	6	0	0	1	1	1	40	1	0	1	#NULL!	#NULL!	10	10	10	#NULL!	#NULL!	#NULL!	#NULL!	#NULL!	#NULL!	3550	#NULL!	#NULL!	1	#NULL!	#NULL!	0	0	0	0	0	0	0	0	0	0	0	0	0	0	0	2	0	0
1942	29	1	2	0	6	0	0	1	1	1	38	1	0	1	#NULL!	#NULL!	10	10	10	#NULL!	#NULL!	#NULL!	#NULL!	#NULL!	#NULL!	2970	#NULL!	#NULL!	1	#NULL!	#NULL!	0	0	0	0	0	0	0	0	0	0	0	0	0	0	0	2	0	0
1943	29	1	1	0	6	0	0	1	1	0	40	1	0	1	#NULL!	#NULL!	10	10	10	#NULL!	#NULL!	#NULL!	#NULL!	#NULL!	#NULL!	3310	#NULL!	#NULL!	1	#NULL!	#NULL!	0	0	0	0	0	0	0	0	0	0	0	0	0	0	1	2	0	0
1944	32	1	4	1	6	1	1	1	1	0	38	1	0	1	#NULL!	#NULL!	10	10	10	#NULL!	#NULL!	#NULL!	#NULL!	#NULL!	#NULL!	3540	#NULL!	#NULL!	1	#NULL!	#NULL!	0	0	0	0	0	0	0	0	0	0	0	0	0	0	0	2	0	0
1945	32	1	3	0	6	0	0	1	1	0	41	1	0	1	#NULL!	#NULL!	10	10	10	#NULL!	#NULL!	#NULL!	#NULL!	#NULL!	#NULL!	3380	#NULL!	#NULL!	1	#NULL!	#NULL!	0	0	0	0	0	0	0	0	0	0	0	0	0	0	0	2	0	0
1946	29	1	2	0	6	0	0	1	1	0	37	1	0	1	#NULL!	#NULL!	10	10	10	#NULL!	#NULL!	#NULL!	#NULL!	#NULL!	#NULL!	2810	#NULL!	#NULL!	1	#NULL!	#NULL!	0	0	0	0	0	0	0	0	0	0	0	0	0	0	0	2	0	0
1947	32	1	2	0	6	0	0	1	1	0	39	1	0	1	#NULL!	#NULL!	10	10	10	#NULL!	#NULL!	#NULL!	#NULL!	#NULL!	#NULL!	2680	#NULL!	#NULL!	1	#NULL!	#NULL!	0	0	0	0	0	0	0	0	0	0	0	0	0	0	0	2	0	0
1948	26	1	2	0	6	0	0	1	1	1	40	1	0	1	#NULL!	#NULL!	10	10	10	#NULL!	#NULL!	#NULL!	#NULL!	#NULL!	#NULL!	3400	#NULL!	#NULL!	1	#NULL!	#NULL!	0	0	0	0	0	0	0	0	0	0	0	0	0	0	0	2	0	0
1949	30	1	3	1	6	0	0	1	1	1	40	1	0	1	#NULL!	#NULL!	10	10	10	#NULL!	#NULL!	#NULL!	#NULL!	#NULL!	#NULL!	3330	#NULL!	#NULL!	1	#NULL!	#NULL!	0	0	0	0	0	0	0	0	0	0	0	0	0	0	0	2	0	0
1950	31	1	1	0	6	0	0	1	1	1	40	1	0	1	#NULL!	#NULL!	10	10	10	#NULL!	#NULL!	#NULL!	#NULL!	#NULL!	#NULL!	3260	#NULL!	#NULL!	1	#NULL!	#NULL!	0	0	0	0	0	0	0	0	0	0	0	0	0	0	1	2	0	0
1951	31	1	3	1	6	0	0	1	1	1	40	1	0	1	#NULL!	#NULL!	10	10	10	#NULL!	#NULL!	#NULL!	#NULL!	#NULL!	#NULL!	3660	#NULL!	#NULL!	1	#NULL!	#NULL!	0	0	0	0	0	0	0	0	0	0	0	0	0	0	0	2	0	0
1952	40	1	4	1	6	1	1	1	1	0	31	2	1	1	1	#NULL!	9	10	10	9	10	10	#NULL!	#NULL!	#NULL!	1760	1420	#NULL!	1	1	#NULL!	0	0	0	0	0	1	0	0	0	0	0	0	0	0	0	2	0	0
1953	29	1	3	0	6	0	0	1	1	1	40	1	0	1	#NULL!	#NULL!	10	10	10	#NULL!	#NULL!	#NULL!	#NULL!	#NULL!	#NULL!	2880	#NULL!	#NULL!	1	#NULL!	#NULL!	0	0	0	0	0	0	0	0	0	0	0	0	0	0	0	2	0	0
1954	31	2	1	0	6	0	0	1	1	1	40	1	0	1	#NULL!	#NULL!	10	10	10	#NULL!	#NULL!	#NULL!	#NULL!	#NULL!	#NULL!	3160	#NULL!	#NULL!	1	#NULL!	#NULL!	0	0	0	0	0	0	0	0	0	0	0	0	0	0	0	2	0	0
1955	36	1	2	1	6	1	1	1	1	0	40	1	0	1	#NULL!	#NULL!	10	10	10	#NULL!	#NULL!	#NULL!	#NULL!	#NULL!	#NULL!	3600	#NULL!	#NULL!	1	#NULL!	#NULL!	0	0	0	0	0	0	0	0	0	0	0	0	0	0	1	2	0	0
1956	41	1	2	1	6	1	1	1	1	0	39	1	0	1	#NULL!	#NULL!	10	10	10	#NULL!	#NULL!	#NULL!	#NULL!	#NULL!	#NULL!	3650	#NULL!	#NULL!	1	#NULL!	#NULL!	0	0	0	0	0	0	0	0	0	0	0	0	0	0	0	2	0	0
1957	31	1	2	1	6	0	0	1	1	1	38	1	0	1	#NULL!	#NULL!	10	10	10	#NULL!	#NULL!	#NULL!	#NULL!	#NULL!	#NULL!	3400	#NULL!	#NULL!	1	#NULL!	#NULL!	0	0	0	0	0	0	0	1	0	0	0	0	0	0	0	2	0	0
1958	29	1	3	1	6	0	0	1	1	1	40	1	0	1	#NULL!	#NULL!	10	10	10	#NULL!	#NULL!	#NULL!	#NULL!	#NULL!	#NULL!	3260	#NULL!	#NULL!	1	#NULL!	#NULL!	0	0	0	0	0	0	0	0	0	0	0	0	0	0	0	2	0	0
1959	31	1	5	0	6	0	0	1	1	1	38	1	0	1	#NULL!	#NULL!	10	10	10	#NULL!	#NULL!	#NULL!	#NULL!	#NULL!	#NULL!	3090	#NULL!	#NULL!	1	#NULL!	#NULL!	1	0	0	0	0	1	0	0	0	0	0	0	0	0	1	2	0	0
1960	33	1	1	0	6	0	0	1	1	1	40	1	0	1	#NULL!	#NULL!	10	10	10	#NULL!	#NULL!	#NULL!	#NULL!	#NULL!	#NULL!	3530	#NULL!	#NULL!	1	#NULL!	#NULL!	0	0	0	0	0	0	0	0	0	0	0	0	0	0	0	2	0	0
1961	29	1	1	0	6	0	0	1	1	1	40	1	0	1	#NULL!	#NULL!	10	10	10	#NULL!	#NULL!	#NULL!	#NULL!	#NULL!	#NULL!	3900	#NULL!	#NULL!	1	#NULL!	#NULL!	1	0	0	0	0	1	0	0	0	0	0	0	0	0	0	2	0	0
1962	37	2	3	1	6	1	1	1	1	0	38	1	0	1	#NULL!	#NULL!	10	10	10	#NULL!	#NULL!	#NULL!	#NULL!	#NULL!	#NULL!	3440	#NULL!	#NULL!	1	#NULL!	#NULL!	0	1	0	0	0	0	0	0	0	0	0	0	0	0	1	2	0	0
1963	30	1	2	0	6	0	0	1	1	1	39	1	0	1	#NULL!	#NULL!	10	10	10	#NULL!	#NULL!	#NULL!	#NULL!	#NULL!	#NULL!	3200	#NULL!	#NULL!	1	#NULL!	#NULL!	0	0	0	0	0	0	0	0	0	0	0	0	0	0	1	2	0	0
1964	27	1	1	0	6	0	0	1	1	1	40	1	0	1	#NULL!	#NULL!	10	10	10	#NULL!	#NULL!	#NULL!	#NULL!	#NULL!	#NULL!	3250	#NULL!	#NULL!	1	#NULL!	#NULL!	1	0	0	0	1	0	0	0	0	0	0	0	0	0	0	2	0	0
1965	23	2	1	0	6	0	0	1	1	1	40	1	0	1	#NULL!	#NULL!	10	10	10	#NULL!	#NULL!	#NULL!	#NULL!	#NULL!	#NULL!	3930	#NULL!	#NULL!	1	#NULL!	#NULL!	0	0	0	0	0	0	0	0	0	0	0	0	0	0	0	2	0	0
1966	27	1	1	0	6	0	0	1	1	0	40	1	0	1	#NULL!	#NULL!	10	10	10	#NULL!	#NULL!	#NULL!	#NULL!	#NULL!	#NULL!	3250	#NULL!	#NULL!	1	#NULL!	#NULL!	0	0	0	0	0	0	0	0	0	0	0	0	0	0	0	2	0	0
1967	34	1	2	0	6	0	0	1	1	1	39	1	0	1	#NULL!	#NULL!	10	10	10	#NULL!	#NULL!	#NULL!	#NULL!	#NULL!	#NULL!	2710	#NULL!	#NULL!	1	#NULL!	#NULL!	0	0	0	0	0	0	0	0	0	0	0	0	0	0	0	2	0	0
1968	34	1	1	0	6	0	0	1	1	0	38	1	0	1	#NULL!	#NULL!	10	10	10	#NULL!	#NULL!	#NULL!	#NULL!	#NULL!	#NULL!	2470	#NULL!	#NULL!	1	#NULL!	#NULL!	0	0	0	0	0	0	0	0	0	0	0	0	0	0	0	2	0	0
1969	34	1	2	0	6	0	0	1	1	1	35	1	0	1	#NULL!	#NULL!	10	10	10	#NULL!	#NULL!	#NULL!	#NULL!	#NULL!	#NULL!	2520	#NULL!	#NULL!	1	#NULL!	#NULL!	0	0	0	0	0	0	0	0	0	0	0	0	0	0	1	2	0	0
1970	35	2	3	1	6	1	1	1	1	0	39	1	0	1	#NULL!	#NULL!	10	10	10	#NULL!	#NULL!	#NULL!	#NULL!	#NULL!	#NULL!	3470	#NULL!	#NULL!	1	#NULL!	#NULL!	0	0	0	0	0	0	0	0	0	0	0	0	0	0	0	2	0	0
1971	29	1	1	0	6	0	0	1	1	1	40	1	0	1	#NULL!	#NULL!	10	10	10	#NULL!	#NULL!	#NULL!	#NULL!	#NULL!	#NULL!	3100	#NULL!	#NULL!	1	#NULL!	#NULL!	0	0	0	0	0	0	0	0	0	0	0	0	0	0	1	2	0	0
1972	27	1	1	0	6	0	0	1	1	1	39	1	0	1	#NULL!	#NULL!	7	10	10	#NULL!	#NULL!	#NULL!	#NULL!	#NULL!	#NULL!	3430	#NULL!	#NULL!	1	#NULL!	#NULL!	0	0	0	0	0	0	0	0	0	0	0	0	0	0	0	2	0	0
1973	29	2	1	0	6	0	0	1	1	1	40	1	0	1	#NULL!	#NULL!	10	10	10	#NULL!	#NULL!	#NULL!	#NULL!	#NULL!	#NULL!	3610	#NULL!	#NULL!	1	#NULL!	#NULL!	0	0	0	0	0	0	0	1	0	0	0	0	0	0	0	2	0	0
1974	39	1	4	1	6	1	1	1	1	0	34	1	0	1	#NULL!	#NULL!	10	10	10	#NULL!	#NULL!	#NULL!	#NULL!	#NULL!	#NULL!	1630	#NULL!	#NULL!	1	#NULL!	#NULL!	0	0	0	0	0	0	0	1	0	0	0	0	0	0	0	2	0	0
1975	30	1	1	0	6	0	0	1	1	0	39	1	0	1	#NULL!	#NULL!	10	10	10	#NULL!	#NULL!	#NULL!	#NULL!	#NULL!	#NULL!	2850	#NULL!	#NULL!	1	#NULL!	#NULL!	0	0	0	0	0	0	0	0	0	0	0	0	0	0	0	2	0	0
1976	33	1	2	1	6	0	0	1	1	1	40	1	0	1	#NULL!	#NULL!	10	10	10	#NULL!	#NULL!	#NULL!	#NULL!	#NULL!	#NULL!	3510	#NULL!	#NULL!	1	#NULL!	#NULL!	0	0	0	0	0	0	0	0	0	0	0	0	0	0	0	2	0	0
1977	34	1	3	1	6	0	0	1	1	0	40	1	0	1	#NULL!	#NULL!	10	10	10	#NULL!	#NULL!	#NULL!	#NULL!	#NULL!	#NULL!	4080	#NULL!	#NULL!	1	#NULL!	#NULL!	0	0	0	0	0	0	0	0	0	0	0	0	0	0	0	2	0	1
1978	35	1	2	1	6	0	0	1	1	1	39	1	0	1	#NULL!	#NULL!	10	10	10	#NULL!	#NULL!	#NULL!	#NULL!	#NULL!	#NULL!	3690	#NULL!	#NULL!	1	#NULL!	#NULL!	0	0	0	0	0	0	0	0	0	0	0	0	0	0	1	2	0	0
1979	37	1	3	1	6	1	1	1	1	0	38	1	0	1	#NULL!	#NULL!	10	10	10	#NULL!	#NULL!	#NULL!	#NULL!	#NULL!	#NULL!	3190	#NULL!	#NULL!	1	#NULL!	#NULL!	0	0	0	0	0	0	0	0	0	0	0	0	0	0	0	2	0	0
1980	36	3	3	1	11	0	0	1	2	1	37	1	0	1	#NULL!	#NULL!	10	10	10	#NULL!	#NULL!	#NULL!	#NULL!	#NULL!	#NULL!	3100	#NULL!	#NULL!	1	#NULL!	#NULL!	1	0	0	0	0	1	0	0	0	0	0	0	0	0	0	2	0	0
1981	29	1	1	0	6	0	0	1	1	1	39	1	0	1	#NULL!	#NULL!	10	10	10	#NULL!	#NULL!	#NULL!	#NULL!	#NULL!	#NULL!	3450	#NULL!	#NULL!	1	#NULL!	#NULL!	0	0	0	0	0	0	0	0	0	0	0	0	0	0	1	2	0	0
1982	34	2	1	0	6	0	0	1	1	1	40	1	0	1	#NULL!	#NULL!	7	9	10	#NULL!	#NULL!	#NULL!	#NULL!	#NULL!	#NULL!	3820	#NULL!	#NULL!	1	#NULL!	#NULL!	0	0	0	0	0	0	0	0	0	0	0	0	0	0	1	2	0	0
1983	43	1	2	1	6	1	1	1	1	0	39	1	0	1	#NULL!	#NULL!	10	10	10	#NULL!	#NULL!	#NULL!	#NULL!	#NULL!	#NULL!	3350	#NULL!	#NULL!	1	#NULL!	#NULL!	0	0	0	0	0	0	0	0	0	0	0	0	0	0	1	2	0	0
1984	32	1	3	1	6	1	1	1	1	0	37	1	0	1	#NULL!	#NULL!	10	10	10	#NULL!	#NULL!	#NULL!	#NULL!	#NULL!	#NULL!	2420	#NULL!	#NULL!	1	#NULL!	#NULL!	0	0	0	0	0	0	0	0	0	0	0	0	0	0	1	2	0	0
1985	35	1	2	0	6	0	0	1	1	1	38	1	0	1	#NULL!	#NULL!	10	10	10	#NULL!	#NULL!	#NULL!	#NULL!	#NULL!	#NULL!	3090	#NULL!	#NULL!	1	#NULL!	#NULL!	0	0	0	0	0	0	0	0	0	0	0	0	0	1	0	2	0	0
1986	35	1	1	0	6	0	0	1	1	1	40	1	0	1	#NULL!	#NULL!	10	10	10	#NULL!	#NULL!	#NULL!	#NULL!	#NULL!	#NULL!	3340	#NULL!	#NULL!	1	#NULL!	#NULL!	1	0	0	0	0	1	0	0	0	0	0	0	0	0	1	2	0	0
1987	33	1	1	0	6	0	0	1	1	0	40	1	0	1	#NULL!	#NULL!	7	10	10	#NULL!	#NULL!	#NULL!	#NULL!	#NULL!	#NULL!	3900	#NULL!	#NULL!	1	#NULL!	#NULL!	0	0	0	0	0	0	0	0	0	0	0	0	0	0	0	2	0	0
1988	38	1	2	1	6	0	0	1	1	1	40	1	0	1	#NULL!	#NULL!	10	10	10	#NULL!	#NULL!	#NULL!	#NULL!	#NULL!	#NULL!	3250	#NULL!	#NULL!	1	#NULL!	#NULL!	0	0	0	1	0	0	0	0	0	0	0	0	0	0	1	2	0	0
1989	38	1	3	1	6	0	0	1	1	1	38	1	0	1	#NULL!	#NULL!	10	10	10	#NULL!	#NULL!	#NULL!	#NULL!	#NULL!	#NULL!	3740	#NULL!	#NULL!	1	#NULL!	#NULL!	0	0	0	0	0	0	0	0	0	0	0	0	0	0	0	2	0	0
1990	33	1	1	0	6	0	0	1	1	1	39	1	0	1	#NULL!	#NULL!	10	10	10	#NULL!	#NULL!	#NULL!	#NULL!	#NULL!	#NULL!	3860	#NULL!	#NULL!	1	#NULL!	#NULL!	0	0	0	0	0	0	0	0	0	0	0	0	0	0	0	2	0	0
1991	32	1	1	0	6	0	0	1	1	0	39	1	0	1	#NULL!	#NULL!	10	10	10	#NULL!	#NULL!	#NULL!	#NULL!	#NULL!	#NULL!	3400	#NULL!	#NULL!	1	#NULL!	#NULL!	0	0	0	0	0	0	0	0	0	0	0	0	0	0	1	2	0	0
1992	42	2	2	1	6	0	0	1	1	0	34	1	0	1	#NULL!	#NULL!	9	10	10	#NULL!	#NULL!	#NULL!	#NULL!	#NULL!	#NULL!	2640	#NULL!	#NULL!	1	#NULL!	#NULL!	0	0	0	0	0	0	0	0	0	0	0	0	0	0	0	2	0	0
1993	34	1	2	1	6	0	0	1	1	0	36	1	0	1	#NULL!	#NULL!	8	10	10	#NULL!	#NULL!	#NULL!	#NULL!	#NULL!	#NULL!	2560	#NULL!	#NULL!	1	#NULL!	#NULL!	0	0	0	0	0	0	0	0	0	0	0	0	0	0	0	2	0	0
1994	25	1	2	0	6	0	0	1	1	1	40	1	0	1	#NULL!	#NULL!	10	10	10	#NULL!	#NULL!	#NULL!	#NULL!	#NULL!	#NULL!	3300	#NULL!	#NULL!	1	#NULL!	#NULL!	0	0	0	0	0	0	0	0	0	0	0	0	0	0	0	2	0	0
1995	34	1	1	0	6	0	0	1	1	0	38	1	0	1	#NULL!	#NULL!	10	10	10	#NULL!	#NULL!	#NULL!	#NULL!	#NULL!	#NULL!	2660	#NULL!	#NULL!	1	#NULL!	#NULL!	0	0	0	0	0	0	0	0	0	0	0	0	0	0	1	2	0	0
1996	31	1	1	0	6	0	0	1	1	0	40	1	0	1	#NULL!	#NULL!	10	10	10	#NULL!	#NULL!	#NULL!	#NULL!	#NULL!	#NULL!	3150	#NULL!	#NULL!	1	#NULL!	#NULL!	0	0	0	0	0	0	0	0	0	0	0	0	0	0	0	2	0	0
1997	36	1	2	0	6	0	0	1	1	0	39	1	0	1	#NULL!	#NULL!	10	10	10	#NULL!	#NULL!	#NULL!	#NULL!	#NULL!	#NULL!	3280	#NULL!	#NULL!	1	#NULL!	#NULL!	0	0	0	0	0	0	0	0	0	0	0	0	0	0	1	2	0	0
1998	26	1	1	0	6	0	0	1	1	1	40	1	0	1	#NULL!	#NULL!	10	10	10	#NULL!	#NULL!	#NULL!	#NULL!	#NULL!	#NULL!	2920	#NULL!	#NULL!	1	#NULL!	#NULL!	0	0	0	0	0	0	0	0	0	0	0	0	0	0	0	2	0	0
1999	28	2	1	0	6	0	0	1	1	1	40	1	0	1	#NULL!	#NULL!	10	10	10	#NULL!	#NULL!	#NULL!	#NULL!	#NULL!	#NULL!	3340	#NULL!	#NULL!	1	#NULL!	#NULL!	0	0	0	0	0	0	0	0	0	0	0	0	0	0	0	2	0	0
[truncated: 54,015 more rows]
